# Supplementary material for: Increased transcriptome variation and localised DNA methylation changes in oocytes from aged mice revealed by parallel single‐cell analysis
Source: Aging Cell. 2020 Nov 17;19(12):e13278. doi: 10.1111/acel.13278 (PMC7744954; doi:10.1111/acel.13278)
Supplement: Supplementary file 2 — Table S1‐S7 [file ACEL-19-e13278-s002.xlsx]

## Sheet: TableS1.RNAseq
Table S1: Sequencing output of scRNA-seq libraries from oocytes from young and old female mice.
Cell	Total reads	Unaligned reads	Uniquely aligned reads	Multi-aligned reads	Aligment rate	Total features	Total counts in features	Predicted_configuration
yGV_20A	5159311	883296	3755170	517532	0.8282	19946	3435837	NSN
yGV_21A	4993252	854566	3628682	510004	0.8289	20244	3306110	NSN
yGV_18A	5850270	1041628	4177115	631527	0.822	20683	3812749	NSN
yGV_19A	4641554	781941	3399583	460030	0.8315	20022	3125802	NSN
yGV_24A	11476683	1496172	8950167	1030344	0.8696	23005	8231046	SN
yGV_22A	7348756	1120841	5547639	680276	0.8475	22052	5054649	SN
yGV_17A	4233589	796917	2979928	456744	0.8118	19589	2735338	NSN
yGV_20	4958268	876483	3562881	518904	0.8232	20126	3248072	NSN
yGV_21	4625930	670268	3525670	429992	0.8551	21469	3198403	SN
yGV_18	5878917	1004887	4254072	619958	0.8291	20720	3852443	NSN
yGV_19	4128992	748615	2940100	440277	0.8187	19324	2717795	NSN
yGV_24	3426379	550173	2542618	333588	0.8394	19253	2338311	NSN
yGV_22	3793019	576213	2845421	371385	0.8481	20036	2594496	SN
yGV_23	2371556	331001	1839823	200732	0.8604	17535	1675545	SN
yGV_17	4153054	738890	2983388	430776	0.8221	20364	2705049	NSN
oGV_44A	4035763	730194	2844355	461214	0.8191	18950	2580474	NSN
oGV_45A	3276709	549892	2390748	336069	0.8322	18503	2199298	NSN
oGV_42A	5995032	1063614	4216026	715392	0.8226	20765	3840379	NSN
oGV_43A	3976010	730424	2795980	449606	0.8163	18988	2561334	NSN
oGV_48A	5651481	922224	3961286	767971	0.8368	21077	3588332	NA
oGV_46A	4143146	685897	3019455	437794	0.8345	19431	2775257	NSN
oGV_47A	7945247	1178492	5917663	849092	0.8517	21553	5448310	NSN
oGV_41A	4532824	783327	3250907	498590	0.8272	19628	2968358	NSN
oGV_12A	3149377	457203	2408750	283424	0.8548	18370	2200235	NSN
oGV_13A	3339137	460380	2590601	288156	0.8621	19120	2385433	NSN
oGV_10A	1911379	301949	1428514	180916	0.842	16807	1309984	NSN
oGV_11A	2296292	334769	1761177	200346	0.8542	17365	1639101	NSN
oGV_16A	3642270	511569	2785832	344869	0.8595	19033	2557805	NSN
oGV_14A	3126843	471430	2358673	296740	0.8492	18188	2155084	NSN
oGV_15A	5060980	700787	3882747	477446	0.8615	20261	3544297	NSN
oGV_9A	1767215	321843	1267351	178021	0.8179	16408	1167641	NSN
oGV_12	3011086	474974	2272444	263668	0.8423	18876	2070501	SN
oGV_13	2805059	452663	2092780	259616	0.8386	17235	1937461	NSN
oGV_10	3338828	563759	2445841	329228	0.8312	18549	2221773	NSN
oGV_11	2331591	397727	1712474	221390	0.8294	17205	1571530	NSN
oGV_16	1470314	247118	1071659	151537	0.8319	15575	976456	NSN
oGV_14	2800121	440461	2106694	252966	0.8427	17852	1923576	NSN
oGV_15	1460114	216001	1119832	124281	0.8521	15973	1026646	SN
oGV_9	3230584	617873	2266639	346072	0.8087	18041	2058962	NSN
yGV_4A	4261007	617131	3269681	374195	0.8552	18992	2995895	NSN
yGV_5A	3941020	528896	3078515	333609	0.8658	19264	2855386	NSN
yGV_2A	3646040	563166	2731081	351793	0.8455	19019	2482573	NSN
yGV_3A	3764717	543173	2896708	324836	0.8557	19053	2673243	NSN
yGV_6A	3808889	581694	2860935	366260	0.8473	19663	2631999	NSN
yGV_7A	4586343	593843	3578575	413925	0.8705	19907	3310098	NSN
yGV_1A	2311455	363218	1741936	206301	0.8429	18483	1579196	SN
yGV_36A	4371296	756546	3156062	458688	0.8269	19985	2902659	NSN
yGV_37A	4233989	757898	3028965	447126	0.821	19632	2791177	NSN
yGV_34A	2602740	494859	1817684	290197	0.8099	18198	1651436	SN
yGV_35A	3121406	537352	2272943	311111	0.8278	19024	2047953	SN
yGV_38A	5078529	846149	3706313	526067	0.8334	20736	3391981	SN
yGV_39A	4535058	687848	3395266	451944	0.8483	19661	3172593	NSN
yGV_33A	3212368	589990	2276758	345620	0.8163	19601	2049262	SN
yGV_37	5039703	826852	3703436	509415	0.8359	20245	3368939	NSN
yGV_34	5456653	954965	3924502	577186	0.825	20282	3573112	NSN
yGV_35	4349507	704683	3215916	428908	0.838	20128	2948062	NSN
yGV_38	5716523	879779	4266701	570043	0.8461	21310	3860140	SN
yGV_39	3624673	511960	2777979	334734	0.8588	18824	2570128	NSN
yGV_33	4537868	766932	3317954	452982	0.831	21383	2980521	SN
oGV_28A	3120346	491019	2338675	290652	0.8426	19367	2091382	SN
oGV_29A	3244174	540510	2381055	322609	0.8334	18417	2191024	NSN
oGV_26A	3126426	550453	2250900	325073	0.8239	19112	2028639	SN
oGV_27A	3352937	476962	2586839	289136	0.8577	19701	2379884	SN
oGV_30A	3342208	512621	2528850	300737	0.8466	18722	2321753	NSN
oGV_31A	5283956	662150	4155887	465919	0.8747	20159	3821665	NSN
oGV_25A	2370485	421111	1708130	241244	0.8224	17554	1578787	NSN
yGV_4	5758744	911354	4299560	547830	0.8417	20340	3965032	NSN
yGV_5	4274558	621643	3281947	370968	0.8546	19541	3010083	NSN
yGV_2	6824641	1140402	5007582	676657	0.8329	21327	4546294	NSN
yGV_3	5484917	902831	4048100	533986	0.8354	20409	3693585	NSN
yGV_6	4224157	658363	3173466	392328	0.8441	19133	2887168	NSN
yGV_7	4740378	715176	3571992	453210	0.8491	19868	3268185	NSN
yGV_1	6188695	1095306	4454357	639032	0.823	21342	4050449	NSN
oGV_44	4576820	687305	3455759	433756	0.8498	19843	3151645	NSN
oGV_45	3605589	545166	2709543	350880	0.8488	19117	2496711	NSN
oGV_42	5184750	836676	3793629	554445	0.8386	19772	3488062	NSN
oGV_43	4005750	632498	2976742	396510	0.8421	19412	2741670	NSN
oGV_48	3211361	484869	2418802	307690	0.849	18372	2229370	NSN
oGV_46	3813785	594617	2818346	400822	0.8441	19916	2549823	SN
oGV_47	4302274	605002	3277160	420112	0.8594	20271	2985778	SN
oGV_41	6939999	958567	5324949	656483	0.8619	22596	4798888	SN
oGV_28	5918748	844582	4613603	460563	0.8573	20399	4242883	NSN
oGV_29	3385455	584173	2477085	324197	0.8274	18544	2292137	NSN
oGV_26	4679357	859856	3346321	473180	0.8162	19389	3080501	NSN
oGV_27	4212888	539874	3401714	271300	0.8719	19475	3141012	NSN
oGV_30	3781790	586507	2875634	319649	0.8449	19258	2682154	NSN
oGV_31	2089129	387180	1490223	211726	0.8147	16782	1365164	NSN
oGV_25	3882941	761516	2693527	427898	0.8039	19235	2458732	NSN
Average	4187091	668201	3106579	412273	0.8394	19419	2842212

## Sheet: TableS2.DEGs_4clusters
Table S2: Differentially expressed genes (DEGs) between clusters 1, 2, 3, 4 as defined in Fig. 1E.
Probe	gene_short_name	ENSEMBL	status	family	pval	bonf	is_feature_control	mean_counts	log10_mean_counts	n_cells_by_counts	pct_dropout_by_counts	total_counts	log10_total_counts	Maternal_effect_gene
TCONS_00004256	Tceb1	ENSMUSG00000079658	OK	negbinomial.size	0	0	FALSE	1895.95	3.27806	87	0	164948	5.21735	FALSE
TCONS_00004737	Txndc9	ENSMUSG00000058407	OK	negbinomial.size	0	0	FALSE	1542.33	3.18846	87	0	134183	5.1277	FALSE
TCONS_00005754	C130026I21Rik	ENSMUSG00000052477	OK	negbinomial.size	0	0	FALSE	320.345	2.50697	87	0	27870	4.44515	FALSE
TCONS_00001689	C130026I21Rik	ENSMUSG00000052477	OK	negbinomial.size	0	0	FALSE	870.391	2.94021	87	0	75724	4.87924	FALSE
TCONS_00002783	Ube2t	ENSMUSG00000026429	OK	negbinomial.size	0	0	FALSE	1274.83	3.10579	87	0	110910	5.04497	FALSE
TCONS_00056719	Ssb	ENSMUSG00000068882	OK	negbinomial.size	0	0	FALSE	3018.11	3.47988	87	0	262576	5.41926	FALSE
TCONS_00061412	Depdc7	ENSMUSG00000027173	OK	negbinomial.size	0	0	FALSE	2279.09	3.35795	87	0	198281	5.29728	FALSE
TCONS_00057365	Elp4	ENSMUSG00000027167	OK	negbinomial.size	0	0	FALSE	1055.2	3.02374	87	0	91802	4.96286	FALSE
TCONS_00061575	Meis2	ENSMUSG00000027210	OK	negbinomial.size	0	0	FALSE	1647.26	3.21703	87	0	143312	5.15629	FALSE
TCONS_00057819	Astl	ENSMUSG00000050468	OK	negbinomial.size	0	0	FALSE	1832.82	3.26336	87	0	159455	5.20264	FALSE
TCONS_00064513	4931440P22Rik	ENSMUSG00000074580	OK	negbinomial.size	0	0	FALSE	3328.7	3.52241	87	0	289597	5.4618	FALSE
TCONS_00065200	Gm15441	ENSMUSG00000074398	OK	negbinomial.size	0	0	FALSE	4900.02	3.69029	87	0	426302	5.62972	FALSE
TCONS_00065984	Gbp7	ENSMUSG00000040253	OK	negbinomial.size	0	0	FALSE	38.023	1.59132	87	0	3308	3.5197	FALSE
TCONS_00069640	Ndufaf4	ENSMUSG00000028261	OK	negbinomial.size	0	0	FALSE	1043.98	3.01911	87	0	90826	4.95821	FALSE
TCONS_00074222	C87499	ENSMUSG00000038330	OK	negbinomial.size	0	0	FALSE	1666.61	3.22209	87	0	144995	5.16136	FALSE
TCONS_00075578	Padi6	ENSMUSG00000040935	OK	negbinomial.size	0	0	FALSE	18411.9	4.26512	87	0	1601839	6.20462	TRUE
TCONS_00072056	Gm13023	ENSMUSG00000066031	OK	negbinomial.size	0	0	FALSE	2862.03	3.45683	87	0	248997	5.3962	FALSE
TCONS_00072061	Gm13103	ENSMUSG00000029451	OK	negbinomial.size	0	0	FALSE	2317.56	3.36522	87	0	201628	5.30455	FALSE
TCONS_00075727	Oog3	ENSMUSG00000050810	OK	negbinomial.size	0	0	FALSE	4579.06	3.66087	87	0	398378	5.6003	FALSE
TCONS_00080391	Orc5	ENSMUSG00000029012	OK	negbinomial.size	0	0	FALSE	2931.75	3.46727	87	0	255062	5.40665	FALSE
TCONS_00080711	Slbp	ENSMUSG00000004642	OK	negbinomial.size	0	0	FALSE	3241.13	3.51083	87	0	281978	5.45022	TRUE
TCONS_00081937	Plac8	ENSMUSG00000029322	OK	negbinomial.size	0	0	FALSE	1655.69	3.21924	87	0	144045	5.1585	FALSE
TCONS_00079540	Zp3	ENSMUSG00000004948	OK	negbinomial.size	0	0	FALSE	4797.47	3.6811	87	0	417380	5.62053	FALSE
TCONS_00083559	Hsph1	ENSMUSG00000029657	OK	negbinomial.size	0	0	FALSE	524.011	2.72017	87	0	45589	4.65887	FALSE
TCONS_00085745	H1foo	ENSMUSG00000042279	OK	negbinomial.size	0	0	FALSE	8540.74	3.93155	87	0	743044	5.87102	FALSE
TCONS_00089430	Pla2g4c	ENSMUSG00000033847	OK	negbinomial.size	0	0	FALSE	3572.25	3.55306	87	0	310786	5.49246	FALSE
TCONS_00089460	Obox2	ENSMUSG00000074369	OK	negbinomial.size	0	0	FALSE	5714.08	3.75702	87	0	497125	5.69647	FALSE
TCONS_00089481	Obox5	ENSMUSG00000074366	OK	negbinomial.size	0	0	FALSE	2499.8	3.39808	87	0	217483	5.33743	FALSE
TCONS_00089785	Nlrp5	ENSMUSG00000015721	OK	negbinomial.size	0	0	FALSE	4075.47	3.61028	87	0	354566	5.5497	TRUE
TCONS_00090565	Ldhc	ENSMUSG00000030851	OK	negbinomial.size	0	0	FALSE	47.0345	1.68155	87	0	4092	3.61204	FALSE
TCONS_00095297	Zp2	ENSMUSG00000030911	OK	negbinomial.size	0	0	FALSE	8938.16	3.9513	87	0	777620	5.89077	FALSE
TCONS_00096502	Plat	ENSMUSG00000031538	OK	negbinomial.size	0	0	FALSE	6325.61	3.80117	87	0	550328	5.74062	FALSE
TCONS_00097252	2700029M09Rik	ENSMUSG00000038005	OK	negbinomial.size	0	0	FALSE	1077.67	3.03289	87	0	93757	4.97201	FALSE
TCONS_00101668	Mphosph6	ENSMUSG00000031843	OK	negbinomial.size	0	0	FALSE	2488.99	3.3962	87	0	216542	5.33554	FALSE
TCONS_00105292	Dnmt1	ENSMUSG00000004099	OK	negbinomial.size	0	0	FALSE	5484.86	3.73924	87	0	477183	5.67869	TRUE
TCONS_00102943	Btg4	ENSMUSG00000032056	OK	negbinomial.size	0	0	FALSE	4068.55	3.60955	87	0	353964	5.54896	FALSE
TCONS_00102956	Rdx	ENSMUSG00000032050	OK	negbinomial.size	0	0	FALSE	10606.6	4.02562	87	0	922774	5.9651	FALSE
TCONS_00103674	Bcl2l10	ENSMUSG00000032191	OK	negbinomial.size	0	0	FALSE	5469.7	3.73804	87	0	475864	5.67748	FALSE
TCONS_00103739	Omt2b	ENSMUSG00000038750	OK	negbinomial.size	0	0	FALSE	2011.38	3.30371	87	0	174990	5.24302	FALSE
TCONS_00018325	Npm1	ENSMUSG00000057113	OK	negbinomial.size	0	0	FALSE	1647.49	3.21709	87	0	143332	5.15635	FALSE
TCONS_00018429	Mat2b	ENSMUSG00000042032	OK	negbinomial.size	0	0	FALSE	4491.32	3.65247	87	0	390745	5.59189	FALSE
TCONS_00015332	Gdf9	ENSMUSG00000018238	OK	negbinomial.size	0	0	FALSE	12403.1	4.09357	87	0	1079070	6.03305	FALSE
TCONS_00018808	Ccdc69	ENSMUSG00000049588	OK	negbinomial.size	0	0	FALSE	1856.87	3.26902	87	0	161548	5.2083	FALSE
TCONS_00019866	Gm15698	ENSMUSG00000057534	OK	negbinomial.size	0	0	FALSE	6649.63	3.82286	87	0	578518	5.76232	FALSE
TCONS_00022953	CT954323.1	ENSMUSG00000096276	OK	negbinomial.size	0	0	FALSE	693.46	2.84165	87	0	60331	4.78055	FALSE
TCONS_00025317	Gm2042	ENSMUSG00000066027	OK	negbinomial.size	0	0	FALSE	3031.99	3.48187	87	0	263783	5.42125	FALSE
TCONS_00023219	Tcl1b2	ENSMUSG00000060863	OK	negbinomial.size	0	0	FALSE	4028.69	3.60527	87	0	350496	5.54468	FALSE
TCONS_00025604	Tcl1	ENSMUSG00000041359	OK	negbinomial.size	0	0	FALSE	5655.86	3.75258	87	0	492060	5.69202	TRUE
TCONS_00026220	Mrpl32	ENSMUSG00000015672	OK	negbinomial.size	0	0	FALSE	1515.02	3.18071	87	0	131807	5.11994	FALSE
TCONS_00026956	Tpmt	ENSMUSG00000021376	OK	negbinomial.size	0	0	FALSE	595.069	2.7753	87	0	51771	4.71409	FALSE
TCONS_00027077	Spin1	ENSMUSG00000021395	OK	negbinomial.size	0	0	FALSE	19704.7	4.29459	87	0	1714311	6.23409	FALSE
TCONS_00030290	Nlrp4f	ENSMUSG00000032999	OK	negbinomial.size	0	0	FALSE	5832.33	3.76592	87	0	507413	5.70536	FALSE
TCONS_00031815	E330034G19Rik	ENSMUSG00000038925	OK	negbinomial.size	0	0	FALSE	3698.17	3.5681	87	0	321741	5.50751	FALSE
TCONS_00038470	Brix1	ENSMUSG00000022247	OK	negbinomial.size	0	0	FALSE	874.759	2.94238	87	0	76104	4.88141	FALSE
TCONS_00042801	Rsl1d1	ENSMUSG00000005846	OK	negbinomial.size	0	0	FALSE	2351.14	3.37146	87	0	204549	5.3108	FALSE
TCONS_00043797	Gm813	ENSMUSG00000075002	OK	negbinomial.size	0	0	FALSE	3193.3	3.50438	87	0	277817	5.44376	FALSE
TCONS_00043803	E330017A01Rik	ENSMUSG00000055789	OK	negbinomial.size	0	0	FALSE	3417.77	3.53387	87	0	297346	5.47326	FALSE
TCONS_00044966	Zfp960	ENSMUSG00000096696	OK	negbinomial.size	0	0	FALSE	1363.44	3.13495	87	0	118619	5.07416	FALSE
TCONS_00045340	Grm4	ENSMUSG00000063239	OK	negbinomial.size	0	0	FALSE	195.023	2.29231	87	0	16967	4.22963	FALSE
TCONS_00045872	null		OK	negbinomial.size	0	0	FALSE	7962.01	3.90108	87	0	692695	5.84054	FALSE
TCONS_00048117	null		OK	negbinomial.size	0	0	FALSE	18117.2	4.25811	87	0	1576193	6.19761	FALSE
TCONS_00048131	Cenpq	ENSMUSG00000023919	OK	negbinomial.size	0	0	FALSE	605.333	2.78271	87	0	52664	4.72152	FALSE
TCONS_00048362	Dazl	ENSMUSG00000010592	OK	negbinomial.size	0	0	FALSE	2911.95	3.46433	87	0	253340	5.40371	FALSE
TCONS_00046140	Uhrf1	ENSMUSG00000001228	OK	negbinomial.size	0	0	FALSE	2771.91	3.44294	87	0	241156	5.3823	FALSE
TCONS_00049121	Calm2	ENSMUSG00000036438	OK	negbinomial.size	0	0	FALSE	1315.77	3.11951	87	0	114472	5.0587	FALSE
TCONS_00054388	Plac1l	ENSMUSG00000055895	OK	negbinomial.size	0	0	FALSE	1805.9	3.25693	87	0	157113	5.19621	FALSE
TCONS_00054390	Oosp1	ENSMUSG00000041857	OK	negbinomial.size	0	0	FALSE	4406.75	3.64422	87	0	383387	5.58364	FALSE
TCONS_00052900	Gm97	ENSMUSG00000055933	OK	negbinomial.size	0	0	FALSE	3109.84	3.49288	87	0	270556	5.43226	FALSE
TCONS_00110584	Nudt11	ENSMUSG00000073295	OK	negbinomial.size	0	0	FALSE	4536.22	3.65679	87	0	394651	5.59621	FALSE
TCONS_00110604	Bmp15	ENSMUSG00000023279	OK	negbinomial.size	0	0	FALSE	10615.2	4.02597	87	0	923521	5.96545	FALSE
TCONS_00110372	Eif1ax	ENSMUSG00000067194	OK	negbinomial.size	0	0	FALSE	1008.78	3.00423	87	0	87764	4.94332	FALSE
TCONS_00054359	Zp1	ENSMUSG00000024734	OK	negbinomial.size	1.55100841107415e-314	5.08777289084654e-310	FALSE	3645.21	3.56184	87	0	317133	5.50124	FALSE
TCONS_00098820	Agt	ENSMUSG00000031980	OK	negbinomial.size	8.32604387634617e-312	2.73119e-307	FALSE	215.391	2.33524	87	0	18739	4.27277	FALSE
TCONS_00024927	Tomm20l	ENSMUSG00000021078	OK	negbinomial.size	5.90631e-308	1.93745e-303	FALSE	1053.76	3.02315	87	0	91677	4.96227	FALSE
TCONS_00085913	Dppa3	ENSMUSG00000046323	OK	negbinomial.size	1.0791e-307	3.53978e-303	FALSE	5178.59	3.7143	87	0	450537	5.65373	TRUE
TCONS_00100296	Spcs3	ENSMUSG00000054408	OK	negbinomial.size	3.14858e-306	1.03283e-301	FALSE	19.7701	1.31744	86	1.14943	1720	3.23578	FALSE
TCONS_00076608	Phtf2	ENSMUSG00000039987	OK	negbinomial.size	2.79994e-302	9.18463e-298	FALSE	707.816	2.85053	87	0	61580	4.78945	FALSE
TCONS_00097768	Orc6	ENSMUSG00000031697	OK	negbinomial.size	7.4209e-301	2.43428e-296	FALSE	758.828	2.88072	87	0	66018	4.81967	FALSE
TCONS_00042349	Sod1	ENSMUSG00000022982	OK	negbinomial.size	6.43708e-297	2.11156e-292	FALSE	1921.4	3.28384	87	0	167162	5.22314	FALSE
TCONS_00089113	4930528G23Rik	ENSMUSG00000084909	OK	negbinomial.size	2.15989e-295	7.08509e-291	FALSE	107.701	2.03623	87	0	9370	3.97179	FALSE
TCONS_00036971	Nsmce2	ENSMUSG00000059586	OK	negbinomial.size	5.38737e-291	1.76722e-286	FALSE	826.747	2.9179	87	0	71927	4.8569	FALSE
TCONS_00097224	Hmgb2	ENSMUSG00000054717	OK	negbinomial.size	3.00458e-287	9.85593e-283	FALSE	1286.15	3.10963	87	0	111895	5.04881	FALSE
TCONS_00054124	Malat1	ENSMUSG00000092341	OK	negbinomial.size	9.1948e-284	3.01617e-279	FALSE	34.4483	1.5496	83	4.5977	2997	3.47683	FALSE
TCONS_00094523	Cpeb1	ENSMUSG00000025586	OK	negbinomial.size	4.49199e-278	1.47351e-273	FALSE	4175.77	3.62084	87	0	363292	5.56026	FALSE
TCONS_00009318	Ccdc6	ENSMUSG00000048701	OK	negbinomial.size	7.17956e-278	2.35511e-273	FALSE	2329.85	3.36751	87	0	202697	5.30685	FALSE
TCONS_00106131	Tspan3	ENSMUSG00000032324	OK	negbinomial.size	2.90764e-277	9.53793e-273	FALSE	115.345	2.06575	87	0	10035	4.00156	FALSE
TCONS_00107738	1110059G10Rik	ENSMUSG00000032551	OK	negbinomial.size	1.61012e-276	5.28169e-272	FALSE	362.644	2.56068	87	0	31550	4.49901	FALSE
TCONS_00093925	Zfp473	ENSMUSG00000048012	OK	negbinomial.size	2.57496e-275	8.44664e-271	FALSE	143.747	2.16061	87	0	12506	4.09715	FALSE
TCONS_00077798	Rest	ENSMUSG00000029249	OK	negbinomial.size	1.40294e-273	4.60207e-269	FALSE	832.598	2.92096	87	0	72436	4.85996	FALSE
TCONS_00061882	Trpm7	ENSMUSG00000027365	OK	negbinomial.size	2.74824e-271	9.01507e-267	FALSE	265.149	2.42513	87	0	23068	4.36303	FALSE
TCONS_00049113	Rhoq	ENSMUSG00000024143	OK	negbinomial.size	1.12079e-269	3.67653e-265	FALSE	715.448	2.85518	87	0	62244	4.7941	FALSE
TCONS_00098508	Nudt7	ENSMUSG00000031767	OK	negbinomial.size	9.73871e-269	3.19459e-264	FALSE	1297.76	3.11353	87	0	112905	5.05272	FALSE
TCONS_00019023	Epn2	ENSMUSG00000001036	OK	negbinomial.size	3.80017e-253	1.24657e-248	FALSE	2192.52	3.34114	87	0	190749	5.28046	FALSE
TCONS_00013687	Tbc1d15	ENSMUSG00000020130	OK	negbinomial.size	3.89844e-252	1.2788e-247	FALSE	3211.67	3.50687	87	0	279415	5.44625	FALSE
TCONS_00072599	Mos	ENSMUSG00000078365	OK	negbinomial.size	1.3549e-248	4.44448e-244	FALSE	2391.01	3.37876	87	0	208018	5.3181	FALSE
TCONS_00094499	Iqgap1	ENSMUSG00000030536	OK	negbinomial.size	2.52996e-246	8.29904e-242	FALSE	58.0805	1.77144	87	0	5053	3.70364	FALSE
TCONS_00106663	Dppa5a	ENSMUSG00000060461	OK	negbinomial.size	1.81167e-245	5.94283e-241	FALSE	5271.36	3.722	87	0	458608	5.66144	FALSE
TCONS_00045812	Zfp57	ENSMUSG00000036036	OK	negbinomial.size	3.77648e-245	1.2388e-240	FALSE	3414.62	3.53347	87	0	297072	5.47286	TRUE
TCONS_00024455	Zfp277	ENSMUSG00000055917	OK	negbinomial.size	2.1408e-244	7.02247e-240	FALSE	1072.01	3.0306	87	0	93265	4.96972	FALSE
TCONS_00049783	Map3k2	ENSMUSG00000024383	OK	negbinomial.size	9.55569e-240	3.13455e-235	FALSE	17.1839	1.25969	83	4.5977	1495	3.17493	FALSE
TCONS_00006553	Snrpe	ENSMUSG00000090553	OK	negbinomial.size	8.06922e-239	2.64694e-234	FALSE	420.08	2.62437	87	0	36547	4.56286	FALSE
TCONS_00082844	Eif2b1	ENSMUSG00000029388	OK	negbinomial.size	9.10666e-237	2.98726e-232	FALSE	1555.49	3.19215	87	0	135328	5.13139	FALSE
TCONS_00091832	null		OK	negbinomial.size	1.99066e-235	6.52998e-231	FALSE	901.023	2.95522	87	0	78389	4.89426	FALSE
TCONS_00104688	null		OK	negbinomial.size	4.62351e-235	1.51665e-230	FALSE	4.77011	0.761184	30	65.5172	415	2.61909	FALSE
TCONS_00036801	Nudcd1	ENSMUSG00000038736	OK	negbinomial.size	1.5491e-232	5.08153e-228	FALSE	483.437	2.68524	87	0	42059	4.62387	FALSE
TCONS_00063314	Psma7	ENSMUSG00000027566	OK	negbinomial.size	2.43636e-232	7.992e-228	FALSE	1330.49	3.12434	87	0	115753	5.06354	FALSE
TCONS_00069264	null		OK	negbinomial.size	6.87083e-230	2.25384e-225	FALSE	36.9655	1.57939	86	1.14943	3216	3.50745	FALSE
TCONS_00057641	Mga	ENSMUSG00000033943	OK	negbinomial.size	9.01983e-228	2.95877e-223	FALSE	174.77	2.24495	87	0	15205	4.18201	FALSE
TCONS_00022832	1110018G07Rik	ENSMUSG00000042350	OK	negbinomial.size	1.24811e-227	4.09418e-223	FALSE	493.218	2.69392	87	0	42910	4.63257	FALSE
CUFF.4825.1	Arid5b	ENSMUSG00000019947	OK	negbinomial.size	1.94749e-227	6.38835e-223	FALSE	37.6782	1.58747	87	0	3278	3.51574	FALSE
TCONS_00064607	Nmd3	ENSMUSG00000027787	OK	negbinomial.size	2.38549e-226	7.82511e-222	FALSE	547.368	2.73907	87	0	47621	4.67781	FALSE
TCONS_00097724	Syce2	ENSMUSG00000003824	OK	negbinomial.size	8.51354e-226	2.7927e-221	FALSE	1314.37	3.11905	87	0	114350	5.05824	FALSE
TCONS_00075468	Tceb3	ENSMUSG00000028668	OK	negbinomial.size	6.66765e-224	2.18719e-219	FALSE	51.4713	1.71992	87	0	4478	3.65118	FALSE
TCONS_00081062	Kcnip4	ENSMUSG00000029088	OK	negbinomial.size	8.60429e-223	2.82247e-218	FALSE	9.5977	1.02521	37	57.4713	835	2.92221	FALSE
TCONS_00075699	null		OK	negbinomial.size	1.11105e-222	3.64459e-218	FALSE	222.862	2.34998	87	0	19389	4.28758	FALSE
TCONS_00091656	Nlrp14	ENSMUSG00000016626	OK	negbinomial.size	1.35134e-222	4.43279e-218	FALSE	17247	4.23674	87	0	1500489	6.17623	FALSE
TCONS_00005158	Ppil3	ENSMUSG00000026035	OK	negbinomial.size	5.58398e-222	1.83171e-217	FALSE	330.989	2.52112	87	0	28796	4.45935	FALSE
TCONS_00103483	Gtf2a2	ENSMUSG00000033543	OK	negbinomial.size	4.99581e-220	1.63878e-215	FALSE	395.092	2.5978	87	0	34373	4.53623	FALSE
TCONS_00004524	4931428L18Rik	ENSMUSG00000086727	OK	negbinomial.size	1.24232e-217	4.07518e-213	FALSE	705.184	2.84892	87	0	61351	4.78783	FALSE
TCONS_00053729	Sfr1	ENSMUSG00000025066	OK	negbinomial.size	2.08765e-216	6.84812e-212	FALSE	1694.29	3.22924	87	0	147403	5.16851	FALSE
TCONS_00077755	Kit	ENSMUSG00000005672	OK	negbinomial.size	4.14979e-215	1.36126e-210	FALSE	1611.59	3.20752	87	0	140208	5.14678	FALSE
TCONS_00084860	Mad2l1	ENSMUSG00000029910	OK	negbinomial.size	9.92553e-215	3.25587e-210	FALSE	916.506	2.96261	87	0	79736	4.90166	FALSE
TCONS_00047103	Wtap	ENSMUSG00000060475	OK	negbinomial.size	8.01405e-214	2.62885e-209	FALSE	1499.95	3.17637	87	0	130496	5.1156	FALSE
TCONS_00052172	Ptpn2	ENSMUSG00000024539	OK	negbinomial.size	5.16374e-213	1.69386e-208	FALSE	697.414	2.84411	87	0	60675	4.78302	FALSE
TCONS_00071144	Prdx1	ENSMUSG00000028691	OK	negbinomial.size	5.81924e-209	1.90888e-204	FALSE	2676.91	3.4278	87	0	232891	5.36715	FALSE
TCONS_00092705	Nlrp2	ENSMUSG00000035177	OK	negbinomial.size	9.08124e-209	2.97892e-204	FALSE	1032.17	3.01417	87	0	89799	4.95328	TRUE
TCONS_00049758	Polr2d	ENSMUSG00000024258	OK	negbinomial.size	1.24936e-207	4.09827e-203	FALSE	1562.25	3.19403	87	0	135916	5.13327	FALSE
TCONS_00088745	null		OK	negbinomial.size	1.89952e-207	6.23098e-203	FALSE	1626.97	3.21165	87	0	141546	5.1509	FALSE
TCONS_00028035	Zbed3	ENSMUSG00000041995	OK	negbinomial.size	2.9972e-207	9.83173e-203	FALSE	14631.2	4.16531	87	0	1272914	6.1048	FALSE
TCONS_00018470	Pttg1	ENSMUSG00000020415	OK	negbinomial.size	3.52183e-207	1.15527e-202	FALSE	2702.45	3.43192	87	0	235113	5.37128	FALSE
TCONS_00081828	Cnot6l	ENSMUSG00000034724	OK	negbinomial.size	2.57469e-206	8.44577e-202	FALSE	1423.43	3.15364	87	0	123838	5.09286	FALSE
TCONS_00015282	Skp1a	ENSMUSG00000036309	OK	negbinomial.size	4.83578e-206	1.58628e-201	FALSE	8901.01	3.94949	87	0	774388	5.88896	FALSE
TCONS_00041703	B4galt4	ENSMUSG00000022793	OK	negbinomial.size	1.84798e-205	6.06194e-201	FALSE	972.011	2.98812	87	0	84565	4.9272	FALSE
TCONS_00020518	Kpna2	ENSMUSG00000018362	OK	negbinomial.size	1.14788e-204	3.7654e-200	FALSE	1785.74	3.25206	87	0	155359	5.19134	FALSE
TCONS_00049871	Paip2	ENSMUSG00000037058	OK	negbinomial.size	1.17534e-203	3.85546e-199	FALSE	1713.15	3.23405	87	0	149044	5.17332	FALSE
TCONS_00079148	Arpc3	ENSMUSG00000029465	OK	negbinomial.size	5.28973e-202	1.73519e-197	FALSE	961.184	2.98326	87	0	83623	4.92233	FALSE
TCONS_00085252	D6Ertd527e	ENSMUSG00000090891	OK	negbinomial.size	7.08556e-202	2.32428e-197	FALSE	1705.01	3.23198	87	0	148336	5.17125	FALSE
TCONS_00041626	Fam162a	ENSMUSG00000003955	OK	negbinomial.size	8.37535e-202	2.74737e-197	FALSE	306.092	2.48727	87	0	26630	4.42539	FALSE
TCONS_00100472	Zfp869	ENSMUSG00000054648	OK	negbinomial.size	1.56454e-201	5.13218e-197	FALSE	46.1149	1.67316	87	0	4012	3.60347	FALSE
TCONS_00106920	Rasa2	ENSMUSG00000032413	OK	negbinomial.size	7.67723e-201	2.51836e-196	FALSE	1153.08	3.06224	87	0	100318	5.00138	FALSE
TCONS_00058304	Sdcbp2	ENSMUSG00000027456	OK	negbinomial.size	2.95871e-199	9.70546e-195	FALSE	33.1954	1.53397	86	1.14943	2888	3.46075	FALSE
TCONS_00005155	Clk1	ENSMUSG00000026034	OK	negbinomial.size	1.08969e-197	3.5745e-193	FALSE	794.609	2.9007	87	0	69131	4.83968	FALSE
TCONS_00010969	Naca	ENSMUSG00000061315	OK	negbinomial.size	2.15161e-197	7.05792e-193	FALSE	1041.68	3.01815	87	0	90626	4.95726	FALSE
TCONS_00101771	Gm20388	ENSMUSG00000092329	OK	negbinomial.size	5.25548e-197	1.72396e-192	FALSE	1124.23	3.05124	87	0	97808	4.99038	FALSE
TCONS_00060195	Cep110	ENSMUSG00000057110	OK	negbinomial.size	1.15499e-195	3.78872e-191	FALSE	1220.37	3.08685	87	0	106172	5.02601	FALSE
TCONS_00073365	Dnaja1	ENSMUSG00000028410	OK	negbinomial.size	1.71546e-195	5.62722e-191	FALSE	1369.74	3.13695	87	0	119167	5.07616	FALSE
TCONS_00067629	Arfip1	ENSMUSG00000074513	OK	negbinomial.size	5.80978e-195	1.90578e-190	FALSE	1285.55	3.10943	87	0	111843	5.04861	FALSE
TCONS_00051715	Dcp2	ENSMUSG00000024472	OK	negbinomial.size	2.12196e-193	6.96066e-189	FALSE	640.816	2.80741	87	0	55751	4.74626	FALSE
TCONS_00056252	Hspa5	ENSMUSG00000026864	OK	negbinomial.size	2.715e-193	8.90603e-189	FALSE	826.046	2.91753	87	0	71866	4.85653	FALSE
TCONS_00037306	Zfp707	ENSMUSG00000034429	OK	negbinomial.size	5.87978e-193	1.92875e-188	FALSE	10.5517	1.06265	74	14.9425	918	2.96332	FALSE
TCONS_00022824	Vrtn	ENSMUSG00000071235	OK	negbinomial.size	9.03128e-193	2.96253e-188	FALSE	257.724	2.41284	87	0	22422	4.35069	FALSE
TCONS_00096036	Zfp958	ENSMUSG00000058748	OK	negbinomial.size	2.88142e-191	9.45192e-187	FALSE	801.92	2.90467	87	0	69767	4.84366	FALSE
TCONS_00043760	null		OK	negbinomial.size	1.12691e-190	3.6966e-186	FALSE	32.4713	1.52467	87	0	2825	3.45117	FALSE
TCONS_00106651	Omt2a	ENSMUSG00000066463	OK	negbinomial.size	1.17509e-190	3.85464e-186	FALSE	1163.53	3.06615	87	0	101227	5.0053	FALSE
TCONS_00009048	Hsf2	ENSMUSG00000019878	OK	negbinomial.size	4.68791e-190	1.53777e-185	FALSE	20.3448	1.32929	85	2.29885	1770	3.24822	FALSE
TCONS_00011245	Ust	ENSMUSG00000047712	OK	negbinomial.size	1.10256e-189	3.61671e-185	FALSE	91.1379	1.96444	87	0	7929	3.89927	FALSE
TCONS_00088393	Mkrn2	ENSMUSG00000000439	OK	negbinomial.size	1.74188e-189	5.7139e-185	FALSE	1385.78	3.14201	87	0	120563	5.08122	FALSE
TCONS_00066001	Gtf2b	ENSMUSG00000028271	OK	negbinomial.size	1.82285e-189	5.97949e-185	FALSE	1511.84	3.17979	87	0	131530	5.11903	FALSE
TCONS_00004857	1700029F09Rik	ENSMUSG00000026049	OK	negbinomial.size	5.71502e-189	1.8747e-184	FALSE	1118.31	3.04895	87	0	97293	4.98809	FALSE
TCONS_00022418	Lrr1	ENSMUSG00000034883	OK	negbinomial.size	4.31638e-188	1.4159e-183	FALSE	742.161	2.87108	87	0	64568	4.81002	FALSE
TCONS_00044979	Gm6712	ENSMUSG00000072761	OK	negbinomial.size	1.43252e-187	4.6991e-183	FALSE	335.264	2.52668	87	0	29168	4.46492	FALSE
TCONS_00014769	Cct4	ENSMUSG00000007739	OK	negbinomial.size	1.31263e-186	4.30581e-182	FALSE	222.575	2.34942	87	0	19364	4.28702	FALSE
TCONS_00074767	Klf17	ENSMUSG00000048626	OK	negbinomial.size	1.99082e-186	6.53049e-182	FALSE	2473.59	3.3935	87	0	215202	5.33285	FALSE
TCONS_00102308	Mbd3l2	ENSMUSG00000047508	OK	negbinomial.size	2.54322e-185	8.34252e-181	FALSE	427.184	2.63163	87	0	37165	4.57015	FALSE
TCONS_00106243	Senp8	ENSMUSG00000051705	OK	negbinomial.size	4.58313e-185	1.5034e-180	FALSE	666.494	2.82445	87	0	57985	4.76332	FALSE
TCONS_00009537	1110038D17Rik	ENSMUSG00000033416	OK	negbinomial.size	1.24989e-184	4.10003e-180	FALSE	570.287	2.75685	87	0	49615	4.69562	FALSE
TCONS_00089636	Nlrp9b	ENSMUSG00000060508	OK	negbinomial.size	1.87506e-184	6.15074e-180	FALSE	2957.55	3.47108	87	0	257307	5.41045	FALSE
TCONS_00081954	Helq	ENSMUSG00000035266	OK	negbinomial.size	2.48235e-183	8.14286e-179	FALSE	556.276	2.74607	87	0	48396	4.68482	FALSE
TCONS_00095347	Ndufab1	ENSMUSG00000030869	OK	negbinomial.size	2.19548e-182	7.20183e-178	FALSE	474.414	2.67707	87	0	41274	4.61569	FALSE
TCONS_00093828	AI987944	ENSMUSG00000056383	OK	negbinomial.size	9.32568e-182	3.0591e-177	FALSE	1941.71	3.28841	87	0	168929	5.22771	FALSE
TCONS_00071516	Ptp4a2	ENSMUSG00000028788	OK	negbinomial.size	1.55186e-181	5.09056e-177	FALSE	1431.15	3.15599	87	0	124510	5.09521	FALSE
TCONS_00014441	Adcy1	ENSMUSG00000020431	OK	negbinomial.size	1.11601e-180	3.66085e-176	FALSE	31.1264	1.50686	87	0	2708	3.43281	FALSE
TCONS_00094663	Eed	ENSMUSG00000030619	OK	negbinomial.size	2.00809e-179	6.58713e-175	FALSE	611.138	2.78685	87	0	53169	4.72567	FALSE
TCONS_00075265	Ythdf2	ENSMUSG00000040025	OK	negbinomial.size	8.60531e-179	2.8228e-174	FALSE	404.908	2.60843	87	0	35227	4.54689	FALSE
TCONS_00025132	Med6	ENSMUSG00000002679	OK	negbinomial.size	2.31313e-178	7.58775e-174	FALSE	387.299	2.58917	87	0	33695	4.52758	FALSE
TCONS_00060428	Acvr2a	ENSMUSG00000052155	OK	negbinomial.size	5.41147e-178	1.77513e-173	FALSE	705.54	2.84914	87	0	61382	4.78805	FALSE
TCONS_00085655	Mtmr14	ENSMUSG00000030269	OK	negbinomial.size	7.04193e-178	2.30996e-173	FALSE	2494.33	3.39713	87	0	217007	5.33648	FALSE
TCONS_00110435	Rbbp7	ENSMUSG00000031353	OK	negbinomial.size	5.24317e-176	1.71992e-171	FALSE	3814.14	3.58151	87	0	331830	5.52092	FALSE
TCONS_00111720	Mospd1	ENSMUSG00000023074	OK	negbinomial.size	7.95283e-176	2.60877e-171	FALSE	778.747	2.89195	87	0	67751	4.83092	FALSE
TCONS_00021257	Gen1	ENSMUSG00000051235	OK	negbinomial.size	5.50625e-175	1.80622e-170	FALSE	581.977	2.76565	87	0	50632	4.70443	FALSE
TCONS_00076817	Insig1	ENSMUSG00000045294	OK	negbinomial.size	2.00145e-174	6.56534e-170	FALSE	664.31	2.82302	87	0	57795	4.7619	FALSE
TCONS_00057243	Gm10801	ENSMUSG00000075015	OK	negbinomial.size	4.0063e-174	1.31419e-169	FALSE	25.0115	1.41517	55	36.7816	2176	3.33786	FALSE
TCONS_00084935	Smyd1	ENSMUSG00000055027	OK	negbinomial.size	4.21892e-174	1.38393e-169	FALSE	2732.25	3.43668	87	0	237706	5.37604	FALSE
TCONS_00056605	Baz2b	ENSMUSG00000026987	OK	negbinomial.size	3.11427e-173	1.02157e-168	FALSE	2007.79	3.30294	87	0	174678	5.24224	FALSE
TCONS_00033236	Lcp1	ENSMUSG00000021998	OK	negbinomial.size	5.53972e-173	1.81719e-168	FALSE	65.6552	1.82383	87	0	5712	3.75686	FALSE
TCONS_00040006	Plxnb2	ENSMUSG00000036606	OK	negbinomial.size	6.15732e-173	2.01978e-168	FALSE	342.414	2.53582	87	0	29790	4.47409	FALSE
TCONS_00046703	Cript	ENSMUSG00000024146	OK	negbinomial.size	1.01461e-172	3.32822e-168	FALSE	760.115	2.88145	87	0	66130	4.82041	FALSE
TCONS_00007812	C130074G19Rik	ENSMUSG00000039349	OK	negbinomial.size	1.78801e-172	5.8652e-168	FALSE	35.9425	1.56753	83	4.5977	3127	3.49527	FALSE
TCONS_00106167	Scamp5	ENSMUSG00000040722	OK	negbinomial.size	1.31772e-170	4.32253e-166	FALSE	217.379	2.33921	87	0	18912	4.27676	FALSE
TCONS_00015600	Gm12279	ENSMUSG00000087120	OK	negbinomial.size	1.39115e-170	4.56338e-166	FALSE	2915.09	3.4648	87	0	253613	5.40417	FALSE
TCONS_00076725	Prkag2	ENSMUSG00000028944	OK	negbinomial.size	2.88934e-170	9.47791e-166	FALSE	194.966	2.29218	87	0	16962	4.2295	FALSE
TCONS_00051146	Rock1	ENSMUSG00000024290	OK	negbinomial.size	5.43892e-170	1.78413e-165	FALSE	1450.86	3.16193	87	0	126225	5.10115	FALSE
TCONS_00001298	Pikfyve	ENSMUSG00000025949	OK	negbinomial.size	7.43328e-170	2.43834e-165	FALSE	173.517	2.24184	87	0	15096	4.17889	FALSE
TCONS_00088855	E330021D16Rik	ENSMUSG00000045291	OK	negbinomial.size	1.66649e-168	5.46657e-164	FALSE	5439.61	3.73565	87	0	473246	5.67509	FALSE
TCONS_00032907	Sap18	ENSMUSG00000021963	OK	negbinomial.size	3.27688e-168	1.07492e-163	FALSE	585.264	2.76809	87	0	50918	4.70688	FALSE
TCONS_00098223	Cdh3	ENSMUSG00000061048	OK	negbinomial.size	1.21566e-167	3.98774e-163	FALSE	180.391	2.25862	87	0	15694	4.19576	FALSE
TCONS_00065852	Cenpe	ENSMUSG00000045328	OK	negbinomial.size	2.22228e-167	7.28974e-163	FALSE	1048.11	3.02082	87	0	91186	4.95993	FALSE
TCONS_00036641	Polr2k	ENSMUSG00000045996	OK	negbinomial.size	7.22327e-167	2.36945e-162	FALSE	217.092	2.33864	87	0	18887	4.27619	FALSE
TCONS_00026731	Cage1	ENSMUSG00000044566	OK	negbinomial.size	4.01962e-166	1.31856e-161	FALSE	1424.02	3.15382	87	0	123890	5.09304	FALSE
TCONS_00009927	null		OK	negbinomial.size	2.91176e-165	9.55146e-161	FALSE	23.7931	1.39433	85	2.29885	2070	3.31618	FALSE
TCONS_00093735	Tdrd12	ENSMUSG00000030491	OK	negbinomial.size	1.07313e-164	3.52019e-160	FALSE	1039.18	3.01711	87	0	90409	4.95622	FALSE
TCONS_00015323	Zcchc10	ENSMUSG00000018239	OK	negbinomial.size	7.75575e-164	2.54412e-159	FALSE	698.759	2.84495	87	0	60792	4.78385	FALSE
TCONS_00058875	Cyp24a1	ENSMUSG00000038567	OK	negbinomial.size	5.27218e-163	1.72943e-158	FALSE	668.655	2.82585	87	0	58173	4.76473	FALSE
TCONS_00088638	Cd9	ENSMUSG00000030342	OK	negbinomial.size	1.44941e-162	4.75448e-158	FALSE	346.161	2.54053	87	0	30116	4.47881	FALSE
TCONS_00106152	1700017B05Rik	ENSMUSG00000032300	OK	negbinomial.size	1.78892e-162	5.86819e-158	FALSE	164.195	2.218	87	0	14285	4.15491	FALSE
TCONS_00080728	Poln	ENSMUSG00000045102	OK	negbinomial.size	2.94547e-162	9.66203e-158	FALSE	1352.84	3.13157	87	0	117697	5.07077	FALSE
TCONS_00005259	Gpr1	ENSMUSG00000046856	OK	negbinomial.size	3.41402e-162	1.1199e-157	FALSE	1029.44	3.01302	87	0	89561	4.95212	FALSE
TCONS_00038498	Sub1	ENSMUSG00000022205	OK	negbinomial.size	3.57518e-162	1.17277e-157	FALSE	1341.2	3.12782	87	0	116684	5.06702	FALSE
TCONS_00013324	null		OK	negbinomial.size	7.10021e-162	2.32908e-157	FALSE	28.0805	1.4636	86	1.14943	2443	3.3881	FALSE
TCONS_00104840	Nlrp4g	ENSMUSG00000079741	OK	negbinomial.size	2.98051e-161	9.77695e-157	FALSE	1949.79	3.29021	87	0	169632	5.22951	FALSE
TCONS_00086327	Tm7sf3	ENSMUSG00000040234	OK	negbinomial.size	4.04716e-161	1.32759e-156	FALSE	720.874	2.85846	87	0	62716	4.79739	FALSE
TCONS_00080724	null		OK	negbinomial.size	4.08883e-161	1.34126e-156	FALSE	27.4943	1.45476	87	0	2392	3.37894	FALSE
TCONS_00100063	Pdgfrl	ENSMUSG00000031595	OK	negbinomial.size	1.02578e-159	3.36487e-155	FALSE	4049.98	3.60756	87	0	352348	5.54697	FALSE
TCONS_00030986	null		OK	negbinomial.size	1.75009e-159	5.74083e-155	FALSE	93.3103	1.97456	87	0	8118	3.9095	FALSE
TCONS_00082120	A830010M20Rik	ENSMUSG00000044060	OK	negbinomial.size	3.67192e-159	1.2045e-154	FALSE	689.425	2.83912	87	0	59980	4.77801	FALSE
TCONS_00078637	Gm15446	ENSMUSG00000090015	OK	negbinomial.size	1.51816e-158	4.98002e-154	FALSE	812.644	2.91043	87	0	70700	4.84943	FALSE
TCONS_00103125	Cox5a	ENSMUSG00000000088	OK	negbinomial.size	3.63468e-158	1.19228e-153	FALSE	422.494	2.62685	87	0	36757	4.56535	FALSE
TCONS_00104974	Birc3	ENSMUSG00000032000	OK	negbinomial.size	5.56649e-157	1.82598e-152	FALSE	1547.33	3.18986	87	0	134618	5.12911	FALSE
TCONS_00000364	Khdc1c	ENSMUSG00000041722	OK	negbinomial.size	9.2272e-156	3.0268e-151	FALSE	5788.02	3.76261	87	0	503558	5.70205	FALSE
TCONS_00069014	Dnajb4	ENSMUSG00000028035	OK	negbinomial.size	3.06042e-154	1.00391e-149	FALSE	1228.41	3.0897	87	0	106872	5.02887	FALSE
TCONS_00094742	Usp35	ENSMUSG00000035713	OK	negbinomial.size	4.449e-154	1.45941e-149	FALSE	8.64368	0.984243	68	21.8391	752	2.87679	FALSE
TCONS_00049151	Ston1	ENSMUSG00000033855	OK	negbinomial.size	4.73957e-154	1.55472e-149	FALSE	646.77	2.81142	87	0	56269	4.75028	FALSE
TCONS_00066568	Armc1	ENSMUSG00000027599	OK	negbinomial.size	5.19947e-154	1.70558e-149	FALSE	300.287	2.47898	87	0	26125	4.41707	FALSE
TCONS_00056958	Nup35	ENSMUSG00000026999	OK	negbinomial.size	1.01204e-153	3.31978e-149	FALSE	957.747	2.9817	87	0	83324	4.92078	FALSE
TCONS_00037837	null		OK	negbinomial.size	2.40976e-153	7.90474e-149	FALSE	300.632	2.47948	87	0	26155	4.41757	FALSE
TCONS_00081803	C87414	ENSMUSG00000070686	OK	negbinomial.size	1.11291e-151	3.65068e-147	FALSE	2721.13	3.43491	87	0	236738	5.37427	FALSE
TCONS_00075709	Gm13084	ENSMUSG00000059218	OK	negbinomial.size	1.11057e-149	3.64301e-145	FALSE	4861.32	3.68684	87	0	422935	5.62627	FALSE
TCONS_00002143	Ppip5k2	ENSMUSG00000040648	OK	negbinomial.size	6.37536e-149	2.09131e-144	FALSE	15.8621	1.22691	85	2.29885	1380	3.14019	FALSE
TCONS_00018696	0610009B22Rik	ENSMUSG00000007777	OK	negbinomial.size	7.41391e-149	2.43198e-144	FALSE	374.276	2.57435	87	0	32562	4.51272	FALSE
TCONS_00002905	Aspm	ENSMUSG00000033952	OK	negbinomial.size	1.41536e-148	4.64281e-144	FALSE	3356.33	3.52599	87	0	292001	5.46539	FALSE
TCONS_00100059	Zdhhc2	ENSMUSG00000039470	OK	negbinomial.size	3.61513e-148	1.18587e-143	FALSE	1915.93	3.28261	87	0	166686	5.2219	FALSE
TCONS_00003864	Angel2	ENSMUSG00000026634	OK	negbinomial.size	8.18665e-147	2.68547e-142	FALSE	1106.69	3.04442	87	0	96282	4.98355	FALSE
TCONS_00079085	Oas1d	ENSMUSG00000032623	OK	negbinomial.size	8.99874e-145	2.95186e-140	FALSE	5406.39	3.73299	87	0	470356	5.67243	FALSE
TCONS_00111506	Gm14643	ENSMUSG00000086157	OK	negbinomial.size	2.32002e-144	7.61038e-140	FALSE	6.29885	0.863254	26	70.1149	548	2.73957	FALSE
TCONS_00102818	Ddx6	ENSMUSG00000032097	OK	negbinomial.size	2.47294e-144	8.11198e-140	FALSE	86.6207	1.94261	87	0	7536	3.8772	FALSE
TCONS_00078095	AA792892	ENSMUSG00000073497	OK	negbinomial.size	3.24437e-144	1.06425e-139	FALSE	656.172	2.81768	87	0	57087	4.75654	FALSE
TCONS_00001184	Abi2	ENSMUSG00000026782	OK	negbinomial.size	9.27355e-144	3.042e-139	FALSE	23.092	1.38187	87	0	2009	3.3032	FALSE
TCONS_00092254	Fgfr2	ENSMUSG00000030849	OK	negbinomial.size	7.50679e-143	2.46245e-138	FALSE	826.172	2.9176	87	0	71877	4.8566	FALSE
TCONS_00087072	Nobox	ENSMUSG00000029736	OK	negbinomial.size	8.82789e-143	2.89581e-138	FALSE	1064.75	3.02765	87	0	92633	4.96677	TRUE
TCONS_00031297	Ddx4	ENSMUSG00000021758	OK	negbinomial.size	2.36409e-142	7.75492e-138	FALSE	88.0345	1.94956	87	0	7659	3.88423	FALSE
TCONS_00089617	Zfp296	ENSMUSG00000011267	OK	negbinomial.size	2.69169e-141	8.82956e-137	FALSE	1027.97	3.0124	87	0	89433	4.9515	FALSE
TCONS_00026777	A730081D07Rik	ENSMUSG00000086693	OK	negbinomial.size	2.81308e-141	9.22773e-137	FALSE	712.931	2.85366	87	0	62025	4.79257	FALSE
TCONS_00102806	Hyou1	ENSMUSG00000032115	OK	negbinomial.size	5.05858e-141	1.65937e-136	FALSE	196.897	2.29644	87	0	17130	4.23378	FALSE
TCONS_00023130	Calm1	ENSMUSG00000001175	OK	negbinomial.size	6.64113e-141	2.17849e-136	FALSE	1889.69	3.27662	87	0	164403	5.21591	FALSE
TCONS_00069781	Casp8ap2	ENSMUSG00000028282	OK	negbinomial.size	1.51765e-140	4.97834e-136	FALSE	781.621	2.89355	87	0	68001	4.83252	FALSE
TCONS_00071799	Id3	ENSMUSG00000007872	OK	negbinomial.size	6.12769e-140	2.01007e-135	FALSE	16.1379	1.23396	84	3.44828	1404	3.14768	FALSE
TCONS_00067690	Rhbg	ENSMUSG00000001417	OK	negbinomial.size	4.77199e-139	1.56536e-134	FALSE	67.4368	1.83529	87	0	5867	3.76849	FALSE
TCONS_00069310	Gm11827	ENSMUSG00000086765	OK	negbinomial.size	1.05215e-138	3.45136e-134	FALSE	373.046	2.57292	87	0	32455	4.51129	FALSE
TCONS_00109590	Apoo	ENSMUSG00000079508	OK	negbinomial.size	1.37009e-138	4.49431e-134	FALSE	410.989	2.61489	87	0	35756	4.55336	FALSE
TCONS_00064951	Slc39a1	ENSMUSG00000052310	OK	negbinomial.size	3.25599e-138	1.06806e-133	FALSE	4.7931	0.762911	62	28.7356	417	2.62118	FALSE
TCONS_00056705	Ppig	ENSMUSG00000042133	OK	negbinomial.size	3.51907e-138	1.15436e-133	FALSE	528.598	2.72395	87	0	45988	4.66265	FALSE
TCONS_00065557	Vav3	ENSMUSG00000033721	OK	negbinomial.size	6.36668e-138	2.08846e-133	FALSE	30.7241	1.50139	87	0	2673	3.42716	FALSE
TCONS_00004251	Ube2w	ENSMUSG00000025939	OK	negbinomial.size	6.35609e-136	2.08499e-131	FALSE	1201.4	3.08005	87	0	104522	5.01921	FALSE
TCONS_00011435	Vta1	ENSMUSG00000019868	OK	negbinomial.size	6.71098e-136	2.2014e-131	FALSE	513.379	2.71128	87	0	44664	4.64997	FALSE
TCONS_00085148	Noto	ENSMUSG00000068302	OK	negbinomial.size	8.56446e-136	2.8094e-131	FALSE	349.851	2.54512	87	0	30437	4.48342	FALSE
TCONS_00106363	Rab11a	ENSMUSG00000004771	OK	negbinomial.size	9.39492e-136	3.08182e-131	FALSE	1410.67	3.14973	87	0	122728	5.08895	FALSE
TCONS_00005057	null		OK	negbinomial.size	1.67908e-135	5.50787e-131	FALSE	18.4368	1.28862	76	12.6437	1604	3.20548	FALSE
TCONS_00061313	Gm10800	ENSMUSG00000075014	OK	negbinomial.size	2.03051e-135	6.66069e-131	FALSE	21.2529	1.34739	55	36.7816	1849	3.26717	FALSE
TCONS_00072373	Klhl21	ENSMUSG00000073700	OK	negbinomial.size	2.81818e-135	9.24446e-131	FALSE	20.9425	1.34129	86	1.14943	1822	3.26079	FALSE
TCONS_00039771	St13	ENSMUSG00000022403	OK	negbinomial.size	5.76147e-134	1.88993e-129	FALSE	479.897	2.68205	87	0	41751	4.62068	FALSE
TCONS_00027524	Cdk20	ENSMUSG00000021483	OK	negbinomial.size	7.46526e-133	2.44883e-128	FALSE	884	2.94694	87	0	76908	4.88598	FALSE
TCONS_00048705	Ralbp1	ENSMUSG00000024096	OK	negbinomial.size	6.52658e-132	2.14091e-127	FALSE	1868.18	3.27165	87	0	162532	5.21094	FALSE
TCONS_00049385	Snrpd1	ENSMUSG00000002477	OK	negbinomial.size	1.17891e-130	3.86718e-126	FALSE	410.862	2.61475	87	0	35745	4.55323	FALSE
TCONS_00068317	Dennd2d	ENSMUSG00000027901	OK	negbinomial.size	5.4534e-130	1.78888e-125	FALSE	634.793	2.80332	87	0	55227	4.74216	FALSE
TCONS_00101219	Nae1	ENSMUSG00000031878	OK	negbinomial.size	1.18996e-129	3.90341e-125	FALSE	806.839	2.90732	87	0	70195	4.84631	FALSE
TCONS_00080282	Pclo	ENSMUSG00000061601	OK	negbinomial.size	1.30342e-129	4.2756e-125	FALSE	10.5862	1.06394	66	24.1379	921	2.96473	FALSE
TCONS_00065862	Ube2d3	ENSMUSG00000078578	OK	negbinomial.size	1.57567e-129	5.16868e-125	FALSE	4993.33	3.69848	87	0	434420	5.63791	FALSE
TCONS_00058942	Rbm38	ENSMUSG00000027510	OK	negbinomial.size	1.81148e-129	5.94218e-125	FALSE	1930.46	3.28589	87	0	167950	5.22518	FALSE
TCONS_00109726	Ogt	ENSMUSG00000034160	OK	negbinomial.size	4.77589e-129	1.56663e-124	FALSE	377.874	2.57849	87	0	32875	4.51688	FALSE
TCONS_00101953	null		OK	negbinomial.size	2.33065e-128	7.64522e-124	FALSE	23.5402	1.38988	87	0	2048	3.31154	FALSE
TCONS_00030977	Btf3	ENSMUSG00000021660	OK	negbinomial.size	2.67183e-128	8.7644e-124	FALSE	516.402	2.71383	87	0	44927	4.65252	FALSE
TCONS_00027700	null		OK	negbinomial.size	4.79056e-128	1.57145e-123	FALSE	6.63218	0.882649	56	35.6322	577	2.76193	FALSE
TCONS_00066927	Dcun1d1	ENSMUSG00000027708	OK	negbinomial.size	1.80845e-127	5.93225e-123	FALSE	1464.51	3.16599	87	0	127412	5.10521	FALSE
TCONS_00012923	Tle2	ENSMUSG00000034771	OK	negbinomial.size	3.18892e-127	1.04606e-122	FALSE	6405.46	3.80662	87	0	557275	5.74607	FALSE
TCONS_00026088	Dip2c	ENSMUSG00000048264	OK	negbinomial.size	7.81389e-127	2.56319e-122	FALSE	117.08	2.07218	87	0	10186	4.00805	FALSE
TCONS_00060934	Ttn	ENSMUSG00000051747	OK	negbinomial.size	9.66499e-127	3.17041e-122	FALSE	120.483	2.08451	87	0	10482	4.02049	FALSE
TCONS_00094254	Mphosph10	ENSMUSG00000030521	OK	negbinomial.size	3.00439e-126	9.8553e-122	FALSE	533.897	2.72827	87	0	46449	4.66699	FALSE
TCONS_00062665	3230401D17Rik	ENSMUSG00000035399	OK	negbinomial.size	4.94933e-126	1.62353e-121	FALSE	1409.41	3.14935	87	0	122619	5.08856	FALSE
TCONS_00079442	null		OK	negbinomial.size	1.28635e-125	4.21963e-121	FALSE	1.81609	0.449647	20	77.0115	158	2.2014	FALSE
TCONS_00095170	Psma1	ENSMUSG00000030751	OK	negbinomial.size	2.14902e-125	7.04944e-121	FALSE	807.782	2.90783	87	0	70277	4.84682	FALSE
TCONS_00067774	Cks1b	ENSMUSG00000028044	OK	negbinomial.size	5.13739e-125	1.68522e-120	FALSE	427.103	2.63155	87	0	37158	4.57006	FALSE
TCONS_00025077	Rdh11	ENSMUSG00000066441	OK	negbinomial.size	7.27856e-125	2.38759e-120	FALSE	1623.4	3.21069	87	0	141236	5.14995	FALSE
TCONS_00013147	null		OK	negbinomial.size	1.99e-124	6.5278e-120	FALSE	62.2759	1.80124	87	0	5418	3.73392	FALSE
TCONS_00107379	Fbxw15	ENSMUSG00000074060	OK	negbinomial.size	2.25969e-124	7.41245e-120	FALSE	3655.31	3.56304	87	0	318012	5.50244	FALSE
TCONS_00042864	4921513D23Rik	ENSMUSG00000060657	OK	negbinomial.size	4.15811e-124	1.36399e-119	FALSE	651.724	2.81473	87	0	56700	4.75359	FALSE
TCONS_00086987	Parp12	ENSMUSG00000038507	OK	negbinomial.size	5.32321e-124	1.74617e-119	FALSE	2750.47	3.43956	87	0	239291	5.37893	FALSE
TCONS_00028912	5033411D12Rik	ENSMUSG00000055137	OK	negbinomial.size	9.18133e-124	3.01175e-119	FALSE	86.6322	1.94266	87	0	7537	3.87726	FALSE
TCONS_00085364	Xpc	ENSMUSG00000030094	OK	negbinomial.size	2.46049e-123	8.07114e-119	FALSE	289.563	2.46324	87	0	25192	4.40128	FALSE
TCONS_00043889	4930453N24Rik	ENSMUSG00000059920	OK	negbinomial.size	1.04492e-122	3.42765e-118	FALSE	349.011	2.54408	87	0	30364	4.48237	FALSE
TCONS_00062239	Crnkl1	ENSMUSG00000001767	OK	negbinomial.size	1.12198e-122	3.68043e-118	FALSE	1496.54	3.17538	87	0	130199	5.11461	FALSE
TCONS_00022225	null		OK	negbinomial.size	1.42969e-122	4.68982e-118	FALSE	35.9195	1.56726	87	0	3125	3.49499	FALSE
TCONS_00079373	Psph	ENSMUSG00000029446	OK	negbinomial.size	1.50302e-122	4.93035e-118	FALSE	16.2989	1.23802	83	4.5977	1418	3.15198	FALSE
TCONS_00065854	Nhedc1	ENSMUSG00000050150	OK	negbinomial.size	7.31673e-122	2.40011e-117	FALSE	200.701	2.30471	87	0	17461	4.24209	FALSE
TCONS_00036357	null		OK	negbinomial.size	3.98031e-121	1.30566e-116	FALSE	29.7586	1.48797	84	3.44828	2589	3.4133	FALSE
TCONS_00058111	Macrod2	ENSMUSG00000068205	OK	negbinomial.size	1.18045e-120	3.87224e-116	FALSE	398.828	2.60187	87	0	34698	4.54032	FALSE
TCONS_00107881	Gpkow	ENSMUSG00000031148	OK	negbinomial.size	1.2861e-120	4.2188e-116	FALSE	7.56322	0.932637	68	21.8391	658	2.81889	FALSE
TCONS_00031500	Flnb	ENSMUSG00000025278	OK	negbinomial.size	1.48898e-120	4.88432e-116	FALSE	443.368	2.64774	87	0	38573	4.58629	FALSE
TCONS_00112010	Xlr3a	ENSMUSG00000057836	OK	negbinomial.size	1.51322e-120	4.9638e-116	FALSE	459.184	2.66293	87	0	39949	4.60152	FALSE
TCONS_00061775	Patl2	ENSMUSG00000027233	OK	negbinomial.size	3.66041e-120	1.20072e-115	FALSE	146.184	2.16786	87	0	12718	4.10445	FALSE
TCONS_00072369	Dnajc11	ENSMUSG00000039768	OK	negbinomial.size	1.47977e-119	4.85408e-115	FALSE	1877.14	3.27373	87	0	163311	5.21302	FALSE
TCONS_00045359	Uhrf1bp1	ENSMUSG00000039512	OK	negbinomial.size	5.25446e-119	1.72362e-114	FALSE	112.954	2.05673	87	0	9827	3.99247	FALSE
TCONS_00099765	null		OK	negbinomial.size	5.79317e-119	1.90033e-114	FALSE	12.046	1.11548	82	5.74713	1048	3.02078	FALSE
TCONS_00079341	Ran	ENSMUSG00000029430	OK	negbinomial.size	7.5783e-119	2.48591e-114	FALSE	142.322	2.15631	87	0	12382	4.09283	FALSE
TCONS_00014248	Drg1	ENSMUSG00000020457	OK	negbinomial.size	8.28025e-119	2.71617e-114	FALSE	2017.71	3.30507	87	0	175541	5.24438	FALSE
TCONS_00019800	Cltc	ENSMUSG00000047126	OK	negbinomial.size	1.07173e-118	3.51558e-114	FALSE	795.644	2.90126	87	0	69221	4.84024	FALSE
TCONS_00053552	null		OK	negbinomial.size	1.12577e-118	3.69287e-114	FALSE	68.4368	1.84159	87	0	5954	3.77488	FALSE
TCONS_00046453	Lpin2	ENSMUSG00000024052	OK	negbinomial.size	1.63944e-118	5.37786e-114	FALSE	1310.21	3.11767	87	0	113988	5.05686	FALSE
TCONS_00099513	Ckap2	ENSMUSG00000037725	OK	negbinomial.size	3.3015e-118	1.08299e-113	FALSE	514.08	2.71188	87	0	44725	4.65056	FALSE
TCONS_00063262	Sycp2	ENSMUSG00000060445	OK	negbinomial.size	5.09635e-118	1.67176e-113	FALSE	354.402	2.55072	87	0	30833	4.48903	FALSE
TCONS_00028879	Mrpl32	ENSMUSG00000015672	OK	negbinomial.size	9.87611e-118	3.23966e-113	FALSE	601.034	2.77962	87	0	52290	4.71843	FALSE
TCONS_00064571	Smc4	ENSMUSG00000034349	OK	negbinomial.size	1.21266e-117	3.9779e-113	FALSE	2563.75	3.40904	87	0	223046	5.3484	FALSE
TCONS_00060232	Rbm18	ENSMUSG00000026889	OK	negbinomial.size	1.3893e-117	4.55733e-113	FALSE	1855.31	3.26865	87	0	161412	5.20794	FALSE
TCONS_00079911	Bud31	ENSMUSG00000038722	OK	negbinomial.size	1.73029e-117	5.67588e-113	FALSE	808.989	2.90848	87	0	70382	4.84747	FALSE
TCONS_00004708	Mgat4a	ENSMUSG00000026110	OK	negbinomial.size	2.16268e-117	7.09423e-113	FALSE	351.195	2.54678	87	0	30554	4.48508	FALSE
TCONS_00107273	Rbm5	ENSMUSG00000032580	OK	negbinomial.size	2.82471e-117	9.2659e-113	FALSE	26.092	1.43284	87	0	2270	3.35622	FALSE
TCONS_00024669	Cfl2	ENSMUSG00000062929	OK	negbinomial.size	3.56268e-117	1.16866e-112	FALSE	683.299	2.83525	87	0	59447	4.77414	FALSE
TCONS_00106367	2010321M09Rik	ENSMUSG00000034263	OK	negbinomial.size	6.59017e-117	2.16177e-112	FALSE	53.0115	1.73249	87	0	4612	3.66398	FALSE
TCONS_00105371	Cnn1	ENSMUSG00000001349	OK	negbinomial.size	8.22175e-117	2.69698e-112	FALSE	988.609	2.99546	87	0	86009	4.93455	FALSE
TCONS_00067438	B3galnt1	ENSMUSG00000043300	OK	negbinomial.size	8.22434e-117	2.69783e-112	FALSE	92.8161	1.97228	87	0	8075	3.9072	FALSE
TCONS_00057773	Dut	ENSMUSG00000027203	OK	negbinomial.size	1.04405e-116	3.42479e-112	FALSE	418.517	2.62275	87	0	36411	4.56124	FALSE
TCONS_00005790	AC147806.1	ENSMUSG00000094127	OK	negbinomial.size	1.22105e-116	4.0054e-112	FALSE	766.483	2.88507	87	0	66684	4.82403	FALSE
TCONS_00007731	Fbxo28	ENSMUSG00000047539	OK	negbinomial.size	1.95052e-116	6.3983e-112	FALSE	873.885	2.94195	87	0	76028	4.88098	FALSE
TCONS_00104675	Eif1b	ENSMUSG00000006941	OK	negbinomial.size	3.70283e-116	1.21464e-111	FALSE	1029.06	3.01286	87	0	89528	4.95196	FALSE
TCONS_00022467	Psma3	ENSMUSG00000060073	OK	negbinomial.size	2.23641e-115	7.3361e-111	FALSE	541.046	2.73404	87	0	47071	4.67276	FALSE
TCONS_00052000	Slc26a2	ENSMUSG00000034320	OK	negbinomial.size	2.8304e-115	9.28456e-111	FALSE	193.184	2.28821	87	0	16807	4.22552	FALSE
TCONS_00078537	Brdt	ENSMUSG00000029279	OK	negbinomial.size	3.241e-115	1.06314e-110	FALSE	790.31	2.89835	87	0	68757	4.83732	FALSE
TCONS_00050478	Nedd4l	ENSMUSG00000024589	OK	negbinomial.size	8.68109e-115	2.84766e-110	FALSE	905.46	2.95735	87	0	78775	4.89639	FALSE
TCONS_00105540	Aplp2	ENSMUSG00000031996	OK	negbinomial.size	1.08099e-114	3.54599e-110	FALSE	191.437	2.28429	87	0	16655	4.22157	FALSE
TCONS_00107152	Pik3r4	ENSMUSG00000032571	OK	negbinomial.size	2.3134e-114	7.58866e-110	FALSE	268.391	2.43038	87	0	23350	4.36831	FALSE
TCONS_00092785	Peg3	ENSMUSG00000002265	OK	negbinomial.size	1.12883e-113	3.70292e-109	FALSE	67.5402	1.83595	87	0	5876	3.76916	FALSE
TCONS_00015576	Slc5a10	ENSMUSG00000042371	OK	negbinomial.size	1.17594e-113	3.85742e-109	FALSE	657.471	2.81854	87	0	57200	4.7574	FALSE
TCONS_00020283	Fam134c	ENSMUSG00000017802	OK	negbinomial.size	1.19223e-113	3.91086e-109	FALSE	332.161	2.52265	87	0	28898	4.46088	FALSE
TCONS_00095245	Arl6ip1	ENSMUSG00000030654	OK	negbinomial.size	1.32437e-113	4.34433e-109	FALSE	1867.16	3.27141	87	0	162443	5.2107	FALSE
TCONS_00027096	Cks2	ENSMUSG00000062248	OK	negbinomial.size	5.27424e-112	1.73011e-107	FALSE	653.736	2.81607	87	0	56875	4.75493	FALSE
TCONS_00053345	Kif20b	ENSMUSG00000024795	OK	negbinomial.size	1.15798e-111	3.79851e-107	FALSE	669.08	2.82613	87	0	58210	4.76501	FALSE
TCONS_00100416	Trim60	ENSMUSG00000053490	OK	negbinomial.size	1.17195e-111	3.84433e-107	FALSE	4805	3.68178	87	0	418035	5.62121	FALSE
TCONS_00074348	Tm2d1	ENSMUSG00000028563	OK	negbinomial.size	1.24705e-111	4.09069e-107	FALSE	578.943	2.76338	87	0	50368	4.70216	FALSE
TCONS_00038056	Tuba1c	ENSMUSG00000043091	OK	negbinomial.size	2.63609e-111	8.64716e-107	FALSE	279.345	2.44769	87	0	24303	4.38568	FALSE
TCONS_00092700	Rfpl4	ENSMUSG00000035191	OK	negbinomial.size	5.68678e-111	1.86543e-106	FALSE	2469.09	3.39271	87	0	214811	5.33206	FALSE
TCONS_00085307	Gm1965	ENSMUSG00000090254	OK	negbinomial.size	7.50425e-111	2.46162e-106	FALSE	2824.91	3.45116	87	0	245767	5.39053	FALSE
TCONS_00103586	2410004A20Rik	ENSMUSG00000092622	OK	negbinomial.size	2.36041e-110	7.74284e-106	FALSE	2427.41	3.38532	87	0	211185	5.32467	FALSE
TCONS_00018705	AL669920.1	ENSMUSG00000093325	OK	negbinomial.size	2.48429e-110	8.14921e-106	FALSE	423.368	2.62774	87	0	36833	4.56625	FALSE
TCONS_00030283	null		OK	negbinomial.size	4.27936e-110	1.40376e-105	FALSE	21.6667	1.35539	86	1.14943	1885	3.27554	FALSE
TCONS_00096121	null		OK	negbinomial.size	1.10829e-109	3.63553e-105	FALSE	21.1724	1.34581	85	2.29885	1842	3.26553	FALSE
TCONS_00065908	Lamtor3	ENSMUSG00000091512	OK	negbinomial.size	1.17303e-109	3.84789e-105	FALSE	608.54	2.785	87	0	52943	4.72382	FALSE
TCONS_00031088	Cenph	ENSMUSG00000045273	OK	negbinomial.size	1.6125e-109	5.28947e-105	FALSE	383.874	2.58532	87	0	33397	4.52372	FALSE
TCONS_00061253	Accsl	ENSMUSG00000075023	OK	negbinomial.size	2.00099e-109	6.56383e-105	FALSE	2342.72	3.36991	87	0	203817	5.30924	FALSE
TCONS_00043031	Parl	ENSMUSG00000033918	OK	negbinomial.size	7.13879e-109	2.34174e-104	FALSE	1241.09	3.09415	87	0	107975	5.03333	FALSE
TCONS_00058591	Top1	ENSMUSG00000070544	OK	negbinomial.size	9.92095e-109	3.25437e-104	FALSE	841.241	2.92544	87	0	73188	4.86445	FALSE
TCONS_00070986	Magoh	ENSMUSG00000028609	OK	negbinomial.size	1.47488e-108	4.83806e-104	FALSE	516.586	2.71398	87	0	44943	4.65267	FALSE
TCONS_00039783	Rangap1	ENSMUSG00000022391	OK	negbinomial.size	3.13514e-108	1.02842e-103	FALSE	34.4368	1.54945	87	0	2996	3.47669	FALSE
TCONS_00073200	Pnrc1	ENSMUSG00000040128	OK	negbinomial.size	4.38195e-108	1.43741e-103	FALSE	505.678	2.70473	87	0	43994	4.6434	FALSE
TCONS_00082052	Zfp951	ENSMUSG00000072774	OK	negbinomial.size	1.312e-107	4.30377e-103	FALSE	514.069	2.71187	87	0	44724	4.65055	FALSE
TCONS_00028263	Trim23	ENSMUSG00000021712	OK	negbinomial.size	1.78264e-107	5.8476e-103	FALSE	77.5632	1.89522	87	0	6748	3.82924	FALSE
TCONS_00105141	Ccdc67	ENSMUSG00000039977	OK	negbinomial.size	2.12937e-107	6.98497e-103	FALSE	1.91954	0.465314	19	78.1609	167	2.22531	FALSE
TCONS_00079663	Taf6	ENSMUSG00000036980	OK	negbinomial.size	4.72597e-107	1.55026e-102	FALSE	675.391	2.8302	87	0	58759	4.76908	FALSE
TCONS_00050176	Tnfaip8	ENSMUSG00000062210	OK	negbinomial.size	5.50501e-107	1.80581e-102	FALSE	776.92	2.89093	87	0	67592	4.8299	FALSE
TCONS_00042755	Grin2a	ENSMUSG00000059003	OK	negbinomial.size	6.85957e-107	2.25014e-102	FALSE	542.759	2.73541	87	0	47220	4.67414	FALSE
TCONS_00044330	Setd4	ENSMUSG00000022948	OK	negbinomial.size	1.15107e-106	3.77584e-102	FALSE	1095.67	3.04007	87	0	95323	4.9792	FALSE
TCONS_00086418	2810474O19Rik	ENSMUSG00000032712	OK	negbinomial.size	2.35574e-106	7.72754e-102	FALSE	1476.63	3.16957	87	0	128467	5.10879	FALSE
TCONS_00052279	Ska1	ENSMUSG00000036223	OK	negbinomial.size	7.00829e-106	2.29893e-101	FALSE	439.736	2.64418	87	0	38257	4.58272	FALSE
TCONS_00107352	Fbxw14	ENSMUSG00000054087	OK	negbinomial.size	1.12665e-105	3.69576e-101	FALSE	1869.16	3.27188	87	0	162617	5.21117	FALSE
TCONS_00084319	null		OK	negbinomial.size	1.3907e-105	4.56192e-101	FALSE	371.885	2.57157	87	0	32354	4.50994	FALSE
TCONS_00014340	Ap1b1	ENSMUSG00000009090	OK	negbinomial.size	2.06807e-104	6.78389e-100	FALSE	484.092	2.68582	87	0	42116	4.62446	FALSE
TCONS_00066585	Gyg	ENSMUSG00000019528	OK	negbinomial.size	3.02236e-104	9.91425e-100	FALSE	4581.99	3.66115	87	0	398633	5.60057	FALSE
TCONS_00095410	Gtf3c1	ENSMUSG00000032777	OK	negbinomial.size	3.34591e-104	1.09756e-99	FALSE	310.218	2.49307	87	0	26989	4.4312	FALSE
TCONS_00080378	Dnajc2	ENSMUSG00000029014	OK	negbinomial.size	9.17353e-104	3.00919e-99	FALSE	352.598	2.54851	87	0	30676	4.48681	FALSE
TCONS_00078564	Rpl5	ENSMUSG00000058558	OK	negbinomial.size	1.57417e-103	5.16375e-99	FALSE	1678.24	3.22511	87	0	146007	5.16438	FALSE
TCONS_00057336	Ccdc73	ENSMUSG00000045106	OK	negbinomial.size	2.52049e-103	8.26797e-99	FALSE	310.368	2.49327	87	0	27002	4.43141	FALSE
TCONS_00023239	Tcl1b3	ENSMUSG00000068940	OK	negbinomial.size	2.83322e-103	9.29381e-99	FALSE	736.483	2.86775	87	0	64074	4.80669	FALSE
TCONS_00000513	4931428L18Rik	ENSMUSG00000086727	OK	negbinomial.size	3.52687e-103	1.15692e-98	FALSE	328.23	2.5175	87	0	28556	4.45571	FALSE
TCONS_00067089	null		OK	negbinomial.size	5.56851e-103	1.82664e-98	FALSE	6.62069	0.881994	53	39.0805	576	2.76118	FALSE
TCONS_00089139	Amn1	ENSMUSG00000068250	OK	negbinomial.size	8.19663e-103	2.68874e-98	FALSE	412.552	2.61653	87	0	35892	4.55501	FALSE
TCONS_00033276	Tsc22d1	ENSMUSG00000022010	OK	negbinomial.size	1.65565e-102	5.43103e-98	FALSE	1817.16	3.25963	87	0	158093	5.19892	FALSE
TCONS_00090377	Gm9268	ENSMUSG00000091528	OK	negbinomial.size	1.99042e-102	6.52917e-98	FALSE	1056.6	3.02432	87	0	91924	4.96343	FALSE
TCONS_00089450	Gm4745	ENSMUSG00000055942	OK	negbinomial.size	2.25771e-102	7.40597e-98	FALSE	379.103	2.5799	87	0	32982	4.51829	FALSE
TCONS_00055215	Pcgf6	ENSMUSG00000025050	OK	negbinomial.size	2.75197e-102	9.02728e-98	FALSE	883.908	2.9469	87	0	76900	4.88593	FALSE
TCONS_00028069	null		OK	negbinomial.size	3.55203e-102	1.16517e-97	FALSE	16.8046	1.25053	86	1.14943	1462	3.16524	FALSE
TCONS_00029365	Lyrm4	ENSMUSG00000046573	OK	negbinomial.size	3.63072e-102	1.19099e-97	FALSE	511.218	2.70946	87	0	44476	4.64814	FALSE
TCONS_00004657	Uggt1	ENSMUSG00000037470	OK	negbinomial.size	1.07872e-101	3.53852e-97	FALSE	160.621	2.2085	87	0	13974	4.14535	FALSE
TCONS_00006110	null		OK	negbinomial.size	1.2524e-101	4.10824e-97	FALSE	4.28736	0.723239	57	34.4828	373	2.57287	FALSE
TCONS_00081321	1110003E01Rik	ENSMUSG00000037822	OK	negbinomial.size	1.31158e-101	4.30238e-97	FALSE	959.931	2.98269	87	0	83514	4.92176	FALSE
TCONS_00069830	Akirin2	ENSMUSG00000028291	OK	negbinomial.size	1.57688e-101	5.17262e-97	FALSE	693.126	2.84144	87	0	60302	4.78034	FALSE
TCONS_00096969	null		OK	negbinomial.size	2.10814e-101	6.91533e-97	FALSE	18.6207	1.29271	83	4.5977	1620	3.20978	FALSE
TCONS_00001638	Mff	ENSMUSG00000026150	OK	negbinomial.size	2.76429e-101	9.06771e-97	FALSE	1195.32	3.07785	87	0	103993	5.01701	FALSE
TCONS_00046299	Ppp4r1	ENSMUSG00000061950	OK	negbinomial.size	3.43877e-101	1.12802e-96	FALSE	44.4253	1.6573	87	0	3865	3.58726	FALSE
TCONS_00091002	Akap13	ENSMUSG00000066406	OK	negbinomial.size	4.44368e-101	1.45766e-96	FALSE	292.816	2.46808	87	0	25475	4.40613	FALSE
TCONS_00086519	Rpa3	ENSMUSG00000012483	OK	negbinomial.size	6.64192e-101	2.17875e-96	FALSE	188.782	2.27825	87	0	16424	4.21551	FALSE
TCONS_00000694	6330578E17Rik	ENSMUSG00000026112	OK	negbinomial.size	1.63448e-100	5.3616e-96	FALSE	1247.29	3.09631	87	0	108514	5.03549	FALSE
TCONS_00063380	null		OK	negbinomial.size	2.29847e-100	7.53966e-96	FALSE	119.632	2.08146	87	0	10408	4.01741	FALSE
TCONS_00033116	null		OK	negbinomial.size	2.2994e-100	7.54273e-96	FALSE	52.2989	1.72672	87	0	4550	3.65811	FALSE
TCONS_00003195	Serpinc1	ENSMUSG00000026715	OK	negbinomial.size	2.48472e-100	8.15062e-96	FALSE	454.494	2.65848	87	0	39541	4.59706	FALSE
TCONS_00028265	Cenpk	ENSMUSG00000021714	OK	negbinomial.size	2.72123e-100	8.92645e-96	FALSE	238.391	2.37911	87	0	20740	4.31683	FALSE
TCONS_00061629	Srp14	ENSMUSG00000009549	OK	negbinomial.size	6.13946e-100	2.01393e-95	FALSE	374.368	2.57446	87	0	32570	4.51283	FALSE
TCONS_00019939	Utp18	ENSMUSG00000054079	OK	negbinomial.size	1.24747e-99	4.09209e-95	FALSE	394	2.5966	87	0	34278	4.53503	FALSE
TCONS_00062813	Spata2	ENSMUSG00000047030	OK	negbinomial.size	1.54689e-99	5.07428e-95	FALSE	176.161	2.24837	87	0	15326	4.18546	FALSE
TCONS_00079902	Trrap	ENSMUSG00000045482	OK	negbinomial.size	2.24341e-99	7.35905e-95	FALSE	97.1379	1.99184	87	0	8451	3.92696	FALSE
TCONS_00097883	Chd9	ENSMUSG00000056608	OK	negbinomial.size	3.58411e-99	1.1757e-94	FALSE	194.828	2.29187	87	0	16950	4.2292	FALSE
TCONS_00104362	Uqcrc1	ENSMUSG00000025651	OK	negbinomial.size	4.22238e-99	1.38507e-94	FALSE	25.4598	1.42259	87	0	2215	3.34557	FALSE
TCONS_00112508	Tex11	ENSMUSG00000009670	OK	negbinomial.size	4.99999e-99	1.64015e-94	FALSE	105.46	2.02719	87	0	9175	3.96265	FALSE
TCONS_00097735	Rnaseh2a	ENSMUSG00000052926	OK	negbinomial.size	9.18599e-99	3.01328e-94	FALSE	2876.76	3.45905	87	0	250278	5.39842	FALSE
TCONS_00032874	Mphosph8	ENSMUSG00000079184	OK	negbinomial.size	1.29383e-98	4.24414e-94	FALSE	839.333	2.92445	87	0	73022	4.86346	FALSE
TCONS_00045493	Umodl1	ENSMUSG00000054134	OK	negbinomial.size	1.45999e-98	4.7892e-94	FALSE	4163.25	3.61954	87	0	362203	5.55895	FALSE
TCONS_00085087	Pcgf1	ENSMUSG00000069678	OK	negbinomial.size	1.48953e-98	4.88609e-94	FALSE	1173.46	3.06984	87	0	102091	5.00899	FALSE
TCONS_00027466	null		OK	negbinomial.size	7.30624e-98	2.39667e-93	FALSE	262.667	2.42106	87	0	22852	4.35894	FALSE
TCONS_00071616	Dnajc8	ENSMUSG00000054405	OK	negbinomial.size	2.05707e-97	6.74781e-93	FALSE	480.287	2.6824	87	0	41785	4.62103	FALSE
TCONS_00107594	Azi2	ENSMUSG00000039285	OK	negbinomial.size	5.49957e-97	1.80402e-92	FALSE	176.023	2.24803	87	0	15314	4.18512	FALSE
TCONS_00044963	BC002059	ENSMUSG00000060149	OK	negbinomial.size	6.15196e-97	2.01803e-92	FALSE	209.184	2.3226	87	0	18199	4.26007	FALSE
TCONS_00088531	Atp6v1e1	ENSMUSG00000019210	OK	negbinomial.size	7.50473e-97	2.46178e-92	FALSE	635.69	2.80393	87	0	55305	4.74277	FALSE
TCONS_00089277	Nlrp4c	ENSMUSG00000034690	OK	negbinomial.size	7.77657e-97	2.55095e-92	FALSE	89.4943	1.95662	87	0	7786	3.89137	FALSE
TCONS_00111483	Cul4b	ENSMUSG00000031095	OK	negbinomial.size	9.52085e-97	3.12312e-92	FALSE	1284.83	3.10918	87	0	111780	5.04837	FALSE
TCONS_00064032	4932438A13Rik	ENSMUSG00000037270	OK	negbinomial.size	2.66614e-96	8.74573e-92	FALSE	281.103	2.45041	87	0	24456	4.3884	FALSE
TCONS_00051966	Synpo	ENSMUSG00000043079	OK	negbinomial.size	3.97329e-96	1.30336e-91	FALSE	54.5287	1.74452	87	0	4744	3.67624	FALSE
TCONS_00113336	Reps2	ENSMUSG00000040855	OK	negbinomial.size	4.46444e-96	1.46447e-91	FALSE	30.1609	1.49361	86	1.14943	2624	3.41913	FALSE
TCONS_00004120	Cops5	ENSMUSG00000025917	OK	negbinomial.size	6.15583e-96	2.0193e-91	FALSE	477.851	2.6802	87	0	41573	4.61882	FALSE
TCONS_00044707	Sft2d1	ENSMUSG00000073468	OK	negbinomial.size	7.82242e-96	2.56599e-91	FALSE	304.793	2.48543	87	0	26517	4.42354	FALSE
TCONS_00068140	Fam46c	ENSMUSG00000044468	OK	negbinomial.size	1.17133e-95	3.84231e-91	FALSE	4712.47	3.67334	87	0	409985	5.61277	FALSE
TCONS_00075095	Gja4	ENSMUSG00000050234	OK	negbinomial.size	1.67512e-95	5.49488e-91	FALSE	2242.82	3.35099	87	0	195125	5.29032	TRUE
TCONS_00069017	Nexn	ENSMUSG00000039103	OK	negbinomial.size	1.7743e-95	5.82025e-91	FALSE	1061.06	3.02615	87	0	92312	4.96526	FALSE
TCONS_00048934	Fam98a	ENSMUSG00000002017	OK	negbinomial.size	1.7993e-95	5.90224e-91	FALSE	158.103	2.20168	87	0	13755	4.13849	FALSE
TCONS_00031747	Vcl	ENSMUSG00000021823	OK	negbinomial.size	2.32755e-95	7.63507e-91	FALSE	63.1954	1.8075	87	0	5498	3.74028	FALSE
TCONS_00090226	null		OK	negbinomial.size	2.42302e-95	7.94824e-91	FALSE	159.655	2.20589	87	0	13890	4.14273	FALSE
TCONS_00078837	Acacb	ENSMUSG00000042010	OK	negbinomial.size	2.77079e-95	9.08903e-91	FALSE	151.759	2.18401	87	0	13203	4.12071	FALSE
TCONS_00108045	Ddx3x	ENSMUSG00000000787	OK	negbinomial.size	3.28705e-95	1.07825e-90	FALSE	1858.84	3.26948	87	0	161719	5.20876	FALSE
TCONS_00071692	Gpatch3	ENSMUSG00000028850	OK	negbinomial.size	3.5205e-95	1.15483e-90	FALSE	409.23	2.61303	87	0	35603	4.5515	FALSE
TCONS_00078300	Mrpl1	ENSMUSG00000029486	OK	negbinomial.size	4.15557e-95	1.36315e-90	FALSE	170.057	2.23314	87	0	14795	4.17014	FALSE
TCONS_00001840	Atg16l1	ENSMUSG00000026289	OK	negbinomial.size	1.15171e-94	3.77794e-90	FALSE	642.552	2.80858	87	0	55902	4.74744	FALSE
NOMERGE_TCONS_00001724	Cox5a	ENSMUSG00000000088	OK	negbinomial.size	1.23322e-94	4.04535e-90	FALSE	233.287	2.36975	87	0	20296	4.30743	FALSE
TCONS_00041302	null		OK	negbinomial.size	2.6874e-94	8.81547e-90	FALSE	187.747	2.27588	87	0	16334	4.21312	FALSE
TCONS_00076037	Phf13	ENSMUSG00000047777	OK	negbinomial.size	5.25564e-94	1.72401e-89	FALSE	1099.18	3.04147	87	0	95629	4.98059	FALSE
TCONS_00018972	U6	ENSMUSG00000089581	OK	negbinomial.size	7.62712e-94	2.50192e-89	FALSE	334.667	2.52591	87	0	29116	4.46415	FALSE
TCONS_00051149	Greb1l	ENSMUSG00000042942	OK	negbinomial.size	1.23364e-93	4.04672e-89	FALSE	801.874	2.90465	87	0	69763	4.84363	FALSE
TCONS_00000120	Cspp1	ENSMUSG00000056763	OK	negbinomial.size	3.22898e-93	1.0592e-88	FALSE	18.7701	1.29601	87	0	1633	3.21325	FALSE
TCONS_00111435	Rpl39	ENSMUSG00000079641	OK	negbinomial.size	5.04361e-93	1.65445e-88	FALSE	420.54	2.62484	87	0	36587	4.56334	FALSE
TCONS_00009008	Mcm9	ENSMUSG00000058298	OK	negbinomial.size	5.07706e-93	1.66543e-88	FALSE	646.862	2.81148	87	0	56277	4.75034	FALSE
TCONS_00055473	Eif3a	ENSMUSG00000024991	OK	negbinomial.size	1.1299e-92	3.7064e-88	FALSE	217.931	2.34031	87	0	18960	4.27786	FALSE
TCONS_00030526	Med10	ENSMUSG00000021598	OK	negbinomial.size	1.1335e-92	3.71821e-88	FALSE	316.655	2.50196	87	0	27549	4.44012	FALSE
TCONS_00113149	Smc1a	ENSMUSG00000041133	OK	negbinomial.size	1.20696e-92	3.95919e-88	FALSE	217.655	2.33976	87	0	18936	4.27731	FALSE
TCONS_00087845	D6Ertd527e	ENSMUSG00000090891	OK	negbinomial.size	1.23231e-92	4.04235e-88	FALSE	685.437	2.8366	87	0	59633	4.77549	FALSE
TCONS_00058131	Snrpb2	ENSMUSG00000008333	OK	negbinomial.size	1.33327e-92	4.37351e-88	FALSE	330.851	2.52094	87	0	28784	4.45917	FALSE
TCONS_00050793	Kcng2	ENSMUSG00000059852	OK	negbinomial.size	1.80971e-92	5.93639e-88	FALSE	151.138	2.18224	87	0	13149	4.11893	FALSE
TCONS_00010017	4930547N16Rik	ENSMUSG00000035365	OK	negbinomial.size	2.15638e-92	7.07359e-88	FALSE	388.816	2.59086	87	0	33827	4.52928	FALSE
TCONS_00027703	Med10	ENSMUSG00000021598	OK	negbinomial.size	5.50717e-92	1.80652e-87	FALSE	317.816	2.50354	87	0	27650	4.44171	FALSE
TCONS_00088836	null		OK	negbinomial.size	7.0646e-92	2.3174e-87	FALSE	190.483	2.28213	87	0	16572	4.2194	FALSE
NOMERGE_TCONS_00001763	Ikbkg	ENSMUSG00000004221	OK	negbinomial.size	8.39949e-92	2.75528e-87	FALSE	4.75862	0.760318	61	29.8851	414	2.61805	FALSE
TCONS_00028051	null		OK	negbinomial.size	1.5274e-91	5.01033e-87	FALSE	99.2989	2.0013	87	0	8639	3.93651	FALSE
TCONS_00028162	Smn1	ENSMUSG00000021645	OK	negbinomial.size	1.59586e-91	5.23489e-87	FALSE	240.356	2.38266	87	0	20911	4.3204	FALSE
TCONS_00030055	Hnrnpk	ENSMUSG00000021546	OK	negbinomial.size	4.90148e-91	1.60783e-86	FALSE	1242.89	3.09478	87	0	108131	5.03395	FALSE
TCONS_00014609	1700046C09Rik	ENSMUSG00000085561	OK	negbinomial.size	8.78961e-91	2.88325e-86	FALSE	5.10345	0.785575	61	29.8851	444	2.64836	FALSE
TCONS_00097624	Anapc10	ENSMUSG00000036977	OK	negbinomial.size	1.31363e-90	4.30909e-86	FALSE	139.667	2.14819	87	0	12151	4.08465	FALSE
TCONS_00006425	Cd55	ENSMUSG00000026399	OK	negbinomial.size	3.79504e-90	1.24489e-85	FALSE	1088.14	3.03708	87	0	94668	4.97621	FALSE
TCONS_00088245	null		OK	negbinomial.size	4.83126e-90	1.5848e-85	FALSE	523.874	2.72005	87	0	45577	4.65876	FALSE
TCONS_00022923	Oog1	ENSMUSG00000096576	OK	negbinomial.size	6.53216e-90	2.14274e-85	FALSE	372.989	2.57286	87	0	32450	4.51123	FALSE
TCONS_00050981	null		OK	negbinomial.size	7.84829e-90	2.57447e-85	FALSE	574.034	2.75969	87	0	49941	4.69847	FALSE
TCONS_00034177	AC242409.1	ENSMUSG00000095280	OK	negbinomial.size	1.26678e-89	4.15543e-85	FALSE	4.37931	0.730727	42	51.7241	381	2.58206	FALSE
TCONS_00059692	Etl4	ENSMUSG00000036617	OK	negbinomial.size	1.39768e-89	4.5848e-85	FALSE	92.1724	1.96929	87	0	8019	3.90417	FALSE
TCONS_00104876	null		OK	negbinomial.size	1.71369e-89	5.62143e-85	FALSE	37.4023	1.58436	87	0	3254	3.51255	FALSE
TCONS_00102372	Slc44a2	ENSMUSG00000057193	OK	negbinomial.size	2.72492e-89	8.93855e-85	FALSE	831.517	2.92039	87	0	72342	4.8594	FALSE
TCONS_00056348	Arpc5l	ENSMUSG00000026755	OK	negbinomial.size	3.59921e-89	1.18065e-84	FALSE	1007.98	3.00388	87	0	87694	4.94297	FALSE
TCONS_00112645	Atrx	ENSMUSG00000031229	OK	negbinomial.size	3.6809e-89	1.20744e-84	FALSE	1823.28	3.26109	87	0	158625	5.20037	FALSE
TCONS_00051241	7SK	ENSMUSG00000088818	OK	negbinomial.size	8.49668e-89	2.78717e-84	FALSE	34.4138	1.54917	87	0	2994	3.4764	FALSE
TCONS_00008822	Ostm1	ENSMUSG00000038280	OK	negbinomial.size	9.94888e-89	3.26353e-84	FALSE	12.5747	1.13273	82	5.74713	1094	3.03941	FALSE
TCONS_00091916	9030624J02Rik	ENSMUSG00000030982	OK	negbinomial.size	1.4282e-88	4.68493e-84	FALSE	615.287	2.78978	87	0	53530	4.72861	FALSE
TCONS_00057694	Catsper2	ENSMUSG00000033486	OK	negbinomial.size	1.47721e-88	4.8457e-84	FALSE	530.954	2.72587	87	0	46193	4.66459	FALSE
TCONS_00106227	Bbs4	ENSMUSG00000025235	OK	negbinomial.size	1.50345e-88	4.93177e-84	FALSE	903.851	2.95658	87	0	78635	4.89562	FALSE
TCONS_00093338	Cyp2b13	ENSMUSG00000040583	OK	negbinomial.size	3.11971e-88	1.02336e-83	FALSE	12.6322	1.13457	85	2.29885	1099	3.04139	FALSE
TCONS_00105661	Chek1	ENSMUSG00000032113	OK	negbinomial.size	3.41947e-88	1.12169e-83	FALSE	2258.4	3.35399	87	0	196481	5.29332	FALSE
TCONS_00007725	Degs1	ENSMUSG00000038633	OK	negbinomial.size	4.04949e-87	1.32835e-82	FALSE	1638.83	3.2148	87	0	142578	5.15406	FALSE
TCONS_00028171	Rad17	ENSMUSG00000021635	OK	negbinomial.size	8.1436e-87	2.67135e-82	FALSE	472.851	2.67564	87	0	41138	4.61425	FALSE
TCONS_00085837	Ccdc77	ENSMUSG00000030177	OK	negbinomial.size	2.81489e-86	9.23369e-82	FALSE	11.9655	1.11279	82	5.74713	1041	3.01787	FALSE
TCONS_00004396	Rims1	ENSMUSG00000041670	OK	negbinomial.size	3.06848e-86	1.00655e-81	FALSE	271.621	2.43556	87	0	23631	4.3735	FALSE
TCONS_00071922	Ubr4	ENSMUSG00000066036	OK	negbinomial.size	3.31144e-86	1.08625e-81	FALSE	203.172	2.31	87	0	17676	4.24741	FALSE
TCONS_00083583	N4bp2l2	ENSMUSG00000029655	OK	negbinomial.size	3.73431e-86	1.22497e-81	FALSE	529.586	2.72476	87	0	46074	4.66347	FALSE
TCONS_00110248	Huwe1	ENSMUSG00000025261	OK	negbinomial.size	3.90011e-86	1.27935e-81	FALSE	396.069	2.59887	87	0	34458	4.5373	FALSE
TCONS_00037538	Gm5218	ENSMUSG00000091198	OK	negbinomial.size	4.00351e-86	1.31327e-81	FALSE	10.4138	1.05743	76	12.6437	906	2.95761	FALSE
TCONS_00011967	Fig4	ENSMUSG00000038417	OK	negbinomial.size	6.15944e-86	2.02048e-81	FALSE	57.5402	1.76745	87	0	5006	3.69958	FALSE
TCONS_00080018	Uspl1	ENSMUSG00000041264	OK	negbinomial.size	7.90776e-86	2.59398e-81	FALSE	61	1.79239	87	0	5307	3.72493	FALSE
TCONS_00046165	Ranbp3	ENSMUSG00000002372	OK	negbinomial.size	9.88159e-86	3.24146e-81	FALSE	759.011	2.88082	87	0	66034	4.81977	FALSE
TCONS_00040040	null		OK	negbinomial.size	1.1228e-85	3.68311e-81	FALSE	153.77	2.18969	87	0	13378	4.12642	FALSE
TCONS_00104963	Mmp12	ENSMUSG00000049723	OK	negbinomial.size	2.31314e-85	7.58779e-81	FALSE	1.52874	0.402903	17	80.4598	133	2.1271	FALSE
TCONS_00044478	Ripk4	ENSMUSG00000005251	OK	negbinomial.size	5.69407e-85	1.86783e-80	FALSE	2.29885	0.518363	30	65.5172	200	2.3032	FALSE
TCONS_00007382	Uck2	ENSMUSG00000026558	OK	negbinomial.size	6.0036e-85	1.96936e-80	FALSE	302.724	2.48248	87	0	26337	4.42058	FALSE
TCONS_00094511	Sec11a	ENSMUSG00000025724	OK	negbinomial.size	7.15266e-85	2.34629e-80	FALSE	395.057	2.59776	87	0	34370	4.53619	FALSE
TCONS_00103009	Ireb2	ENSMUSG00000032293	OK	negbinomial.size	7.79769e-85	2.55788e-80	FALSE	897.632	2.95358	87	0	78094	4.89262	FALSE
TCONS_00051630	Spry4	ENSMUSG00000024427	OK	negbinomial.size	9.19366e-85	3.0158e-80	FALSE	1751.74	3.24372	87	0	152401	5.18299	FALSE
TCONS_00049444	7SK	ENSMUSG00000089129	OK	negbinomial.size	9.24115e-85	3.03137e-80	FALSE	28.8736	1.47529	87	0	2512	3.40019	FALSE
TCONS_00088987	5730419I09Rik	ENSMUSG00000030279	OK	negbinomial.size	1.40662e-84	4.61413e-80	FALSE	1671.78	3.22344	87	0	145445	5.1627	FALSE
TCONS_00053545	Zfyve27	ENSMUSG00000018820	OK	negbinomial.size	1.51448e-84	4.96793e-80	FALSE	7.26437	0.91721	71	18.3908	632	2.8014	FALSE
TCONS_00040454	Csrnp2	ENSMUSG00000044636	OK	negbinomial.size	2.64487e-84	8.67597e-80	FALSE	1162.29	3.06569	87	0	101119	5.00484	FALSE
TCONS_00003461	Fmn2	ENSMUSG00000028354	OK	negbinomial.size	3.01043e-84	9.8751e-80	FALSE	646.264	2.81108	87	0	56225	4.74994	TRUE
TCONS_00082569	Med13l	ENSMUSG00000018076	OK	negbinomial.size	3.49429e-84	1.14623e-79	FALSE	80.8161	1.91284	87	0	7031	3.84708	FALSE
TCONS_00047083	Igf2r	ENSMUSG00000023830	OK	negbinomial.size	3.66329e-84	1.20167e-79	FALSE	145.195	2.16493	87	0	12632	4.10151	FALSE
TCONS_00045180	Tsc2	ENSMUSG00000002496	OK	negbinomial.size	3.92544e-84	1.28766e-79	FALSE	626.471	2.79759	87	0	54503	4.73643	FALSE
TCONS_00095405	Nsmce1	ENSMUSG00000030750	OK	negbinomial.size	3.93049e-84	1.28932e-79	FALSE	489.023	2.69022	87	0	42545	4.62886	FALSE
TCONS_00102648	Srpr	ENSMUSG00000032042	OK	negbinomial.size	4.20391e-84	1.37901e-79	FALSE	66.4368	1.8289	86	1.14943	5780	3.762	FALSE
TCONS_00098560	Cenpn	ENSMUSG00000031756	OK	negbinomial.size	7.10052e-84	2.32918e-79	FALSE	568.471	2.75547	87	0	49457	4.69424	FALSE
TCONS_00085835	Ninj2	ENSMUSG00000041377	OK	negbinomial.size	7.75364e-84	2.54343e-79	FALSE	1226.14	3.08889	87	0	106674	5.02806	FALSE
TCONS_00094309	Mef2a	ENSMUSG00000030557	OK	negbinomial.size	8.40284e-84	2.75638e-79	FALSE	12.6782	1.13603	83	4.5977	1103	3.04297	FALSE
TCONS_00060273	Nek6	ENSMUSG00000026749	OK	negbinomial.size	1.09766e-83	3.60067e-79	FALSE	539.575	2.73286	87	0	46943	4.67158	FALSE
TCONS_00004179	Slco5a1	ENSMUSG00000025938	OK	negbinomial.size	1.20703e-83	3.95944e-79	FALSE	59.954	1.785	87	0	5216	3.71742	FALSE
TCONS_00067927	Psmd4	ENSMUSG00000005625	OK	negbinomial.size	1.27445e-83	4.18057e-79	FALSE	850.92	2.9304	87	0	74030	4.86941	FALSE
TCONS_00022249	Psma6	ENSMUSG00000021024	OK	negbinomial.size	1.45674e-83	4.77855e-79	FALSE	491.908	2.69277	87	0	42796	4.63141	FALSE
TCONS_00088599	Lpcat3	ENSMUSG00000004270	OK	negbinomial.size	4.34317e-83	1.42469e-78	FALSE	521.793	2.71833	87	0	45396	4.65703	FALSE
TCONS_00113126	Gnl3l	ENSMUSG00000025266	OK	negbinomial.size	1.78015e-82	5.83942e-78	FALSE	6.5977	0.880682	68	21.8391	574	2.75967	FALSE
TCONS_00082550	null		OK	negbinomial.size	1.78929e-82	5.86942e-78	FALSE	8.47126	0.976408	78	10.3448	737	2.86806	FALSE
TCONS_00103126	2310046O06Rik	ENSMUSG00000032305	OK	negbinomial.size	4.16999e-82	1.36788e-77	FALSE	5.55172	0.816356	62	28.7356	483	2.68485	FALSE
TCONS_00028533	Paip1	ENSMUSG00000025451	OK	negbinomial.size	4.81939e-82	1.5809e-77	FALSE	2213.47	3.34527	87	0	192572	5.2846	FALSE
TCONS_00067737	Dap3	ENSMUSG00000068921	OK	negbinomial.size	6.63667e-82	2.17703e-77	FALSE	767.54	2.88567	87	0	66776	4.82463	FALSE
TCONS_00000715	Txndc9	ENSMUSG00000058407	OK	negbinomial.size	6.75931e-82	2.21726e-77	FALSE	725.989	2.86153	87	0	63161	4.80046	FALSE
TCONS_00040115	Zcrb1	ENSMUSG00000022635	OK	negbinomial.size	8.7287e-82	2.86328e-77	FALSE	807.218	2.90753	87	0	70228	4.84652	FALSE
TCONS_00087092	null		OK	negbinomial.size	1.99978e-81	6.55987e-77	FALSE	5.91954	0.840077	76	12.6437	515	2.71265	FALSE
TCONS_00104298	Traip	ENSMUSG00000032586	OK	negbinomial.size	3.06177e-81	1.00435e-76	FALSE	113.448	2.05861	87	0	9870	3.99436	FALSE
TCONS_00052918	Osbp	ENSMUSG00000024687	OK	negbinomial.size	5.33958e-81	1.75154e-76	FALSE	68.5402	1.84224	87	0	5963	3.77554	FALSE
TCONS_00023830	Fam84a	ENSMUSG00000020607	OK	negbinomial.size	2.67163e-80	8.76375e-76	FALSE	244.46	2.38998	87	0	21268	4.32775	FALSE
TCONS_00073736	Tmem245	ENSMUSG00000055296	OK	negbinomial.size	2.9757e-80	9.76118e-76	FALSE	81.3448	1.91564	87	0	7077	3.84991	FALSE
TCONS_00072077	Oog2	ENSMUSG00000066030	OK	negbinomial.size	4.9376e-80	1.61968e-75	FALSE	1145.14	3.05924	87	0	99627	4.99838	FALSE
TCONS_00076032	Dnajc11	ENSMUSG00000039768	OK	negbinomial.size	5.17802e-80	1.69855e-75	FALSE	153.69	2.18946	87	0	13371	4.1262	FALSE
TCONS_00003415	Ncstn	ENSMUSG00000003458	OK	negbinomial.size	7.80915e-80	2.56163e-75	FALSE	416.874	2.62104	87	0	36268	4.55954	FALSE
TCONS_00035577	Gtf2f2	ENSMUSG00000067995	OK	negbinomial.size	8.68522e-80	2.84901e-75	FALSE	306.057	2.48722	87	0	26627	4.42534	FALSE
TCONS_00097350	Slc18a1	ENSMUSG00000036330	OK	negbinomial.size	9.33837e-80	3.06327e-75	FALSE	611.828	2.78734	87	0	53229	4.72616	FALSE
TCONS_00036793	Gm10373	ENSMUSG00000072592	OK	negbinomial.size	1.44093e-79	4.72668e-75	FALSE	2.71264	0.569683	36	58.6207	236	2.37475	FALSE
TCONS_00078481	Zfp951	ENSMUSG00000072774	OK	negbinomial.size	1.45287e-79	4.76586e-75	FALSE	258.954	2.4149	87	0	22529	4.35276	FALSE
TCONS_00052682	Syvn1	ENSMUSG00000024807	OK	negbinomial.size	1.63566e-79	5.36545e-75	FALSE	178.115	2.25313	87	0	15496	4.19025	FALSE
TCONS_00029414	Eef1e1	ENSMUSG00000001707	OK	negbinomial.size	2.2521e-79	7.38756e-75	FALSE	289.667	2.4634	87	0	25201	4.40144	FALSE
TCONS_00042731	Usp7	ENSMUSG00000022710	OK	negbinomial.size	2.26114e-79	7.41722e-75	FALSE	1619.93	3.20976	87	0	140934	5.14902	FALSE
TCONS_00039614	Foxred2	ENSMUSG00000016552	OK	negbinomial.size	2.42349e-79	7.94977e-75	FALSE	315.713	2.50067	87	0	27467	4.43883	FALSE
TCONS_00049868	Matr3	ENSMUSG00000037236	OK	negbinomial.size	2.51298e-79	8.24333e-75	FALSE	1202.69	3.08051	87	0	104634	5.01968	FALSE
TCONS_00043597	null		OK	negbinomial.size	3.04774e-79	9.99749e-75	FALSE	4.82759	0.765489	60	31.0345	420	2.62428	FALSE
TCONS_00058233	Xrn2	ENSMUSG00000027433	OK	negbinomial.size	3.18872e-79	1.046e-74	FALSE	378.161	2.57882	87	0	32900	4.51721	FALSE
TCONS_00077903	Mob1b	ENSMUSG00000006262	OK	negbinomial.size	3.85524e-79	1.26463e-74	FALSE	160.701	2.20871	87	0	13981	4.14557	FALSE
TCONS_00039763	Slc25a17	ENSMUSG00000022404	OK	negbinomial.size	4.1299e-79	1.35473e-74	FALSE	383.667	2.58508	87	0	33379	4.52349	FALSE
TCONS_00088667	Ccnd2	ENSMUSG00000000184	OK	negbinomial.size	4.73529e-79	1.55332e-74	FALSE	154.08	2.19056	87	0	13405	4.1273	FALSE
TCONS_00077609	Gm16832	ENSMUSG00000087601	OK	negbinomial.size	4.92434e-79	1.61533e-74	FALSE	4383.43	3.64191	87	0	381358	5.58133	FALSE
TCONS_00107423	Cspg5	ENSMUSG00000032482	OK	negbinomial.size	5.0875e-79	1.66885e-74	FALSE	15.6897	1.22245	87	0	1365	3.13545	FALSE
TCONS_00011690	Lama2	ENSMUSG00000019899	OK	negbinomial.size	5.4476e-79	1.78698e-74	FALSE	284.195	2.45514	87	0	24725	4.39315	FALSE
TCONS_00091404	Ndufc2	ENSMUSG00000030647	OK	negbinomial.size	5.46921e-79	1.79407e-74	FALSE	176.747	2.2498	87	0	15377	4.1869	FALSE
TCONS_00039553	Fbxl6	ENSMUSG00000022559	OK	negbinomial.size	7.54211e-79	2.47404e-74	FALSE	713.161	2.8538	87	0	62045	4.79271	FALSE
TCONS_00021031	Tex19.2	ENSMUSG00000039337	OK	negbinomial.size	8.69017e-79	2.85064e-74	FALSE	15.2529	1.21093	86	1.14943	1327	3.1232	FALSE
TCONS_00062343	Rad21l	ENSMUSG00000074704	OK	negbinomial.size	8.94111e-79	2.93295e-74	FALSE	8	0.954243	80	8.04598	696	2.84323	FALSE
TCONS_00045282	A930001N09Rik	ENSMUSG00000048249	OK	negbinomial.size	1.12882e-78	3.70287e-74	FALSE	43.4713	1.64808	87	0	3782	3.57784	FALSE
TCONS_00046764	Gtf2a1l	ENSMUSG00000024154	OK	negbinomial.size	1.21652e-78	3.99055e-74	FALSE	185.483	2.27064	87	0	16137	4.20785	FALSE
TCONS_00080791	2210406O10Rik	ENSMUSG00000039563	OK	negbinomial.size	1.47918e-78	4.85215e-74	FALSE	424.632	2.62903	87	0	36943	4.56754	FALSE
TCONS_00064137	Plk4	ENSMUSG00000025758	OK	negbinomial.size	2.68741e-78	8.81551e-74	FALSE	741.644	2.87078	87	0	64523	4.80972	FALSE
TCONS_00022477	Timm9	ENSMUSG00000021079	OK	negbinomial.size	3.75098e-78	1.23043e-73	FALSE	1230.21	3.09033	87	0	107028	5.0295	FALSE
TCONS_00046370	null		OK	negbinomial.size	4.29115e-78	1.40763e-73	FALSE	5.1954	0.79207	59	32.1839	452	2.6561	FALSE
TCONS_00009092	P4ha1	ENSMUSG00000019916	OK	negbinomial.size	6.0241e-78	1.97609e-73	FALSE	519.253	2.71621	87	0	45175	4.65491	FALSE
TCONS_00038908	Zfp706	ENSMUSG00000062397	OK	negbinomial.size	9.20022e-78	3.01795e-73	FALSE	701.747	2.8468	87	0	61052	4.78571	FALSE
TCONS_00020791	H3f3b	ENSMUSG00000016559	OK	negbinomial.size	2.31101e-77	7.58082e-73	FALSE	1404.62	3.14787	87	0	122202	5.08708	FALSE
TCONS_00034637	Sh2d4b	ENSMUSG00000037833	OK	negbinomial.size	2.69203e-77	8.83067e-73	FALSE	36.1724	1.57022	87	0	3147	3.49803	FALSE
TCONS_00091654	null		OK	negbinomial.size	3.01437e-77	9.88804e-73	FALSE	8.97701	0.999	77	11.4943	781	2.89321	FALSE
TCONS_00087360	Ggct	ENSMUSG00000002797	OK	negbinomial.size	3.4825e-77	1.14237e-72	FALSE	531.667	2.72646	87	0	46255	4.66517	FALSE
TCONS_00060535	Prpf40a	ENSMUSG00000061136	OK	negbinomial.size	3.64639e-77	1.19613e-72	FALSE	478.69	2.68096	87	0	41646	4.61958	FALSE
TCONS_00035437	Piwil2	ENSMUSG00000033644	OK	negbinomial.size	4.06635e-77	1.33388e-72	FALSE	6.70115	0.886556	72	17.2414	583	2.76641	FALSE
TCONS_00111778	null		OK	negbinomial.size	4.67979e-77	1.53511e-72	FALSE	3.11494	0.614364	41	52.8736	271	2.43457	FALSE
TCONS_00094827	Pold3	ENSMUSG00000030726	OK	negbinomial.size	4.76646e-77	1.56354e-72	FALSE	1223.59	3.08799	87	0	106452	5.02716	FALSE
TCONS_00112546	Rps4x	ENSMUSG00000031320	OK	negbinomial.size	5.69907e-77	1.86947e-72	FALSE	986.391	2.99449	87	0	85816	4.93357	FALSE
TCONS_00049955	Rnf14	ENSMUSG00000060450	OK	negbinomial.size	6.1661e-77	2.02267e-72	FALSE	484.851	2.6865	87	0	42182	4.62514	FALSE
TCONS_00003374	B4galt3	ENSMUSG00000052423	OK	negbinomial.size	6.24652e-77	2.04905e-72	FALSE	22.4828	1.37075	87	0	1956	3.29159	FALSE
TCONS_00100851	Calr	ENSMUSG00000003814	OK	negbinomial.size	6.66685e-77	2.18693e-72	FALSE	591.391	2.77261	87	0	51451	4.7114	FALSE
TCONS_00065944	Gm4862	ENSMUSG00000090801	OK	negbinomial.size	6.83898e-77	2.24339e-72	FALSE	25.4598	1.42259	87	0	2215	3.34557	FALSE
TCONS_00038831	null		OK	negbinomial.size	1.82805e-76	5.99655e-72	FALSE	29.1264	1.47895	87	0	2534	3.40398	FALSE
TCONS_00030606	Pdcd6	ENSMUSG00000021576	OK	negbinomial.size	1.88362e-76	6.17882e-72	FALSE	292.747	2.46797	87	0	25469	4.40603	FALSE
TCONS_00048869	Ndc80	ENSMUSG00000024056	OK	negbinomial.size	2.03339e-76	6.67013e-72	FALSE	334.954	2.52628	87	0	29141	4.46452	FALSE
TCONS_00007412	Nuf2	ENSMUSG00000026683	OK	negbinomial.size	2.05974e-76	6.75657e-72	FALSE	588.103	2.77019	87	0	51165	4.70898	FALSE
TCONS_00089320	Aurkc	ENSMUSG00000070837	OK	negbinomial.size	3.57524e-76	1.17279e-71	FALSE	646.46	2.81121	87	0	56242	4.75007	FALSE
TCONS_00086440	Bet1	ENSMUSG00000032757	OK	negbinomial.size	4.51304e-76	1.48041e-71	FALSE	246.575	2.39371	87	0	21452	4.33149	FALSE
TCONS_00077204	Tmem128	ENSMUSG00000067365	OK	negbinomial.size	6.09165e-76	1.99824e-71	FALSE	167.908	2.22765	87	0	14608	4.16462	FALSE
TCONS_00034367	Appl1	ENSMUSG00000040760	OK	negbinomial.size	6.54899e-76	2.14827e-71	FALSE	669.724	2.82654	87	0	58266	4.76542	FALSE
TCONS_00048914	Dpy30	ENSMUSG00000024067	OK	negbinomial.size	7.21394e-76	2.36639e-71	FALSE	223.494	2.35121	87	0	19444	4.28881	FALSE
TCONS_00027790	Glrx	ENSMUSG00000021591	OK	negbinomial.size	1.00166e-75	3.28575e-71	FALSE	1911.09	3.28151	87	0	166265	5.2208	FALSE
TCONS_00112007	Xlr4a	ENSMUSG00000079845	OK	negbinomial.size	1.1863e-75	3.89143e-71	FALSE	60.2989	1.78745	87	0	5246	3.71991	FALSE
TCONS_00054897	2010002M12Rik	ENSMUSG00000067297	OK	negbinomial.size	1.56372e-75	5.12946e-71	FALSE	1034.34	3.01509	87	0	89988	4.95419	FALSE
TCONS_00060209	Ggta1	ENSMUSG00000035778	OK	negbinomial.size	1.76317e-75	5.78374e-71	FALSE	644.575	2.80995	87	0	56078	4.7488	FALSE
TCONS_00000583	Ptpn18	ENSMUSG00000026126	OK	negbinomial.size	1.78892e-75	5.86818e-71	FALSE	151.529	2.18335	87	0	13183	4.12005	FALSE
TCONS_00065538	Clcc1	ENSMUSG00000027884	OK	negbinomial.size	1.88998e-75	6.19971e-71	FALSE	924.345	2.9663	87	0	80418	4.90536	FALSE
TCONS_00017520	Gal3st1	ENSMUSG00000049721	OK	negbinomial.size	4.72563e-75	1.55015e-70	FALSE	140.586	2.15102	87	0	12231	4.0875	FALSE
TCONS_00012257	Ccdc109a	ENSMUSG00000009647	OK	negbinomial.size	4.75134e-75	1.55858e-70	FALSE	843.598	2.92665	87	0	73393	4.86566	FALSE
TCONS_00047826	Kifc1	ENSMUSG00000079553	OK	negbinomial.size	5.29848e-75	1.73806e-70	FALSE	322.759	2.51022	87	0	28080	4.44841	FALSE
TCONS_00094401	Slco3a1	ENSMUSG00000025790	OK	negbinomial.size	1.2151e-74	3.98588e-70	FALSE	751.874	2.87672	87	0	65413	4.81567	FALSE
TCONS_00027884	Cetn3	ENSMUSG00000021537	OK	negbinomial.size	1.99952e-74	6.55902e-70	FALSE	184.46	2.26825	87	0	16048	4.20545	FALSE
TCONS_00007637	Fam36a	ENSMUSG00000026500	OK	negbinomial.size	2.94047e-74	9.64563e-70	FALSE	591.092	2.77239	87	0	51425	4.71118	FALSE
TCONS_00021055	null		OK	negbinomial.size	3.85872e-74	1.26578e-69	FALSE	4.58621	0.747117	33	62.069	399	2.60206	FALSE
TCONS_00087876	Gm5577	ENSMUSG00000084950	OK	negbinomial.size	4.35191e-74	1.42756e-69	FALSE	1070.98	3.03019	87	0	93175	4.9693	FALSE
TCONS_00074996	Cdca8	ENSMUSG00000028873	OK	negbinomial.size	4.73206e-74	1.55226e-69	FALSE	627.046	2.79799	87	0	54553	4.73683	FALSE
TCONS_00011756	Trmt11	ENSMUSG00000019792	OK	negbinomial.size	5.51665e-74	1.80963e-69	FALSE	259.92	2.41651	87	0	22613	4.35438	FALSE
TCONS_00070173	2700081L22Rik	ENSMUSG00000085763	OK	negbinomial.size	6.1982e-74	2.0332e-69	FALSE	121.494	2.08812	87	0	10570	4.02412	FALSE
TCONS_00014487	null		OK	negbinomial.size	6.38267e-74	2.09371e-69	FALSE	3.56322	0.659271	49	43.6782	310	2.49276	FALSE
TCONS_00003470	null		OK	negbinomial.size	6.46307e-74	2.12008e-69	FALSE	293.253	2.46872	87	0	25513	4.40678	FALSE
TCONS_00036492	Myo10	ENSMUSG00000022272	OK	negbinomial.size	7.77757e-74	2.55128e-69	FALSE	576.414	2.76149	87	0	50148	4.70026	FALSE
TCONS_00092404	Sirt3	ENSMUSG00000025486	OK	negbinomial.size	7.79399e-74	2.55666e-69	FALSE	15.3103	1.21246	86	1.14943	1332	3.12483	FALSE
TCONS_00099050	null		OK	negbinomial.size	8.47211e-74	2.77911e-69	FALSE	5.14943	0.788835	58	33.3333	448	2.65225	FALSE
TCONS_00037559	L3mbtl2	ENSMUSG00000022394	OK	negbinomial.size	1.23371e-73	4.04694e-69	FALSE	264.586	2.42421	87	0	23019	4.36211	FALSE
TCONS_00101466	Cfdp1	ENSMUSG00000031954	OK	negbinomial.size	1.23986e-73	4.0671e-69	FALSE	332.425	2.523	87	0	28921	4.46123	FALSE
TCONS_00103059	Rcn2	ENSMUSG00000032320	OK	negbinomial.size	1.26108e-73	4.13672e-69	FALSE	672.046	2.82804	87	0	58468	4.76693	FALSE
TCONS_00092790	Zfp954	ENSMUSG00000062116	OK	negbinomial.size	1.45533e-73	4.77391e-69	FALSE	4.08046	0.705903	59	32.1839	355	2.55145	FALSE
TCONS_00055763	Commd3	ENSMUSG00000051154	OK	negbinomial.size	1.80898e-73	5.934e-69	FALSE	295.586	2.47215	87	0	25716	4.41022	FALSE
TCONS_00018150	Papolg	ENSMUSG00000020273	OK	negbinomial.size	2.46143e-73	8.07423e-69	FALSE	738.069	2.86868	87	0	64212	4.80762	FALSE
TCONS_00050124	Eif1a	ENSMUSG00000057561	OK	negbinomial.size	2.52232e-73	8.27397e-69	FALSE	6.58621	0.880025	66	24.1379	573	2.75891	FALSE
TCONS_00053799	Smc3	ENSMUSG00000024974	OK	negbinomial.size	2.62816e-73	8.62114e-69	FALSE	684.575	2.83605	87	0	59558	4.77495	FALSE
TCONS_00025544	Cpsf2	ENSMUSG00000041781	OK	negbinomial.size	3.04151e-73	9.97706e-69	FALSE	386.977	2.58881	87	0	33667	4.52722	FALSE
TCONS_00015135	Med7	ENSMUSG00000020397	OK	negbinomial.size	3.48386e-73	1.14281e-68	FALSE	553.678	2.74404	87	0	48170	4.68279	FALSE
CUFF.21851.1	Fbxl17	ENSMUSG00000023965	OK	negbinomial.size	4.03617e-73	1.32398e-68	FALSE	15.7816	1.22483	87	0	1373	3.13799	FALSE
TCONS_00067377	Ccnl1	ENSMUSG00000027829	OK	negbinomial.size	5.05956e-73	1.65969e-68	FALSE	246.966	2.39439	87	0	21486	4.33218	FALSE
TCONS_00023266	Papola	ENSMUSG00000021111	OK	negbinomial.size	5.6578e-73	1.85593e-68	FALSE	705.805	2.8493	87	0	61405	4.78821	FALSE
TCONS_00075707	Gm13089	ENSMUSG00000070617	OK	negbinomial.size	6.08295e-73	1.99539e-68	FALSE	439.195	2.64365	87	0	38210	4.58219	FALSE
TCONS_00049624	2700062C07Rik	ENSMUSG00000024273	OK	negbinomial.size	1.4227e-72	4.66687e-68	FALSE	454.736	2.65871	87	0	39562	4.59729	FALSE
TCONS_00074977	Akirin1	ENSMUSG00000023075	OK	negbinomial.size	1.90308e-72	6.24268e-68	FALSE	12.7586	1.13857	82	5.74713	1110	3.04571	FALSE
TCONS_00080031	4930588N13Rik	ENSMUSG00000029660	OK	negbinomial.size	2.679e-72	8.78791e-68	FALSE	265.575	2.42582	87	0	23105	4.36372	FALSE
TCONS_00075693	Oog4	ENSMUSG00000047799	OK	negbinomial.size	3.08227e-72	1.01108e-67	FALSE	2548.89	3.40652	87	0	221753	5.34587	FALSE
TCONS_00015353	Irf1	ENSMUSG00000018899	OK	negbinomial.size	3.96168e-72	1.29955e-67	FALSE	590.425	2.7719	87	0	51367	4.71069	FALSE
TCONS_00086977	Hipk2	ENSMUSG00000061436	OK	negbinomial.size	5.54984e-72	1.82051e-67	FALSE	348.402	2.54333	87	0	30311	4.48161	FALSE
TCONS_00015437	Mrpl22	ENSMUSG00000020514	OK	negbinomial.size	6.01699e-72	1.97375e-67	FALSE	233.747	2.3706	87	0	20336	4.30829	FALSE
TCONS_00043749	Nfkbiz	ENSMUSG00000035356	OK	negbinomial.size	6.66492e-72	2.18629e-67	FALSE	150.207	2.17957	87	0	13068	4.11624	FALSE
TCONS_00018828	null		OK	negbinomial.size	8.00293e-72	2.6252e-67	FALSE	51.1264	1.71706	87	0	4448	3.64826	FALSE
TCONS_00071411	Eif2c3	ENSMUSG00000028842	OK	negbinomial.size	1.42761e-71	4.68298e-67	FALSE	44.4138	1.65719	87	0	3864	3.58715	FALSE
TCONS_00079247	Zfp664	ENSMUSG00000079215	OK	negbinomial.size	1.6198e-71	5.31344e-67	FALSE	656.103	2.81763	87	0	57081	4.7565	FALSE
TCONS_00033684	null		OK	negbinomial.size	2.13309e-71	6.99719e-67	FALSE	2.08046	0.488616	30	65.5172	181	2.26007	FALSE
TCONS_00068945	Rpf1	ENSMUSG00000028187	OK	negbinomial.size	2.18629e-71	7.1717e-67	FALSE	186.368	2.27269	87	0	16214	4.20992	FALSE
TCONS_00032990	Trim13	ENSMUSG00000035235	OK	negbinomial.size	2.43788e-71	7.99698e-67	FALSE	790.471	2.89844	87	0	68771	4.83741	FALSE
TCONS_00037322	Maf1	ENSMUSG00000022553	OK	negbinomial.size	2.66865e-71	8.75397e-67	FALSE	11.1379	1.08414	83	4.5977	969	2.98677	FALSE
TCONS_00052836	Fth1	ENSMUSG00000024661	OK	negbinomial.size	2.71225e-71	8.89698e-67	FALSE	253.77	2.40615	87	0	22078	4.34398	FALSE
TCONS_00110496	Ofd1	ENSMUSG00000040586	OK	negbinomial.size	3.66451e-71	1.20207e-66	FALSE	239.575	2.38125	87	0	20843	4.31898	FALSE
TCONS_00041118	Ppm1f	ENSMUSG00000026181	OK	negbinomial.size	4.46794e-71	1.46562e-66	FALSE	5.58621	0.818635	70	19.5402	486	2.68753	FALSE
TCONS_00001111	Bzw1	ENSMUSG00000051223	OK	negbinomial.size	4.58284e-71	1.50331e-66	FALSE	165.103	2.22038	87	0	14364	4.15731	FALSE
TCONS_00060053	Asb6	ENSMUSG00000039483	OK	negbinomial.size	6.29126e-71	2.06372e-66	FALSE	3.28736	0.63219	45	48.2759	286	2.45788	FALSE
TCONS_00108947	Hprt	ENSMUSG00000025630	OK	negbinomial.size	7.11863e-71	2.33513e-66	FALSE	236.632	2.37591	87	0	20587	4.31361	FALSE
TCONS_00104409	Mtap4	ENSMUSG00000032479	OK	negbinomial.size	8.38342e-71	2.75001e-66	FALSE	1025.69	3.01144	87	0	89235	4.95054	FALSE
TCONS_00080428	Fam126a	ENSMUSG00000028995	OK	negbinomial.size	8.89382e-71	2.91744e-66	FALSE	99.4138	2.00179	87	0	8649	3.93702	FALSE
TCONS_00016525	Mbtd1	ENSMUSG00000059474	OK	negbinomial.size	1.00969e-70	3.31209e-66	FALSE	1222.21	3.0875	87	0	106332	5.02667	FALSE
TCONS_00050583	null		OK	negbinomial.size	1.10737e-70	3.6325e-66	FALSE	4.25287	0.720397	36	58.6207	370	2.56937	FALSE
TCONS_00083434	Bud31	ENSMUSG00000038722	OK	negbinomial.size	1.14259e-70	3.74805e-66	FALSE	664.609	2.82322	87	0	57821	4.76209	FALSE
TCONS_00007512	Ncstn	ENSMUSG00000003458	OK	negbinomial.size	1.42755e-70	4.68281e-66	FALSE	167.448	2.22647	87	0	14568	4.16343	FALSE
TCONS_00049827	Pkd2l2	ENSMUSG00000014503	OK	negbinomial.size	1.45668e-70	4.77834e-66	FALSE	3864.11	3.58716	87	0	336178	5.52657	FALSE
TCONS_00019411	Rpa1	ENSMUSG00000000751	OK	negbinomial.size	1.9938e-70	6.54027e-66	FALSE	740.977	2.87039	87	0	64465	4.80933	FALSE
TCONS_00058608	null		OK	negbinomial.size	2.23983e-70	7.34731e-66	FALSE	3.4023	0.64368	46	47.1264	296	2.47276	FALSE
TCONS_00095159	Btbd10	ENSMUSG00000038187	OK	negbinomial.size	2.41499e-70	7.92188e-66	FALSE	1167.91	3.06778	87	0	101608	5.00693	FALSE
TCONS_00057459	Aven	ENSMUSG00000003604	OK	negbinomial.size	3.12113e-70	1.02382e-65	FALSE	701.805	2.84683	87	0	61057	4.78574	FALSE
TCONS_00071196	null		OK	negbinomial.size	3.1793e-70	1.04291e-65	FALSE	215.667	2.33579	87	0	18763	4.27333	FALSE
TCONS_00074894	Ctps	ENSMUSG00000028633	OK	negbinomial.size	3.36125e-70	1.10259e-65	FALSE	909.621	2.95934	87	0	79137	4.89839	FALSE
TCONS_00057683	Ccndbp1	ENSMUSG00000023572	OK	negbinomial.size	3.44959e-70	1.13157e-65	FALSE	1054.17	3.02332	87	0	91713	4.96244	FALSE
TCONS_00010426	Nap1l1	ENSMUSG00000058799	OK	negbinomial.size	3.69005e-70	1.21045e-65	FALSE	336.195	2.52788	87	0	29249	4.46613	FALSE
TCONS_00032011	Cacna1d	ENSMUSG00000015968	OK	negbinomial.size	3.88267e-70	1.27363e-65	FALSE	3046.4	3.48393	87	0	265037	5.42331	FALSE
TCONS_00029400	Ssr1	ENSMUSG00000021427	OK	negbinomial.size	4.4485e-70	1.45924e-65	FALSE	605.851	2.78308	87	0	52709	4.72189	FALSE
TCONS_00075731	C87977	ENSMUSG00000046262	OK	negbinomial.size	7.95012e-70	2.60788e-65	FALSE	2760.83	3.4412	87	0	240192	5.38056	FALSE
TCONS_00069785	Mdn1	ENSMUSG00000058006	OK	negbinomial.size	8.35619e-70	2.74108e-65	FALSE	6.86207	0.895537	76	12.6437	597	2.7767	FALSE
TCONS_00077104	Htt	ENSMUSG00000029104	OK	negbinomial.size	8.79792e-70	2.88598e-65	FALSE	171.057	2.23567	87	0	14882	4.17269	FALSE
TCONS_00109250	Xlr5a	ENSMUSG00000058328	OK	negbinomial.size	9.24408e-70	3.03234e-65	FALSE	91.0575	1.96406	87	0	7922	3.89889	FALSE
TCONS_00024579	Strn3	ENSMUSG00000020954	OK	negbinomial.size	1.08338e-69	3.5538e-65	FALSE	19.3563	1.3087	86	1.14943	1684	3.2266	FALSE
TCONS_00018992	Usp22	ENSMUSG00000042506	OK	negbinomial.size	1.30409e-69	4.2778e-65	FALSE	83.5862	1.9273	87	0	7272	3.86171	FALSE
TCONS_00069898	Dnaja1	ENSMUSG00000028410	OK	negbinomial.size	1.5428e-69	5.06086e-65	FALSE	1135.03	3.05539	87	0	98748	4.99453	FALSE
TCONS_00074918	Rlf	ENSMUSG00000049878	OK	negbinomial.size	1.93801e-69	6.35726e-65	FALSE	48.0575	1.69071	87	0	4181	3.62138	FALSE
TCONS_00094005	Tulp2	ENSMUSG00000023467	OK	negbinomial.size	2.26473e-69	7.42898e-65	FALSE	167.77	2.2273	87	0	14596	4.16426	FALSE
TCONS_00068418	null		OK	negbinomial.size	2.46569e-69	8.0882e-65	FALSE	19.092	1.30302	87	0	1661	3.22063	FALSE
TCONS_00093378	Nlrp9c	ENSMUSG00000040614	OK	negbinomial.size	2.87176e-69	9.42024e-65	FALSE	2849.79	3.45497	87	0	247932	5.39433	FALSE
TCONS_00017637	Nudcd3	ENSMUSG00000053838	OK	negbinomial.size	3.07532e-69	1.0088e-64	FALSE	322.08	2.50931	87	0	28021	4.4475	FALSE
TCONS_00077577	Lias	ENSMUSG00000029199	OK	negbinomial.size	3.82508e-69	1.25474e-64	FALSE	2.68966	0.566986	42	51.7241	234	2.37107	FALSE
TCONS_00110058	Cstf2	ENSMUSG00000031256	OK	negbinomial.size	4.07137e-69	1.33553e-64	FALSE	60.7011	1.79029	87	0	5281	3.7228	FALSE
TCONS_00007208	AI848100	ENSMUSG00000040297	OK	negbinomial.size	5.10128e-69	1.67337e-64	FALSE	681.805	2.8343	87	0	59317	4.77319	FALSE
TCONS_00085222	C87436	ENSMUSG00000046679	OK	negbinomial.size	1.02187e-68	3.35204e-64	FALSE	434.644	2.63913	87	0	37814	4.57766	FALSE
TCONS_00020063	B4galnt2	ENSMUSG00000013418	OK	negbinomial.size	1.52758e-68	5.01094e-64	FALSE	8.4023	0.973234	69	20.6897	731	2.86451	FALSE
TCONS_00106594	Bcl2l10	ENSMUSG00000032191	OK	negbinomial.size	2.01406e-68	6.60673e-64	FALSE	275.195	2.44122	87	0	23942	4.37918	FALSE
TCONS_00107219	Grm2	ENSMUSG00000023192	OK	negbinomial.size	3.44073e-68	1.12866e-63	FALSE	391.368	2.59369	87	0	34049	4.53212	FALSE
TCONS_00106313	Pias1	ENSMUSG00000032405	OK	negbinomial.size	4.28423e-68	1.40535e-63	FALSE	1016.05	3.00734	87	0	88396	4.94644	FALSE
TCONS_00093712	Lsm14a	ENSMUSG00000066568	OK	negbinomial.size	5.06928e-68	1.66288e-63	FALSE	680.759	2.83363	87	0	59226	4.77252	FALSE
TCONS_00047097	Mrpl18	ENSMUSG00000057388	OK	negbinomial.size	5.67001e-68	1.85993e-63	FALSE	420.425	2.62472	87	0	36577	4.56322	FALSE
TCONS_00063793	Pld1	ENSMUSG00000027695	OK	negbinomial.size	1.06525e-67	3.49435e-63	FALSE	1825.15	3.26154	87	0	158788	5.20082	FALSE
TCONS_00028471	null		OK	negbinomial.size	1.43295e-67	4.70052e-63	FALSE	226.391	2.35677	87	0	19696	4.2944	FALSE
TCONS_00020754	C630004H02Rik	ENSMUSG00000034586	OK	negbinomial.size	1.44681e-67	4.74597e-63	FALSE	72.5172	1.86639	87	0	6309	3.80003	FALSE
TCONS_00081315	Ugdh	ENSMUSG00000029201	OK	negbinomial.size	1.51387e-67	4.96596e-63	FALSE	8.18391	0.963028	77	11.4943	712	2.85309	FALSE
TCONS_00047400	Pdpk1	ENSMUSG00000024122	OK	negbinomial.size	1.70788e-67	5.60237e-63	FALSE	461.402	2.66502	87	0	40142	4.60361	FALSE
TCONS_00112530	Cxcr3	ENSMUSG00000050232	OK	negbinomial.size	1.91872e-67	6.29399e-63	FALSE	126.368	2.10506	87	0	10994	4.0412	FALSE
TCONS_00058328	Csnk2a1	ENSMUSG00000074698	OK	negbinomial.size	3.39709e-67	1.11435e-62	FALSE	535.356	2.72945	87	0	46576	4.66817	FALSE
TCONS_00037504	Fam83f	ENSMUSG00000022408	OK	negbinomial.size	4.23011e-67	1.3876e-62	FALSE	6.31034	0.863938	66	24.1379	549	2.74036	FALSE
TCONS_00108180	Chst7	ENSMUSG00000037347	OK	negbinomial.size	4.89931e-67	1.60712e-62	FALSE	263.425	2.4223	87	0	22918	4.3602	FALSE
CUFF.18646.1	Clec16a	ENSMUSG00000068663	OK	negbinomial.size	9.93658e-67	3.2595e-62	FALSE	20.3563	1.32953	86	1.14943	1771	3.24846	FALSE
TCONS_00008312	Cited2	ENSMUSG00000039910	OK	negbinomial.size	1.32927e-66	4.36041e-62	FALSE	264.851	2.42464	87	0	23042	4.36254	FALSE
TCONS_00078929	Rplp0	ENSMUSG00000067274	OK	negbinomial.size	1.73091e-66	5.67792e-62	FALSE	783.701	2.8947	87	0	68182	4.83368	FALSE
TCONS_00030769	null		OK	negbinomial.size	1.90534e-66	6.25007e-62	FALSE	8.05747	0.957007	70	19.5402	701	2.84634	FALSE
TCONS_00054862	Atad1	ENSMUSG00000013662	OK	negbinomial.size	2.11923e-66	6.95172e-62	FALSE	1087.83	3.03696	87	0	94641	4.97608	FALSE
TCONS_00051932	C330018D20Rik	ENSMUSG00000024592	OK	negbinomial.size	2.14375e-66	7.03214e-62	FALSE	178.713	2.25458	87	0	15548	4.1917	FALSE
TCONS_00033491	6720463M24Rik	ENSMUSG00000022070	OK	negbinomial.size	2.55794e-66	8.3908e-62	FALSE	271.517	2.43539	87	0	23622	4.37334	FALSE
TCONS_00005858	Hjurp	ENSMUSG00000044783	OK	negbinomial.size	2.76833e-66	9.08094e-62	FALSE	1099.47	3.04158	87	0	95654	4.98071	FALSE
TCONS_00106104	Fbxo22	ENSMUSG00000032309	OK	negbinomial.size	2.86318e-66	9.39207e-62	FALSE	387.184	2.58904	87	0	33685	4.52745	FALSE
TCONS_00062510	null		OK	negbinomial.size	3.34068e-66	1.09584e-61	FALSE	17.5517	1.26838	86	1.14943	1527	3.18412	FALSE
TCONS_00006890	null		OK	negbinomial.size	3.83104e-66	1.2567e-61	FALSE	2.97701	0.599557	47	45.977	259	2.41497	FALSE
TCONS_00014395	Ogdh	ENSMUSG00000020456	OK	negbinomial.size	4.6876e-66	1.53767e-61	FALSE	371	2.57054	87	0	32277	4.50891	FALSE
TCONS_00060136	Zbtb34	ENSMUSG00000068966	OK	negbinomial.size	5.03836e-66	1.65273e-61	FALSE	68.8391	1.8441	87	0	5989	3.77743	FALSE
TCONS_00107362	Fbxw16	ENSMUSG00000074062	OK	negbinomial.size	5.82858e-66	1.91195e-61	FALSE	3314.53	3.52055	87	0	288364	5.45994	FALSE
TCONS_00077357	Ncapg	ENSMUSG00000015880	OK	negbinomial.size	6.39712e-66	2.09845e-61	FALSE	1715.47	3.23464	87	0	149246	5.17391	FALSE
TCONS_00073804	AI481877	ENSMUSG00000038598	OK	negbinomial.size	6.4272e-66	2.10831e-61	FALSE	346.759	2.54128	87	0	30168	4.47956	FALSE
TCONS_00087826	Snrnp27	ENSMUSG00000001158	OK	negbinomial.size	6.64059e-66	2.17831e-61	FALSE	247.368	2.3951	87	0	21521	4.33288	FALSE
TCONS_00029323	Bphl	ENSMUSG00000038286	OK	negbinomial.size	7.04416e-66	2.3107e-61	FALSE	1716.97	3.23501	87	0	149376	5.17428	FALSE
TCONS_00066887	null		OK	negbinomial.size	1.13436e-65	3.72103e-61	FALSE	425.667	2.63009	87	0	37033	4.5686	FALSE
TCONS_00050223	Gykl1	ENSMUSG00000053624	OK	negbinomial.size	1.19327e-65	3.9143e-61	FALSE	9.36782	1.01569	73	16.092	815	2.91169	FALSE
TCONS_00064579	null		OK	negbinomial.size	1.20145e-65	3.94112e-61	FALSE	10.3218	1.05392	78	10.3448	898	2.95376	FALSE
TCONS_00107523	Trim71	ENSMUSG00000079259	OK	negbinomial.size	1.85341e-65	6.07975e-61	FALSE	281.115	2.45043	87	0	24457	4.38842	FALSE
TCONS_00086538	null		OK	negbinomial.size	2.01335e-65	6.60439e-61	FALSE	700.839	2.84624	87	0	60973	4.78514	FALSE
TCONS_00020350	Ubtf	ENSMUSG00000020923	OK	negbinomial.size	2.08139e-65	6.82757e-61	FALSE	22.8966	1.37834	87	0	1992	3.29951	FALSE
TCONS_00094587	Zfand6	ENSMUSG00000030629	OK	negbinomial.size	2.69123e-65	8.82803e-61	FALSE	549.586	2.74083	87	0	47814	4.67956	FALSE
TCONS_00077391	Pacrgl	ENSMUSG00000029089	OK	negbinomial.size	3.02053e-65	9.90824e-61	FALSE	517.138	2.71445	87	0	44991	4.65314	FALSE
TCONS_00082131	Evi5	ENSMUSG00000011831	OK	negbinomial.size	3.09809e-65	1.01627e-60	FALSE	554.241	2.74448	87	0	48219	4.68323	FALSE
TCONS_00034183	Nid2	ENSMUSG00000021806	OK	negbinomial.size	3.31898e-65	1.08873e-60	FALSE	508.782	2.70738	87	0	44264	4.64606	FALSE
TCONS_00039216	null		OK	negbinomial.size	3.45853e-65	1.1345e-60	FALSE	2.27586	0.515326	29	66.6667	198	2.29885	FALSE
TCONS_00088962	Slco1a5	ENSMUSG00000063975	OK	negbinomial.size	3.5464e-65	1.16332e-60	FALSE	139.46	2.14755	87	0	12133	4.084	FALSE
TCONS_00015434	Cnot8	ENSMUSG00000020515	OK	negbinomial.size	3.74076e-65	1.22708e-60	FALSE	647.506	2.81191	87	0	56333	4.75077	FALSE
TCONS_00030036	Ubqln1	ENSMUSG00000005312	OK	negbinomial.size	6.02599e-65	1.97671e-60	FALSE	1302.63	3.11516	87	0	113329	5.05434	FALSE
TCONS_00078590	Ccdc18	ENSMUSG00000056531	OK	negbinomial.size	6.20918e-65	2.0368e-60	FALSE	220.897	2.34615	87	0	19218	4.28373	FALSE
TCONS_00113097	null		OK	negbinomial.size	6.42711e-65	2.10829e-60	FALSE	568.563	2.75554	87	0	49465	4.69431	FALSE
TCONS_00112124	Mtcp1	ENSMUSG00000090110	OK	negbinomial.size	7.56737e-65	2.48232e-60	FALSE	189.402	2.27967	87	0	16478	4.21693	FALSE
TCONS_00010180	Tmcc3	ENSMUSG00000020023	OK	negbinomial.size	8.88388e-65	2.91418e-60	FALSE	1095.29	3.03992	87	0	95290	4.97905	FALSE
TCONS_00103419	Rps27l	ENSMUSG00000036781	OK	negbinomial.size	9.65545e-65	3.16728e-60	FALSE	210.931	2.32619	87	0	18351	4.26368	FALSE
TCONS_00045545	Cyp4f39	ENSMUSG00000061126	OK	negbinomial.size	1.63878e-64	5.37568e-60	FALSE	290.908	2.46525	87	0	25309	4.40329	FALSE
TCONS_00012490	null		OK	negbinomial.size	1.82921e-64	6.00035e-60	FALSE	2.71264	0.569683	38	56.3218	236	2.37475	FALSE
TCONS_00094845	Relt	ENSMUSG00000008318	OK	negbinomial.size	2.73242e-64	8.96315e-60	FALSE	8.33333	0.970037	79	9.1954	725	2.86094	FALSE
TCONS_00068398	Stxbp3a	ENSMUSG00000027882	OK	negbinomial.size	3.43431e-64	1.12656e-59	FALSE	38.7241	1.59905	87	0	3369	3.52763	FALSE
TCONS_00005207	Sumo1	ENSMUSG00000026021	OK	negbinomial.size	4.57954e-64	1.50223e-59	FALSE	208.793	2.32179	87	0	18165	4.25926	FALSE
TCONS_00080468	Rheb	ENSMUSG00000028945	OK	negbinomial.size	4.73694e-64	1.55386e-59	FALSE	284.483	2.45558	87	0	24750	4.39359	FALSE
TCONS_00107762	Gm17200	ENSMUSG00000090608	OK	negbinomial.size	1.08839e-63	3.57024e-59	FALSE	205.701	2.31534	87	0	17896	4.25278	FALSE
TCONS_00015744	Myh10	ENSMUSG00000020900	OK	negbinomial.size	1.17715e-63	3.86141e-59	FALSE	37.8391	1.58927	87	0	3292	3.51759	FALSE
TCONS_00033045	Kif13b	ENSMUSG00000060012	OK	negbinomial.size	1.68092e-63	5.51392e-59	FALSE	72.1839	1.86442	87	0	6280	3.79803	FALSE
TCONS_00079836	Daglb	ENSMUSG00000039206	OK	negbinomial.size	1.75824e-63	5.76755e-59	FALSE	564.034	2.75207	87	0	49071	4.69083	FALSE
TCONS_00068409	Gm12521	ENSMUSG00000085220	OK	negbinomial.size	1.87841e-63	6.16175e-59	FALSE	6.29885	0.863254	70	19.5402	548	2.73957	FALSE
TCONS_00049507	null		OK	negbinomial.size	2.85361e-63	9.36071e-59	FALSE	750.391	2.87587	87	0	65284	4.81481	FALSE
TCONS_00089527	Pnmal1	ENSMUSG00000041141	OK	negbinomial.size	3.04825e-63	9.99919e-59	FALSE	31.6322	1.51365	87	0	2752	3.43981	FALSE
TCONS_00091349	Ccdc90b	ENSMUSG00000030613	OK	negbinomial.size	3.50274e-63	1.149e-58	FALSE	148.598	2.17492	87	0	12928	4.11156	FALSE
TCONS_00061886	2010106G01Rik	ENSMUSG00000027366	OK	negbinomial.size	6.53127e-63	2.14245e-58	FALSE	6.64368	0.883302	74	14.9425	578	2.76268	FALSE
TCONS_00106735	null		OK	negbinomial.size	1.04126e-62	3.41565e-58	FALSE	492.333	2.69314	87	0	42833	4.63179	FALSE
TCONS_00044645	Snx9	ENSMUSG00000002365	OK	negbinomial.size	1.5522e-62	5.09168e-58	FALSE	576.874	2.76183	87	0	50188	4.70061	FALSE
TCONS_00016830	Psme3	ENSMUSG00000078652	OK	negbinomial.size	1.91035e-62	6.26651e-58	FALSE	373.322	2.57325	87	0	32479	4.51162	FALSE
TCONS_00002816	Kif14	ENSMUSG00000041498	OK	negbinomial.size	1.92592e-62	6.31758e-58	FALSE	522.494	2.71891	87	0	45457	4.65761	FALSE
TCONS_00084692	Tax1bp1	ENSMUSG00000004535	OK	negbinomial.size	1.00342e-61	3.29153e-57	FALSE	861.138	2.93558	87	0	74919	4.8746	FALSE
TCONS_00001711	null		OK	negbinomial.size	1.13381e-61	3.71925e-57	FALSE	89.6322	1.95728	87	0	7798	3.89204	FALSE
TCONS_00035654	1300010F03Rik	ENSMUSG00000058997	OK	negbinomial.size	1.34915e-61	4.42562e-57	FALSE	1317.82	3.12018	87	0	114650	5.05938	FALSE
TCONS_00105996	Sdhd	ENSMUSG00000000171	OK	negbinomial.size	1.48263e-61	4.86348e-57	FALSE	636.437	2.80444	87	0	55370	4.74328	FALSE
TCONS_00002585	Ubxn4	ENSMUSG00000026353	OK	negbinomial.size	1.66642e-61	5.46635e-57	FALSE	615.575	2.78999	87	0	53555	4.72881	FALSE
TCONS_00053646	Poll	ENSMUSG00000025218	OK	negbinomial.size	1.78753e-61	5.86364e-57	FALSE	543.724	2.73618	87	0	47304	4.67491	FALSE
TCONS_00104984	Yap1	ENSMUSG00000053110	OK	negbinomial.size	2.15588e-61	7.07194e-57	FALSE	659.241	2.8197	87	0	57354	4.75857	FALSE
TCONS_00053387	Tnks2	ENSMUSG00000024811	OK	negbinomial.size	2.18382e-61	7.16358e-57	FALSE	84.4138	1.93153	87	0	7344	3.86599	FALSE
TCONS_00035336	Fzd3	ENSMUSG00000007989	OK	negbinomial.size	3.33116e-61	1.09272e-56	FALSE	262.977	2.42157	87	0	22879	4.35946	FALSE
TCONS_00074256	Elavl2	ENSMUSG00000008489	OK	negbinomial.size	3.33178e-61	1.09292e-56	FALSE	886.862	2.94835	87	0	77157	4.88738	FALSE
TCONS_00005562	Stk16	ENSMUSG00000026201	OK	negbinomial.size	3.35066e-61	1.09912e-56	FALSE	1032.2	3.01418	87	0	89801	4.95329	FALSE
TCONS_00023616	null		OK	negbinomial.size	4.33558e-61	1.4222e-56	FALSE	3.87356	0.687847	33	62.069	337	2.52892	FALSE
TCONS_00107533	Cmtm8	ENSMUSG00000041012	OK	negbinomial.size	4.45653e-61	1.46187e-56	FALSE	248.793	2.39758	87	0	21645	4.33538	FALSE
TCONS_00095940	Ano1	ENSMUSG00000031075	OK	negbinomial.size	4.68998e-61	1.53846e-56	FALSE	5.82759	0.834267	66	24.1379	507	2.70586	FALSE
TCONS_00053680	Sufu	ENSMUSG00000025231	OK	negbinomial.size	4.75487e-61	1.55974e-56	FALSE	268.218	2.4301	87	0	23335	4.36803	FALSE
TCONS_00054085	Banf1	ENSMUSG00000024844	OK	negbinomial.size	4.77191e-61	1.56533e-56	FALSE	375.839	2.57616	87	0	32698	4.51453	FALSE
TCONS_00056040	Tsc1	ENSMUSG00000026812	OK	negbinomial.size	6.26634e-61	2.05555e-56	FALSE	218.333	2.3411	87	0	18995	4.27866	FALSE
TCONS_00094713	null		OK	negbinomial.size	8.56308e-61	2.80895e-56	FALSE	55.5517	1.75245	87	0	4833	3.68431	FALSE
TCONS_00033012	Ctsb	ENSMUSG00000021939	OK	negbinomial.size	1.02052e-60	3.3476e-56	FALSE	167.414	2.22638	87	0	14565	4.16334	FALSE
TCONS_00032136	Wapal	ENSMUSG00000041408	OK	negbinomial.size	1.25687e-60	4.12292e-56	FALSE	816.391	2.91243	87	0	71026	4.85142	FALSE
TCONS_00039999	Mapk11	ENSMUSG00000053137	OK	negbinomial.size	1.46729e-60	4.81314e-56	FALSE	18.2874	1.28527	86	1.14943	1591	3.20194	FALSE
TCONS_00074766	null		OK	negbinomial.size	1.62929e-60	5.34454e-56	FALSE	185.264	2.27013	87	0	16118	4.20734	FALSE
TCONS_00088592	Pex5	ENSMUSG00000005069	OK	negbinomial.size	1.64205e-60	5.38643e-56	FALSE	53.7701	1.73854	87	0	4678	3.67015	FALSE
TCONS_00091271	Rab38	ENSMUSG00000030559	OK	negbinomial.size	1.66908e-60	5.47508e-56	FALSE	1260.89	3.10102	87	0	109697	5.0402	FALSE
TCONS_00033295	Enox1	ENSMUSG00000022012	OK	negbinomial.size	2.30013e-60	7.54512e-56	FALSE	983.379	2.99316	87	0	85554	4.93225	FALSE
TCONS_00004304	null		OK	negbinomial.size	3.17481e-60	1.04143e-55	FALSE	66.7586	1.83096	87	0	5808	3.7641	FALSE
TCONS_00106740	null		OK	negbinomial.size	4.6058e-60	1.51084e-55	FALSE	135.77	2.13599	87	0	11812	4.07236	FALSE
TCONS_00081309	Rpl9	ENSMUSG00000047215	OK	negbinomial.size	4.63244e-60	1.51958e-55	FALSE	14.2069	1.18204	81	6.89655	1236	3.09237	FALSE
TCONS_00061424	Ccdc73	ENSMUSG00000045106	OK	negbinomial.size	6.39617e-60	2.09813e-55	FALSE	528.483	2.72385	87	0	45978	4.66256	FALSE
TCONS_00049487	Taf4b	ENSMUSG00000054321	OK	negbinomial.size	6.68306e-60	2.19225e-55	FALSE	103.483	2.01904	87	0	9003	3.95444	FALSE
TCONS_00055764	Bmi1	ENSMUSG00000026739	OK	negbinomial.size	7.33119e-60	2.40485e-55	FALSE	823.08	2.91597	87	0	71608	4.85497	FALSE
TCONS_00066616	null		OK	negbinomial.size	7.71849e-60	2.5319e-55	FALSE	140.425	2.15053	87	0	12217	4.087	FALSE
TCONS_00022556	null		OK	negbinomial.size	1.11102e-59	3.64449e-55	FALSE	1.5977	0.414589	18	79.3103	139	2.14613	FALSE
TCONS_00017329	Pgs1	ENSMUSG00000017715	OK	negbinomial.size	1.24461e-59	4.08269e-55	FALSE	818.46	2.91353	87	0	71206	4.85252	FALSE
TCONS_00011593	null		OK	negbinomial.size	1.54124e-59	5.05573e-55	FALSE	6.89655	0.897437	74	14.9425	600	2.77887	FALSE
TCONS_00011297	null		OK	negbinomial.size	1.56606e-59	5.13715e-55	FALSE	1.66667	0.425969	22	74.7126	145	2.16435	FALSE
TCONS_00044794	Qk	ENSMUSG00000062078	OK	negbinomial.size	1.59473e-59	5.23119e-55	FALSE	14.3678	1.18661	86	1.14943	1250	3.09726	FALSE
TCONS_00109692	Pdzd11	ENSMUSG00000015668	OK	negbinomial.size	1.60464e-59	5.26369e-55	FALSE	847.057	2.92843	87	0	73694	4.86744	FALSE
TCONS_00038436	Nipbl	ENSMUSG00000022141	OK	negbinomial.size	1.64549e-59	5.39771e-55	FALSE	504.034	2.70332	87	0	43851	4.64199	FALSE
TCONS_00107162	Col6a5	ENSMUSG00000091345	OK	negbinomial.size	1.67296e-59	5.48781e-55	FALSE	66.6897	1.83052	87	0	5802	3.76365	FALSE
TCONS_00084097	Gm13845	ENSMUSG00000086212	OK	negbinomial.size	1.69848e-59	5.57151e-55	FALSE	695.253	2.84277	87	0	60487	4.78167	FALSE
TCONS_00091691	Ovch2	ENSMUSG00000048236	OK	negbinomial.size	2.18035e-59	7.15222e-55	FALSE	200.609	2.30451	87	0	17453	4.24189	FALSE
TCONS_00105265	Zfp26	ENSMUSG00000063108	OK	negbinomial.size	2.1954e-59	7.20156e-55	FALSE	15	1.20412	86	1.14943	1305	3.11594	FALSE
TCONS_00008577	null		OK	negbinomial.size	2.26609e-59	7.43345e-55	FALSE	1.22989	0.348282	19	78.1609	107	2.03342	FALSE
TCONS_00030523	Papd7	ENSMUSG00000034575	OK	negbinomial.size	2.43164e-59	7.97651e-55	FALSE	424.931	2.62934	87	0	36969	4.56785	FALSE
TCONS_00056322	Gm13587	ENSMUSG00000087062	OK	negbinomial.size	2.48253e-59	8.14344e-55	FALSE	4.62069	0.74979	70	19.5402	402	2.60531	FALSE
TCONS_00058103	null		OK	negbinomial.size	2.51968e-59	8.26531e-55	FALSE	1.65517	0.424093	26	70.1149	144	2.16137	FALSE
TCONS_00109361	Vbp1	ENSMUSG00000031197	OK	negbinomial.size	3.03299e-59	9.94913e-55	FALSE	472.011	2.67487	87	0	41065	4.61348	FALSE
TCONS_00062270	null		OK	negbinomial.size	3.37492e-59	1.10707e-54	FALSE	1.67816	0.427837	34	60.9195	146	2.16732	FALSE
TCONS_00023215	Glrx5	ENSMUSG00000021102	OK	negbinomial.size	3.78886e-59	1.24286e-54	FALSE	571.563	2.75782	87	0	49726	4.69659	FALSE
TCONS_00020426	Cdc27	ENSMUSG00000020687	OK	negbinomial.size	4.67401e-59	1.53322e-54	FALSE	1089.63	3.03768	87	0	94798	4.9768	FALSE
TCONS_00026515	null		OK	negbinomial.size	4.76356e-59	1.56259e-54	FALSE	352.126	2.54793	87	0	30635	4.48623	FALSE
TCONS_00110380	A830080D01Rik	ENSMUSG00000044150	OK	negbinomial.size	4.95696e-59	1.62603e-54	FALSE	7.97701	0.953132	73	16.092	694	2.84198	FALSE
TCONS_00073346	2010003O02Rik	ENSMUSG00000028407	OK	negbinomial.size	5.42775e-59	1.78046e-54	FALSE	230.138	2.36387	87	0	20022	4.30153	FALSE
TCONS_00056783	Itga6	ENSMUSG00000027111	OK	negbinomial.size	7.15926e-59	2.34845e-54	FALSE	561.149	2.74985	87	0	48820	4.68861	FALSE
TCONS_00074592	Btf3l4	ENSMUSG00000028568	OK	negbinomial.size	7.97563e-59	2.61625e-54	FALSE	402.816	2.60618	87	0	35045	4.54464	FALSE
TCONS_00069665	SNORA17	ENSMUSG00000089327	OK	negbinomial.size	8.68547e-59	2.84909e-54	FALSE	25.4828	1.42296	86	1.14943	2217	3.34596	FALSE
TCONS_00016233	Suz12	ENSMUSG00000017548	OK	negbinomial.size	1.50205e-58	4.92719e-54	FALSE	585.575	2.76832	87	0	50945	4.70711	FALSE
TCONS_00088004	Prickle2	ENSMUSG00000030020	OK	negbinomial.size	1.51189e-58	4.95945e-54	FALSE	35.3333	1.56031	87	0	3074	3.48785	FALSE
TCONS_00061075	Clp1	ENSMUSG00000027079	OK	negbinomial.size	1.67009e-58	5.4784e-54	FALSE	5.06897	0.783115	62	28.7356	441	2.64542	FALSE
TCONS_00016470	Coil	ENSMUSG00000033983	OK	negbinomial.size	2.29039e-58	7.51318e-54	FALSE	24.977	1.41459	87	0	2173	3.33726	FALSE
TCONS_00104421	Scap	ENSMUSG00000032485	OK	negbinomial.size	2.31189e-58	7.58368e-54	FALSE	755.034	2.87854	87	0	65688	4.81749	FALSE
TCONS_00040296	Senp1	ENSMUSG00000033075	OK	negbinomial.size	2.4208e-58	7.94094e-54	FALSE	461.575	2.66518	87	0	40157	4.60377	FALSE
TCONS_00077918	Npffr2	ENSMUSG00000035528	OK	negbinomial.size	2.77302e-58	9.09633e-54	FALSE	420.506	2.6248	87	0	36584	4.5633	FALSE
TCONS_00031835	null		OK	negbinomial.size	2.93345e-58	9.62259e-54	FALSE	242.759	2.38696	87	0	21120	4.32471	FALSE
TCONS_00012608	null		OK	negbinomial.size	3.84104e-58	1.25998e-53	FALSE	6.57471	0.879366	79	9.1954	572	2.75815	FALSE
TCONS_00001308	null		OK	negbinomial.size	6.28569e-58	2.06189e-53	FALSE	8.32184	0.969502	76	12.6437	724	2.86034	FALSE
TCONS_00014662	C1d	ENSMUSG00000000581	OK	negbinomial.size	6.8257e-58	2.23903e-53	FALSE	6.31034	0.863938	77	11.4943	549	2.74036	FALSE
TCONS_00041273	Eif4g1	ENSMUSG00000045983	OK	negbinomial.size	6.88282e-58	2.25777e-53	FALSE	180.092	2.2579	87	0	15668	4.19504	FALSE
TCONS_00062996	Aurka	ENSMUSG00000027496	OK	negbinomial.size	8.22606e-58	2.6984e-53	FALSE	884.172	2.94703	87	0	76923	4.88606	FALSE
TCONS_00005305	2810408I11Rik	ENSMUSG00000087213	OK	negbinomial.size	9.09094e-58	2.9821e-53	FALSE	154.057	2.19049	87	0	13403	4.12723	FALSE
TCONS_00100758	Smarca5	ENSMUSG00000031715	OK	negbinomial.size	1.03636e-57	3.39958e-53	FALSE	449.655	2.65384	87	0	39120	4.59241	FALSE
TCONS_00095132	Eif4g2	ENSMUSG00000005610	OK	negbinomial.size	1.08435e-57	3.55699e-53	FALSE	1044.33	3.01925	87	0	90857	4.95836	FALSE
TCONS_00060059	Tor1b	ENSMUSG00000026848	OK	negbinomial.size	1.24497e-57	4.08387e-53	FALSE	892.897	2.95129	87	0	77682	4.89033	FALSE
TCONS_00018235	Rtn4	ENSMUSG00000020458	OK	negbinomial.size	1.27234e-57	4.17367e-53	FALSE	111.977	2.05299	87	0	9742	3.98869	FALSE
TCONS_00038898	Pabpc1	ENSMUSG00000022283	OK	negbinomial.size	1.27369e-57	4.17808e-53	FALSE	29.5287	1.48471	87	0	2569	3.40993	FALSE
TCONS_00076180	Ski	ENSMUSG00000029050	OK	negbinomial.size	1.33037e-57	4.364e-53	FALSE	996.644	2.99898	87	0	86708	4.93806	FALSE
TCONS_00090658	null		OK	negbinomial.size	1.64684e-57	5.40214e-53	FALSE	2.50575	0.544781	35	59.7701	218	2.34044	FALSE
TCONS_00050558	Cep192	ENSMUSG00000024542	OK	negbinomial.size	1.65073e-57	5.41487e-53	FALSE	177.966	2.25277	87	0	15483	4.18988	FALSE
TCONS_00113400	Gm8817	ENSMUSG00000086008	OK	negbinomial.size	1.7246e-57	5.65722e-53	FALSE	22.1609	1.36476	58	33.3333	1928	3.28533	FALSE
TCONS_00035366	Ppp2r2a	ENSMUSG00000022052	OK	negbinomial.size	1.87856e-57	6.16224e-53	FALSE	266.034	2.42657	87	0	23145	4.36448	FALSE
TCONS_00025439	Sel1l	ENSMUSG00000020964	OK	negbinomial.size	1.98435e-57	6.50927e-53	FALSE	228.287	2.36038	87	0	19861	4.29802	FALSE
TCONS_00101425	Glg1	ENSMUSG00000003316	OK	negbinomial.size	2.06019e-57	6.75805e-53	FALSE	59.092	1.77882	87	0	5141	3.71113	FALSE
TCONS_00071543	Zcchc17	ENSMUSG00000028772	OK	negbinomial.size	3.20501e-57	1.05134e-52	FALSE	401.207	2.60445	87	0	34905	4.5429	FALSE
TCONS_00070818	Ak4	ENSMUSG00000028527	OK	negbinomial.size	3.5061e-57	1.1501e-52	FALSE	272.609	2.43713	87	0	23717	4.37508	FALSE
TCONS_00103019	Chrnb4	ENSMUSG00000035200	OK	negbinomial.size	3.99777e-57	1.31139e-52	FALSE	72.8621	1.86842	87	0	6339	3.80209	FALSE
TCONS_00082443	Acads	ENSMUSG00000029545	OK	negbinomial.size	4.22496e-57	1.38591e-52	FALSE	467	2.67025	87	0	40629	4.60885	FALSE
TCONS_00007853	Tgfb2	ENSMUSG00000039239	OK	negbinomial.size	4.45665e-57	1.46191e-52	FALSE	1678.08	3.22507	87	0	145993	5.16434	FALSE
TCONS_00095493	Kif22	ENSMUSG00000030677	OK	negbinomial.size	4.54191e-57	1.48988e-52	FALSE	1092.37	3.03877	87	0	95036	4.97789	FALSE
TCONS_00044219	Tiam1	ENSMUSG00000002489	OK	negbinomial.size	4.74367e-57	1.55606e-52	FALSE	1085.18	3.0359	87	0	94411	4.97503	FALSE
TCONS_00019332	Med31	ENSMUSG00000020801	OK	negbinomial.size	4.97531e-57	1.63205e-52	FALSE	192.023	2.28561	87	0	16706	4.2229	FALSE
TCONS_00052021	Pcyox1l	ENSMUSG00000024579	OK	negbinomial.size	6.0151e-57	1.97313e-52	FALSE	43.2874	1.64628	87	0	3766	3.576	FALSE
TCONS_00051548	Sil1	ENSMUSG00000024357	OK	negbinomial.size	6.6457e-57	2.17999e-52	FALSE	132.874	2.12669	87	0	11560	4.063	FALSE
TCONS_00085105	Mob1a	ENSMUSG00000043131	OK	negbinomial.size	6.71863e-57	2.20391e-52	FALSE	118.149	2.07609	87	0	10279	4.01199	FALSE
TCONS_00065486	Hbxip	ENSMUSG00000087260	OK	negbinomial.size	8.33358e-57	2.73366e-52	FALSE	446.207	2.65051	87	0	38820	4.58907	FALSE
TCONS_00077131	4931431C16Rik	ENSMUSG00000055061	OK	negbinomial.size	8.7078e-57	2.85642e-52	FALSE	440.897	2.64532	87	0	38358	4.58387	FALSE
TCONS_00071878	Sh2d5	ENSMUSG00000045349	OK	negbinomial.size	1.10304e-56	3.61829e-52	FALSE	597.655	2.77718	87	0	51996	4.71598	FALSE
ENSMUST00000105111	Xlr5a	ENSMUSG00000058328	OK	negbinomial.size	1.24432e-56	4.08175e-52	FALSE	175.069	2.24568	87	0	15231	4.18276	FALSE
TCONS_00024823	Mis18bp1	ENSMUSG00000047534	OK	negbinomial.size	1.37097e-56	4.4972e-52	FALSE	292.874	2.46816	87	0	25480	4.40622	FALSE
TCONS_00071726	null		OK	negbinomial.size	1.40438e-56	4.60678e-52	FALSE	10.9425	1.0771	81	6.89655	952	2.97909	FALSE
TCONS_00012651	Smarcb1	ENSMUSG00000000902	OK	negbinomial.size	1.46401e-56	4.80239e-52	FALSE	382.92	2.58424	87	0	33314	4.52264	FALSE
TCONS_00091490	Mrpl48	ENSMUSG00000030706	OK	negbinomial.size	1.51408e-56	4.96664e-52	FALSE	652.621	2.81533	87	0	56778	4.75419	FALSE
TCONS_00091734	Wee1	ENSMUSG00000031016	OK	negbinomial.size	1.5364e-56	5.03984e-52	FALSE	57.0805	1.76403	87	0	4966	3.69609	FALSE
TCONS_00040940	Rpl39l	ENSMUSG00000039209	OK	negbinomial.size	1.64132e-56	5.38402e-52	FALSE	278.368	2.44618	87	0	24218	4.38416	FALSE
TCONS_00035563	Slc25a30	ENSMUSG00000022003	OK	negbinomial.size	1.77593e-56	5.82559e-52	FALSE	29.7356	1.48764	87	0	2587	3.41296	FALSE
TCONS_00011003	Pan2	ENSMUSG00000005682	OK	negbinomial.size	2.07739e-56	6.81448e-52	FALSE	584.023	2.76717	87	0	50810	4.70596	FALSE
TCONS_00042176	Cxadr	ENSMUSG00000022865	OK	negbinomial.size	2.41847e-56	7.93331e-52	FALSE	4.25287	0.720397	65	25.2874	370	2.56937	FALSE
TCONS_00034066	Gm281	ENSMUSG00000084902	OK	negbinomial.size	2.48401e-56	8.14831e-52	FALSE	4.04598	0.702945	56	35.6322	352	2.54777	FALSE
TCONS_00035630	null		OK	negbinomial.size	3.01776e-56	9.89916e-52	FALSE	9.7931	1.03315	81	6.89655	852	2.93095	FALSE
TCONS_00112046	Bcap31	ENSMUSG00000002015	OK	negbinomial.size	3.25472e-56	1.06764e-51	FALSE	441.368	2.64578	87	0	38399	4.58433	FALSE
TCONS_00052861	Ddb1	ENSMUSG00000024740	OK	negbinomial.size	3.72915e-56	1.22327e-51	FALSE	1697.18	3.22998	87	0	147655	5.16925	FALSE
TCONS_00036960	Rnf139	ENSMUSG00000037075	OK	negbinomial.size	3.76858e-56	1.23621e-51	FALSE	418.69	2.62293	87	0	36426	4.56142	FALSE
TCONS_00038995	Eif3e	ENSMUSG00000022336	OK	negbinomial.size	4.85734e-56	1.59335e-51	FALSE	251.609	2.40245	87	0	21890	4.34027	FALSE
TCONS_00025935	Asb13	ENSMUSG00000033781	OK	negbinomial.size	6.72948e-56	2.20747e-51	FALSE	20.4483	1.33139	87	0	1779	3.25042	FALSE
TCONS_00043337	1700021K19Rik	ENSMUSG00000035629	OK	negbinomial.size	7.64179e-56	2.50674e-51	FALSE	2318.49	3.36539	87	0	201709	5.30473	FALSE
TCONS_00073791	AI314180	ENSMUSG00000050812	OK	negbinomial.size	7.93412e-56	2.60263e-51	FALSE	1816.31	3.25943	87	0	158019	5.19871	FALSE
TCONS_00085290	Tpra1	ENSMUSG00000002871	OK	negbinomial.size	1.00519e-55	3.29732e-51	FALSE	653.46	2.81588	87	0	56851	4.75475	FALSE
TCONS_00016256	AL591146.1	ENSMUSG00000089012	OK	negbinomial.size	1.13073e-55	3.70914e-51	FALSE	904.276	2.95678	87	0	78672	4.89583	FALSE
TCONS_00035024	Dad1	ENSMUSG00000022174	OK	negbinomial.size	1.22903e-55	4.03159e-51	FALSE	431.218	2.6357	87	0	37516	4.57423	FALSE
TCONS_00000780	Il1r1	ENSMUSG00000026072	OK	negbinomial.size	1.60448e-55	5.26318e-51	FALSE	219.954	2.3443	87	0	19136	4.28187	FALSE
TCONS_00023398	Dync1h1	ENSMUSG00000018707	OK	negbinomial.size	1.79481e-55	5.88752e-51	FALSE	46.7701	1.67916	87	0	4069	3.60959	FALSE
TCONS_00071358	1110065P20Rik	ENSMUSG00000078570	OK	negbinomial.size	2.18047e-55	7.1526e-51	FALSE	25.6092	1.42503	87	0	2228	3.34811	FALSE
TCONS_00063690	Tbl1xr1	ENSMUSG00000027630	OK	negbinomial.size	2.30006e-55	7.54489e-51	FALSE	495.345	2.69578	87	0	43095	4.63444	FALSE
TCONS_00108745	Slc25a5	ENSMUSG00000016319	OK	negbinomial.size	2.7298e-55	8.95457e-51	FALSE	482.437	2.68434	87	0	41972	4.62297	FALSE
TCONS_00093859	Zfp715	ENSMUSG00000012640	OK	negbinomial.size	2.73428e-55	8.96927e-51	FALSE	43.3448	1.64684	87	0	3771	3.57657	FALSE
TCONS_00084932	Smyd1	ENSMUSG00000055027	OK	negbinomial.size	2.87846e-55	9.4422e-51	FALSE	162.034	2.21228	87	0	14097	4.14916	FALSE
TCONS_00045455	Ftsjd2	ENSMUSG00000024019	OK	negbinomial.size	2.9594e-55	9.70771e-51	FALSE	1031.16	3.01375	87	0	89711	4.95285	FALSE
TCONS_00041017	Mkl2	ENSMUSG00000009569	OK	negbinomial.size	3.68065e-55	1.20736e-50	FALSE	274.828	2.44064	87	0	23910	4.3786	FALSE
TCONS_00097999	Gm10094	ENSMUSG00000061104	OK	negbinomial.size	4.16572e-55	1.36648e-50	FALSE	197.678	2.29815	87	0	17198	4.2355	FALSE
TCONS_00065347	Igsf3	ENSMUSG00000042035	OK	negbinomial.size	4.60198e-55	1.50959e-50	FALSE	644.471	2.80988	87	0	56069	4.74873	FALSE
TCONS_00004175	Sulf1	ENSMUSG00000016918	OK	negbinomial.size	4.78875e-55	1.57085e-50	FALSE	4.49425	0.739909	58	33.3333	391	2.59329	FALSE
TCONS_00056601	Tanc1	ENSMUSG00000035168	OK	negbinomial.size	8.03837e-55	2.63683e-50	FALSE	225.264	2.35462	87	0	19598	4.29223	FALSE
TCONS_00082728	Anapc7	ENSMUSG00000029466	OK	negbinomial.size	8.07368e-55	2.64841e-50	FALSE	759.816	2.88128	87	0	66104	4.82023	FALSE
TCONS_00020660	Cdc42ep4	ENSMUSG00000041598	OK	negbinomial.size	8.12732e-55	2.66601e-50	FALSE	2.29885	0.518363	41	52.8736	200	2.3032	FALSE
TCONS_00080756	Lrpap1	ENSMUSG00000029103	OK	negbinomial.size	1.00495e-54	3.29653e-50	FALSE	95.4023	1.98409	87	0	8300	3.91913	FALSE
TCONS_00046283	null		OK	negbinomial.size	1.07771e-54	3.53522e-50	FALSE	660.46	2.8205	87	0	57460	4.75937	FALSE
TCONS_00036708	Dcaf13	ENSMUSG00000022300	OK	negbinomial.size	1.08451e-54	3.55751e-50	FALSE	432.069	2.63656	87	0	37590	4.57508	FALSE
TCONS_00005187	Trak2	ENSMUSG00000026028	OK	negbinomial.size	1.17854e-54	3.86595e-50	FALSE	68.023	1.83899	87	0	5918	3.77225	FALSE
TCONS_00101119	null		OK	negbinomial.size	1.17981e-54	3.87013e-50	FALSE	2.34483	0.524374	34	60.9195	204	2.31175	FALSE
TCONS_00079100	Gm15800	ENSMUSG00000042744	OK	negbinomial.size	1.2429e-54	4.07709e-50	FALSE	123.966	2.09679	87	0	10785	4.03286	FALSE
TCONS_00082387	Coro1c	ENSMUSG00000004530	OK	negbinomial.size	1.41954e-54	4.65653e-50	FALSE	77.3908	1.89427	87	0	6733	3.82827	FALSE
TCONS_00041601	Ptplb	ENSMUSG00000035376	OK	negbinomial.size	1.56392e-54	5.13011e-50	FALSE	250.506	2.40055	87	0	21794	4.33836	FALSE
TCONS_00035537	null		OK	negbinomial.size	1.86355e-54	6.113e-50	FALSE	141.08	2.15253	87	0	12274	4.08902	FALSE
TCONS_00007987	Rcor3	ENSMUSG00000037395	OK	negbinomial.size	2.34672e-54	7.69795e-50	FALSE	24.4023	1.40487	87	0	2123	3.32715	FALSE
TCONS_00095411	D430042O09Rik	ENSMUSG00000032743	OK	negbinomial.size	2.47801e-54	8.12863e-50	FALSE	4.5977	0.74801	66	24.1379	400	2.60314	FALSE
TCONS_00048573	null		OK	negbinomial.size	2.50393e-54	8.21365e-50	FALSE	321.851	2.509	87	0	28001	4.44719	FALSE
TCONS_00019946	Luc7l3	ENSMUSG00000020863	OK	negbinomial.size	3.06654e-54	1.00592e-49	FALSE	245.448	2.39173	87	0	21354	4.3295	FALSE
TCONS_00038992	Rspo2	ENSMUSG00000051920	OK	negbinomial.size	3.28003e-54	1.07595e-49	FALSE	2615.8	3.41777	87	0	227575	5.35713	FALSE
TCONS_00008873	Atg5	ENSMUSG00000038160	OK	negbinomial.size	3.41621e-54	1.12062e-49	FALSE	1517.22	3.18133	87	0	131998	5.12057	TRUE
TCONS_00084369	Olfr461	ENSMUSG00000068259	OK	negbinomial.size	4.06846e-54	1.33458e-49	FALSE	2.95402	0.597039	41	52.8736	257	2.41162	FALSE
TCONS_00020958	Actg1	ENSMUSG00000062825	OK	negbinomial.size	4.43319e-54	1.45422e-49	FALSE	193.839	2.28968	87	0	16864	4.22699	FALSE
TCONS_00022863	1700019E19Rik	ENSMUSG00000007867	OK	negbinomial.size	4.59278e-54	1.50657e-49	FALSE	340.586	2.5335	87	0	29631	4.47176	FALSE
TCONS_00051780	Cdo1	ENSMUSG00000033022	OK	negbinomial.size	5.07226e-54	1.66385e-49	FALSE	1430.34	3.15574	87	0	124440	5.09496	FALSE
TCONS_00106836	null		OK	negbinomial.size	5.11349e-54	1.67738e-49	FALSE	1.04598	0.310901	20	77.0115	91	1.96379	FALSE
TCONS_00096666	null		OK	negbinomial.size	5.36837e-54	1.76099e-49	FALSE	3.17241	0.620387	49	43.6782	276	2.44248	FALSE
TCONS_00005820	Pde6d	ENSMUSG00000026239	OK	negbinomial.size	5.39188e-54	1.7687e-49	FALSE	575.563	2.76085	87	0	50074	4.69962	FALSE
TCONS_00051540	Hspa9	ENSMUSG00000024359	OK	negbinomial.size	7.42601e-54	2.43595e-49	FALSE	740.874	2.87033	87	0	64456	4.80927	FALSE
TCONS_00012646	Gstt2	ENSMUSG00000033318	OK	negbinomial.size	1.32611e-53	4.35002e-49	FALSE	106.701	2.03222	87	0	9283	3.96774	FALSE
TCONS_00034426	Prkcd	ENSMUSG00000021948	OK	negbinomial.size	1.37148e-53	4.49886e-49	FALSE	36.2989	1.5717	87	0	3158	3.49955	FALSE
TCONS_00016168	2610507B11Rik	ENSMUSG00000010277	OK	negbinomial.size	1.56697e-53	5.14012e-49	FALSE	131.862	2.1234	87	0	11472	4.05968	FALSE
TCONS_00087598	Kcmf1	ENSMUSG00000055239	OK	negbinomial.size	1.69466e-53	5.55901e-49	FALSE	618.851	2.79229	87	0	53840	4.73111	FALSE
TCONS_00101095	Setd6	ENSMUSG00000031671	OK	negbinomial.size	1.74726e-53	5.73152e-49	FALSE	523.552	2.71979	87	0	45549	4.65849	FALSE
TCONS_00062881	Zfp217	ENSMUSG00000052056	OK	negbinomial.size	2.22631e-53	7.30295e-49	FALSE	82.3908	1.92112	87	0	7168	3.85546	FALSE
TCONS_00001058	Hspd1	ENSMUSG00000025980	OK	negbinomial.size	2.72202e-53	8.92905e-49	FALSE	330.897	2.521	87	0	28788	4.45923	FALSE
TCONS_00011938	Rpf2	ENSMUSG00000038510	OK	negbinomial.size	3.0285e-53	9.9344e-49	FALSE	118.816	2.07852	87	0	10337	4.01444	FALSE
TCONS_00061850	Cops2	ENSMUSG00000027206	OK	negbinomial.size	3.24807e-53	1.06546e-48	FALSE	673.391	2.82891	87	0	58585	4.76779	FALSE
TCONS_00084366	Tas2r137	ENSMUSG00000052850	OK	negbinomial.size	3.99491e-53	1.31045e-48	FALSE	78.1034	1.8982	87	0	6795	3.83225	FALSE
TCONS_00053258	Prkg1	ENSMUSG00000052920	OK	negbinomial.size	4.04656e-53	1.32739e-48	FALSE	63.9885	1.81284	87	0	5567	3.7457	FALSE
TCONS_00095731	D7Ertd443e	ENSMUSG00000030994	OK	negbinomial.size	4.19183e-53	1.37505e-48	FALSE	1214.39	3.08472	87	0	105652	5.02388	FALSE
TCONS_00036273	Prlr	ENSMUSG00000005268	OK	negbinomial.size	4.20858e-53	1.38054e-48	FALSE	289.954	2.46382	87	0	25226	4.40187	FALSE
TCONS_00069448	Tmem55a	ENSMUSG00000028221	OK	negbinomial.size	4.21157e-53	1.38152e-48	FALSE	133.437	2.12852	87	0	11609	4.06483	FALSE
TCONS_00101032	Nudt21	ENSMUSG00000031754	OK	negbinomial.size	4.25937e-53	1.3972e-48	FALSE	34.3678	1.54861	87	0	2990	3.47582	FALSE
TCONS_00052855	Cpsf7	ENSMUSG00000034820	OK	negbinomial.size	4.60656e-53	1.51109e-48	FALSE	6.67816	0.885257	78	10.3448	581	2.76492	FALSE
TCONS_00056506	Rif1	ENSMUSG00000036202	OK	negbinomial.size	5.1914e-53	1.70293e-48	FALSE	1202.92	3.0806	87	0	104654	5.01976	FALSE
TCONS_00027014	Ninj1	ENSMUSG00000037966	OK	negbinomial.size	5.86697e-53	1.92454e-48	FALSE	885.322	2.94759	87	0	77023	4.88663	FALSE
TCONS_00073233	1810030N24Rik	ENSMUSG00000028295	OK	negbinomial.size	7.12771e-53	2.3381e-48	FALSE	216.195	2.33685	87	0	18809	4.27439	FALSE
TCONS_00027133	4732471D19Rik	ENSMUSG00000043183	OK	negbinomial.size	7.5476e-53	2.47584e-48	FALSE	13.023	1.14684	84	3.44828	1133	3.05461	FALSE
TCONS_00095562	Vkorc1	ENSMUSG00000030804	OK	negbinomial.size	7.69662e-53	2.52472e-48	FALSE	960.069	2.98275	87	0	83526	4.92183	FALSE
TCONS_00047213	Psmb1	ENSMUSG00000014769	OK	negbinomial.size	1.75186e-52	5.74663e-48	FALSE	587.724	2.76991	87	0	51132	4.7087	FALSE
TCONS_00058500	0610011L14Rik	ENSMUSG00000027628	OK	negbinomial.size	2.02183e-52	6.63222e-48	FALSE	7.33333	0.920819	76	12.6437	638	2.8055	FALSE
TCONS_00100133	null		OK	negbinomial.size	2.29979e-52	7.54399e-48	FALSE	1.6092	0.416507	29	66.6667	140	2.14922	FALSE
TCONS_00033048	Ints9	ENSMUSG00000021975	OK	negbinomial.size	2.3767e-52	7.79628e-48	FALSE	670.414	2.82699	87	0	58326	4.76587	FALSE
TCONS_00103774	Senp6	ENSMUSG00000034252	OK	negbinomial.size	2.42012e-52	7.93872e-48	FALSE	402.77	2.60613	87	0	35041	4.54459	FALSE
TCONS_00071014	Nrd1	ENSMUSG00000053510	OK	negbinomial.size	2.472e-52	8.1089e-48	FALSE	232.011	2.36738	87	0	20185	4.30505	FALSE
NOMERGE_TCONS_00000956	Ssb	ENSMUSG00000068882	OK	negbinomial.size	2.67802e-52	8.7847e-48	FALSE	194.322	2.29075	87	0	16906	4.22807	FALSE
TCONS_00087254	Gm8038	ENSMUSG00000091981	OK	negbinomial.size	2.77329e-52	9.09723e-48	FALSE	752.885	2.87731	87	0	65501	4.81625	FALSE
TCONS_00067424	Trim59	ENSMUSG00000034317	OK	negbinomial.size	2.98189e-52	9.78148e-48	FALSE	411.402	2.61532	87	0	35792	4.5538	FALSE
TCONS_00091049	Abhd2	ENSMUSG00000039202	OK	negbinomial.size	3.00731e-52	9.86488e-48	FALSE	122.126	2.09035	87	0	10625	4.02637	FALSE
TCONS_00100320	null		OK	negbinomial.size	3.3902e-52	1.11209e-47	FALSE	1.36782	0.374348	19	78.1609	119	2.07918	FALSE
TCONS_00050671	BC031181	ENSMUSG00000036299	OK	negbinomial.size	3.3953e-52	1.11376e-47	FALSE	301.069	2.48011	87	0	26193	4.4182	FALSE
TCONS_00043309	Pak2	ENSMUSG00000022781	OK	negbinomial.size	3.48724e-52	1.14392e-47	FALSE	18.3678	1.28708	86	1.14943	1598	3.20385	FALSE
TCONS_00050770	null		OK	negbinomial.size	3.80085e-52	1.24679e-47	FALSE	18.5977	1.29221	82	5.74713	1618	3.20925	FALSE
TCONS_00110334	Acot9	ENSMUSG00000025287	OK	negbinomial.size	5.03146e-52	1.65047e-47	FALSE	216.345	2.33715	87	0	18822	4.27469	FALSE
TCONS_00027971	Xrcc4	ENSMUSG00000021615	OK	negbinomial.size	5.87697e-52	1.92782e-47	FALSE	138.897	2.14581	87	0	12084	4.08225	FALSE
TCONS_00017221	Nup85	ENSMUSG00000020739	OK	negbinomial.size	6.15198e-52	2.01803e-47	FALSE	666.414	2.8244	87	0	57978	4.76327	FALSE
TCONS_00073597	Invs	ENSMUSG00000028344	OK	negbinomial.size	6.26906e-52	2.05644e-47	FALSE	580.621	2.76464	87	0	50514	4.70342	FALSE
TCONS_00085282	null		OK	negbinomial.size	6.3338e-52	2.07768e-47	FALSE	436.31	2.64079	87	0	37959	4.57933	FALSE
TCONS_00001256	Eef1b2	ENSMUSG00000025967	OK	negbinomial.size	7.08714e-52	2.3248e-47	FALSE	289.862	2.46369	87	0	25218	4.40173	FALSE
TCONS_00045525	null		OK	negbinomial.size	7.89856e-52	2.59096e-47	FALSE	2.52874	0.547619	33	62.069	220	2.34439	FALSE
TCONS_00033423	null		OK	negbinomial.size	7.97056e-52	2.61458e-47	FALSE	9.18391	1.00791	85	2.29885	799	2.90309	FALSE
TCONS_00078467	null		OK	negbinomial.size	8.03332e-52	2.63517e-47	FALSE	236.667	2.37597	87	0	20590	4.31368	FALSE
TCONS_00059912	Sec16a	ENSMUSG00000026924	OK	negbinomial.size	8.85952e-52	2.90619e-47	FALSE	621.322	2.79402	87	0	54055	4.73284	FALSE
TCONS_00087379	Kbtbd2	ENSMUSG00000059486	OK	negbinomial.size	8.97843e-52	2.94519e-47	FALSE	1.43678	0.386817	31	64.3678	125	2.10037	FALSE
TCONS_00075341	Nudc	ENSMUSG00000028851	OK	negbinomial.size	9.24441e-52	3.03244e-47	FALSE	1211.8	3.08379	87	0	105427	5.02296	FALSE
TCONS_00075506	Cdc42	ENSMUSG00000006699	OK	negbinomial.size	9.29355e-52	3.04856e-47	FALSE	871.08	2.94056	87	0	75784	4.87958	FALSE
TCONS_00088502	Wnk1	ENSMUSG00000045962	OK	negbinomial.size	9.39136e-52	3.08065e-47	FALSE	901.115	2.95526	87	0	78397	4.8943	FALSE
TCONS_00005075	Sf3b1	ENSMUSG00000025982	OK	negbinomial.size	1.18656e-51	3.89226e-47	FALSE	1488.38	3.17301	87	0	129489	5.11224	FALSE
TCONS_00028026	Tbca	ENSMUSG00000042043	OK	negbinomial.size	1.51237e-51	4.96103e-47	FALSE	155.874	2.19555	87	0	13561	4.13232	FALSE
TCONS_00026245	Gli3	ENSMUSG00000021318	OK	negbinomial.size	1.73407e-51	5.68827e-47	FALSE	174.701	2.24477	82	5.74713	15199	4.18184	FALSE
TCONS_00035019	null		OK	negbinomial.size	3.23716e-51	1.06188e-46	FALSE	7.27586	0.917813	58	33.3333	633	2.80209	FALSE
TCONS_00042421	Fam165b	ENSMUSG00000051989	OK	negbinomial.size	3.85384e-51	1.26418e-46	FALSE	93.5402	1.97562	87	0	8138	3.91057	FALSE
TCONS_00041860	Dppa2	ENSMUSG00000072419	OK	negbinomial.size	4.26464e-51	1.39893e-46	FALSE	271.494	2.43536	87	0	23620	4.3733	FALSE
TCONS_00032090	Ogdhl	ENSMUSG00000021913	OK	negbinomial.size	5.30709e-51	1.74088e-46	FALSE	119.437	2.08076	87	0	10391	4.0167	FALSE
TCONS_00092340	Ptpre	ENSMUSG00000041836	OK	negbinomial.size	6.44343e-51	2.11364e-46	FALSE	553.241	2.7437	87	0	48132	4.68244	FALSE
TCONS_00091540	Numa1	ENSMUSG00000066306	OK	negbinomial.size	6.86633e-51	2.25236e-46	FALSE	273.678	2.43882	87	0	23810	4.37678	FALSE
TCONS_00029812	Auh	ENSMUSG00000021460	OK	negbinomial.size	9.03144e-51	2.96258e-46	FALSE	500.368	2.70016	87	0	43532	4.63882	FALSE
TCONS_00060737	Spc25	ENSMUSG00000005233	OK	negbinomial.size	1.01981e-50	3.3453e-46	FALSE	413.77	2.61781	87	0	35998	4.55629	FALSE
TCONS_00048339	null		OK	negbinomial.size	1.13309e-50	3.71689e-46	FALSE	495.034	2.69551	87	0	43068	4.63416	FALSE
TCONS_00065824	Gstcd	ENSMUSG00000028018	OK	negbinomial.size	1.18937e-50	3.90149e-46	FALSE	457.276	2.66113	87	0	39783	4.59971	FALSE
TCONS_00049234	Mtpap	ENSMUSG00000024234	OK	negbinomial.size	1.33061e-50	4.36481e-46	FALSE	401.425	2.60469	87	0	34924	4.54314	FALSE
TCONS_00015071	null		OK	negbinomial.size	1.34851e-50	4.42351e-46	FALSE	117.092	2.07222	87	0	10187	4.00809	FALSE
TCONS_00073730	Ctnnal1	ENSMUSG00000038816	OK	negbinomial.size	1.82151e-50	5.9751e-46	FALSE	234.609	2.37219	87	0	20411	4.30989	FALSE
TCONS_00045910	Enpp5	ENSMUSG00000023960	OK	negbinomial.size	2.05044e-50	6.72607e-46	FALSE	485.954	2.68749	87	0	42278	4.62612	FALSE
TCONS_00072908	Osgin2	ENSMUSG00000041153	OK	negbinomial.size	3.13273e-50	1.02763e-45	FALSE	1.32184	0.365832	29	66.6667	115	2.06446	FALSE
TCONS_00045521	Pknox1	ENSMUSG00000006705	OK	negbinomial.size	3.75969e-50	1.23329e-45	FALSE	17.2414	1.26106	87	0	1500	3.17638	FALSE
TCONS_00015951	Ube2g1	ENSMUSG00000020794	OK	negbinomial.size	4.01087e-50	1.31569e-45	FALSE	1268.49	3.10363	87	0	110359	5.04281	FALSE
TCONS_00024315	Cog5	ENSMUSG00000035933	OK	negbinomial.size	4.10627e-50	1.34698e-45	FALSE	334.782	2.52606	87	0	29126	4.4643	FALSE
TCONS_00049879	Ube2d2	ENSMUSG00000091896	OK	negbinomial.size	4.12233e-50	1.35225e-45	FALSE	502.471	2.70197	87	0	43715	4.64064	FALSE
TCONS_00039610	Myh9	ENSMUSG00000022443	OK	negbinomial.size	4.30949e-50	1.41364e-45	FALSE	105.701	2.02817	87	0	9196	3.96365	FALSE
TCONS_00113070	Amot	ENSMUSG00000041688	OK	negbinomial.size	4.40218e-50	1.44405e-45	FALSE	28.1379	1.46446	87	0	2448	3.38899	FALSE
TCONS_00074574	Zyg11b	ENSMUSG00000034636	OK	negbinomial.size	4.55223e-50	1.49327e-45	FALSE	40.4483	1.61751	87	0	3519	3.54654	FALSE
TCONS_00000013	Lypla1	ENSMUSG00000025903	OK	negbinomial.size	5.11906e-50	1.6792e-45	FALSE	317.609	2.50326	87	0	27632	4.44143	FALSE
TCONS_00009072	Ranbp2	ENSMUSG00000003226	OK	negbinomial.size	6.19094e-50	2.03082e-45	FALSE	225.931	2.35589	87	0	19656	4.29352	FALSE
TCONS_00058461	Dynlrb1	ENSMUSG00000047459	OK	negbinomial.size	6.25161e-50	2.05072e-45	FALSE	296.69	2.47376	87	0	25812	4.41184	FALSE
TCONS_00084806	Fam190a	ENSMUSG00000039578	OK	negbinomial.size	6.25876e-50	2.05306e-45	FALSE	247.885	2.396	87	0	21566	4.33379	FALSE
TCONS_00087720	Pole4	ENSMUSG00000030042	OK	negbinomial.size	6.53387e-50	2.1433e-45	FALSE	753.736	2.87779	87	0	65575	4.81674	FALSE
TCONS_00025963	Akr1c21	ENSMUSG00000021207	OK	negbinomial.size	6.61712e-50	2.17061e-45	FALSE	28.0115	1.46257	87	0	2437	3.38703	FALSE
TCONS_00067793	Hax1	ENSMUSG00000027944	OK	negbinomial.size	6.8913e-50	2.26055e-45	FALSE	367.828	2.56682	87	0	32001	4.50518	FALSE
TCONS_00019535	Tmem97	ENSMUSG00000037278	OK	negbinomial.size	8.16756e-50	2.6792e-45	FALSE	628.356	2.7989	87	0	54667	4.73773	FALSE
TCONS_00006958	E330020D12Rik	ENSMUSG00000073538	OK	negbinomial.size	8.28404e-50	2.71741e-45	FALSE	15.9655	1.22957	85	2.29885	1389	3.14301	FALSE
TCONS_00082561	Fbxw8	ENSMUSG00000032867	OK	negbinomial.size	1.04023e-49	3.41227e-45	FALSE	97.8161	1.99483	87	0	8510	3.92998	FALSE
TCONS_00094708	4632434I11Rik	ENSMUSG00000030641	OK	negbinomial.size	1.20655e-49	3.95786e-45	FALSE	483.908	2.68566	87	0	42100	4.62429	FALSE
TCONS_00057619	Oip5	ENSMUSG00000072980	OK	negbinomial.size	1.38366e-49	4.53882e-45	FALSE	922.966	2.96566	87	0	80298	4.90471	FALSE
TCONS_00026921	Gmpr	ENSMUSG00000000253	OK	negbinomial.size	1.41966e-49	4.65693e-45	FALSE	350.149	2.54549	87	0	30463	4.48379	FALSE
TCONS_00088396	Rpl32	ENSMUSG00000057841	OK	negbinomial.size	1.72369e-49	5.65423e-45	FALSE	382.609	2.58389	87	0	33287	4.52229	FALSE
TCONS_00111409	Akap17b	ENSMUSG00000059708	OK	negbinomial.size	1.79311e-49	5.88194e-45	FALSE	436.609	2.64109	87	0	37985	4.57962	FALSE
TCONS_00038093	Tmbim6	ENSMUSG00000023010	OK	negbinomial.size	1.96223e-49	6.4367e-45	FALSE	862.287	2.93616	87	0	75019	4.87518	FALSE
TCONS_00113254	Mbtps2	ENSMUSG00000046873	OK	negbinomial.size	2.01966e-49	6.62509e-45	FALSE	211.092	2.32652	87	0	18365	4.26401	FALSE
TCONS_00094834	Mrpl48	ENSMUSG00000030706	OK	negbinomial.size	2.6834e-49	8.80235e-45	FALSE	443.011	2.64739	87	0	38542	4.58595	FALSE
TCONS_00083182	null		OK	negbinomial.size	2.73705e-49	8.97834e-45	FALSE	82.1264	1.91974	87	0	7145	3.85406	FALSE
TCONS_00042059	null		OK	negbinomial.size	2.85122e-49	9.35287e-45	FALSE	14.2184	1.18237	83	4.5977	1237	3.09272	FALSE
TCONS_00031821	Rps24	ENSMUSG00000025290	OK	negbinomial.size	2.87044e-49	9.41591e-45	FALSE	197.46	2.29767	87	0	17179	4.23502	FALSE
TCONS_00055518	Fam107b	ENSMUSG00000026655	OK	negbinomial.size	2.89253e-49	9.48835e-45	FALSE	440.046	2.64448	87	0	38284	4.58303	FALSE
TCONS_00056308	Rabgap1	ENSMUSG00000035437	OK	negbinomial.size	3.42104e-49	1.1222e-44	FALSE	223.782	2.35176	87	0	19469	4.28937	FALSE
TCONS_00112893	Btk	ENSMUSG00000031264	OK	negbinomial.size	4.17773e-49	1.37042e-44	FALSE	179.77	2.25713	87	0	15640	4.19426	FALSE
TCONS_00006265	Ptpn4	ENSMUSG00000026384	OK	negbinomial.size	4.1913e-49	1.37487e-44	FALSE	7.95402	0.952018	78	10.3448	692	2.84073	FALSE
TCONS_00110686	Dynlt3	ENSMUSG00000031176	OK	negbinomial.size	4.50465e-49	1.47766e-44	FALSE	117.322	2.07306	87	0	10207	4.00894	FALSE
TCONS_00074966	Macf1	ENSMUSG00000028649	OK	negbinomial.size	4.61513e-49	1.5139e-44	FALSE	149.678	2.17805	87	0	13022	4.11471	FALSE
TCONS_00055755	1810059C17Rik	ENSMUSG00000086340	OK	negbinomial.size	5.11833e-49	1.67897e-44	FALSE	948.264	2.97739	87	0	82499	4.91645	FALSE
TCONS_00082648	Ptpn11	ENSMUSG00000043733	OK	negbinomial.size	7.88091e-49	2.58517e-44	FALSE	463.655	2.66713	87	0	40338	4.60573	FALSE
TCONS_00087739	Mthfd2	ENSMUSG00000005667	OK	negbinomial.size	7.8895e-49	2.58799e-44	FALSE	589.885	2.7715	87	0	51320	4.7103	FALSE
TCONS_00087542	Reep1	ENSMUSG00000052852	OK	negbinomial.size	8.13637e-49	2.66897e-44	FALSE	371.356	2.57096	87	0	32308	4.50932	FALSE
TCONS_00017493	Rnf185	ENSMUSG00000020448	OK	negbinomial.size	9.49824e-49	3.11571e-44	FALSE	1326.22	3.12294	87	0	115381	5.06214	FALSE
TCONS_00018788	Cdc42se2	ENSMUSG00000052298	OK	negbinomial.size	9.66249e-49	3.16959e-44	FALSE	1922	3.28398	87	0	167214	5.22328	FALSE
TCONS_00006954	Lamc2	ENSMUSG00000026479	OK	negbinomial.size	1.01742e-48	3.33744e-44	FALSE	98.046	1.99584	87	0	8530	3.931	FALSE
TCONS_00096487	Mrps31	ENSMUSG00000031533	OK	negbinomial.size	1.05692e-48	3.46702e-44	FALSE	182.103	2.2627	87	0	15843	4.19986	FALSE
TCONS_00043474	RP24-528G7.5	ENSMUSG00000095464	OK	negbinomial.size	1.11168e-48	3.64664e-44	FALSE	296.805	2.47393	87	0	25822	4.41201	FALSE
TCONS_00104932	null		OK	negbinomial.size	1.4441e-48	4.73708e-44	FALSE	1.64368	0.422209	31	64.3678	143	2.15836	FALSE
TCONS_00110177	Alg13	ENSMUSG00000041718	OK	negbinomial.size	1.81947e-48	5.96842e-44	FALSE	853.931	2.93193	87	0	74292	4.87095	FALSE
CUFF.35023.1	Ppp1cb	ENSMUSG00000014956	OK	negbinomial.size	2.08888e-48	6.85214e-44	FALSE	11.5057	1.09711	85	2.29885	1001	3.00087	FALSE
TCONS_00035879	Pou4f1	ENSMUSG00000048349	OK	negbinomial.size	2.17838e-48	7.14575e-44	FALSE	200.724	2.30476	87	0	17463	4.24214	FALSE
TCONS_00000599	Plekhb2	ENSMUSG00000026123	OK	negbinomial.size	2.32556e-48	7.62853e-44	FALSE	62.4368	1.80234	87	0	5432	3.73504	FALSE
TCONS_00109831	Cox7b	ENSMUSG00000031231	OK	negbinomial.size	2.5161e-48	8.25355e-44	FALSE	326.931	2.51578	87	0	28443	4.45399	FALSE
TCONS_00106914	null		OK	negbinomial.size	2.89902e-48	9.50966e-44	FALSE	6.78161	0.891069	63	27.5862	590	2.77159	FALSE
TCONS_00069131	Tmem68	ENSMUSG00000028232	OK	negbinomial.size	3.10358e-48	1.01807e-43	FALSE	7.8046	0.94471	77	11.4943	679	2.83251	FALSE
TCONS_00085410	Kbtbd8	ENSMUSG00000030031	OK	negbinomial.size	3.26191e-48	1.07001e-43	FALSE	3616.54	3.55841	87	0	314639	5.49781	FALSE
TCONS_00100340	Sap30	ENSMUSG00000031609	OK	negbinomial.size	3.57446e-48	1.17253e-43	FALSE	482.782	2.68465	87	0	42002	4.62328	FALSE
TCONS_00092287	Fgfr2	ENSMUSG00000030849	OK	negbinomial.size	4.13707e-48	1.35708e-43	FALSE	61.8276	1.79815	87	0	5379	3.73078	FALSE
TCONS_00080372	Armc10	ENSMUSG00000038525	OK	negbinomial.size	4.30041e-48	1.41066e-43	FALSE	81.2184	1.91497	87	0	7066	3.84924	FALSE
TCONS_00101708	4632415K11Rik	ENSMUSG00000034105	OK	negbinomial.size	4.86579e-48	1.59612e-43	FALSE	48.0805	1.69091	87	0	4183	3.62159	FALSE
TCONS_00071961	Mfap2	ENSMUSG00000060572	OK	negbinomial.size	5.13826e-48	1.6855e-43	FALSE	188.149	2.27681	87	0	16369	4.21405	FALSE
TCONS_00068607	Fnbp1l	ENSMUSG00000039735	OK	negbinomial.size	5.87108e-48	1.92589e-43	FALSE	1076.91	3.03258	87	0	93691	4.9717	FALSE
TCONS_00083742	Gm16039	ENSMUSG00000089862	OK	negbinomial.size	6.51923e-48	2.1385e-43	FALSE	580.437	2.7645	87	0	50498	4.70328	FALSE
TCONS_00066338	null		OK	negbinomial.size	7.27244e-48	2.38558e-43	FALSE	85.6897	1.93797	87	0	7455	3.87251	FALSE
TCONS_00028962	Stard3nl	ENSMUSG00000003062	OK	negbinomial.size	8.64037e-48	2.8343e-43	FALSE	354.966	2.55141	87	0	30882	4.48972	FALSE
TCONS_00030850	Cmya5	ENSMUSG00000047419	OK	negbinomial.size	9.40362e-48	3.08467e-43	FALSE	916.207	2.96247	87	0	79710	4.90152	FALSE
TCONS_00075494	C1qb	ENSMUSG00000036905	OK	negbinomial.size	1.03072e-47	3.38107e-43	FALSE	97.5632	1.99371	87	0	8488	3.92886	FALSE
TCONS_00040390	Fmnl3	ENSMUSG00000023008	OK	negbinomial.size	1.07672e-47	3.53195e-43	FALSE	695.414	2.84287	87	0	60501	4.78177	FALSE
TCONS_00037762	Alg12	ENSMUSG00000035845	OK	negbinomial.size	1.15493e-47	3.78851e-43	FALSE	694.782	2.84247	87	0	60446	4.78137	FALSE
TCONS_00006495	Elk4	ENSMUSG00000026436	OK	negbinomial.size	1.21444e-47	3.98371e-43	FALSE	94.1264	1.9783	87	0	8189	3.91328	FALSE
TCONS_00083334	Fbxl18	ENSMUSG00000066640	OK	negbinomial.size	1.23614e-47	4.0549e-43	FALSE	33.4368	1.53702	87	0	2909	3.46389	FALSE
TCONS_00037967	Pphln1	ENSMUSG00000036167	OK	negbinomial.size	1.36609e-47	4.4812e-43	FALSE	292.563	2.4677	87	0	25453	4.40576	FALSE
NOMERGE_TCONS_00001277	Mrps18c	ENSMUSG00000016833	OK	negbinomial.size	1.52436e-47	5.00036e-43	FALSE	135.241	2.13431	87	0	11766	4.07067	FALSE
TCONS_00088914	Dera	ENSMUSG00000030225	OK	negbinomial.size	1.92423e-47	6.31206e-43	FALSE	385.989	2.5877	87	0	33581	4.52611	FALSE
TCONS_00108726	Lonrf3	ENSMUSG00000016239	OK	negbinomial.size	2.13893e-47	7.01634e-43	FALSE	390.816	2.59308	87	0	34001	4.5315	FALSE
TCONS_00098210	Prmt7	ENSMUSG00000060098	OK	negbinomial.size	2.16236e-47	7.0932e-43	FALSE	133.563	2.12893	87	0	11620	4.06524	FALSE
TCONS_00048709	Twsg1	ENSMUSG00000024098	OK	negbinomial.size	2.44711e-47	8.02726e-43	FALSE	27.931	1.46136	87	0	2430	3.38578	FALSE
TCONS_00087270	null		OK	negbinomial.size	2.61503e-47	8.57809e-43	FALSE	176.253	2.24859	87	0	15334	4.18568	FALSE
TCONS_00051052	Arhgap12	ENSMUSG00000041225	OK	negbinomial.size	2.94577e-47	9.66299e-43	FALSE	1135.62	3.05562	87	0	98799	4.99476	FALSE
TCONS_00043701	null		OK	negbinomial.size	3.32351e-47	1.09021e-42	FALSE	3.7931	0.680617	49	43.6782	330	2.51983	FALSE
TCONS_00092156	Srcap	ENSMUSG00000053877	OK	negbinomial.size	3.53644e-47	1.16006e-42	FALSE	235.575	2.37397	87	0	20495	4.31167	FALSE
TCONS_00076880	Gm5129	ENSMUSG00000053121	OK	negbinomial.size	4.02024e-47	1.31876e-42	FALSE	723.77	2.8602	87	0	62968	4.79913	FALSE
TCONS_00092248	Fgfr2	ENSMUSG00000030849	OK	negbinomial.size	4.17472e-47	1.36943e-42	FALSE	8.42529	0.974295	80	8.04598	733	2.8657	FALSE
TCONS_00093115	Psg17	ENSMUSG00000004540	OK	negbinomial.size	4.62024e-47	1.51558e-42	FALSE	43.0805	1.64425	87	0	3748	3.57392	FALSE
TCONS_00017481	Sfi1	ENSMUSG00000023764	OK	negbinomial.size	4.82884e-47	1.584e-42	FALSE	40.4828	1.61787	87	0	3522	3.54691	FALSE
TCONS_00066838	Actl6a	ENSMUSG00000027671	OK	negbinomial.size	4.91549e-47	1.61243e-42	FALSE	248.759	2.39752	87	0	21642	4.33532	FALSE
TCONS_00055377	A630007B06Rik	ENSMUSG00000035173	OK	negbinomial.size	5.99442e-47	1.96635e-42	FALSE	2328.38	3.36724	87	0	202569	5.30658	FALSE
TCONS_00061828	Gm14004	ENSMUSG00000087056	OK	negbinomial.size	6.67666e-47	2.19015e-42	FALSE	243.989	2.38915	87	0	21227	4.32691	FALSE
TCONS_00046480	Ypel5	ENSMUSG00000039770	OK	negbinomial.size	6.89828e-47	2.26284e-42	FALSE	1178.64	3.07175	87	0	102542	5.01091	FALSE
TCONS_00068533	null		OK	negbinomial.size	8.71285e-47	2.85808e-42	FALSE	0.862069	0.269996	14	83.908	75	1.88081	FALSE
TCONS_00018531	Med7	ENSMUSG00000020397	OK	negbinomial.size	9.15016e-47	3.00153e-42	FALSE	333.218	2.52403	87	0	28990	4.46226	FALSE
TCONS_00100796	Scoc	ENSMUSG00000063253	OK	negbinomial.size	1.2947e-46	4.247e-42	FALSE	239.391	2.38092	87	0	20827	4.31865	FALSE
TCONS_00074192	Mllt3	ENSMUSG00000028496	OK	negbinomial.size	1.29941e-46	4.26246e-42	FALSE	559.529	2.7486	87	0	48679	4.68735	FALSE
TCONS_00044491	C2cd2	ENSMUSG00000045975	OK	negbinomial.size	1.43204e-46	4.69752e-42	FALSE	79.1149	1.90371	87	0	6883	3.83784	FALSE
TCONS_00082993	Phkg1	ENSMUSG00000025537	OK	negbinomial.size	1.64573e-46	5.3985e-42	FALSE	765.253	2.88437	87	0	66577	4.82333	FALSE
TCONS_00076892	null		OK	negbinomial.size	1.7593e-46	5.77105e-42	FALSE	218.103	2.34065	87	0	18975	4.2782	FALSE
TCONS_00073595	Erp44	ENSMUSG00000028343	OK	negbinomial.size	1.95333e-46	6.40752e-42	FALSE	351.69	2.54739	87	0	30597	4.48569	FALSE
TCONS_00059482	Gm13262	ENSMUSG00000075534	OK	negbinomial.size	2.0642e-46	6.77119e-42	FALSE	816.276	2.91237	87	0	71016	4.85136	FALSE
TCONS_00098717	Gm20388	ENSMUSG00000092329	OK	negbinomial.size	2.21449e-46	7.26418e-42	FALSE	748	2.87448	87	0	65076	4.81343	FALSE
TCONS_00042444	Dopey2	ENSMUSG00000022946	OK	negbinomial.size	2.55276e-46	8.37383e-42	FALSE	111.793	2.05228	87	0	9726	3.98798	FALSE
TCONS_00075426	Srrm1	ENSMUSG00000028809	OK	negbinomial.size	2.96307e-46	9.71975e-42	FALSE	388.943	2.591	87	0	33838	4.52942	FALSE
TCONS_00020086	null		OK	negbinomial.size	3.41566e-46	1.12044e-41	FALSE	1.50575	0.398937	32	63.2184	131	2.12057	FALSE
TCONS_00062244	Ralgapa2	ENSMUSG00000037110	OK	negbinomial.size	4.67341e-46	1.53302e-41	FALSE	26.8621	1.44501	87	0	2337	3.36884	FALSE
TCONS_00089043	Itpr2	ENSMUSG00000030287	OK	negbinomial.size	4.80699e-46	1.57684e-41	FALSE	665.069	2.82352	87	0	57861	4.76239	FALSE
TCONS_00050667	Rpl17	ENSMUSG00000062328	OK	negbinomial.size	4.8546e-46	1.59245e-41	FALSE	489.828	2.69093	87	0	42615	4.62957	FALSE
TCONS_00029410	Txndc5	ENSMUSG00000038991	OK	negbinomial.size	5.53404e-46	1.81533e-41	FALSE	1022.02	3.00989	87	0	88916	4.94898	FALSE
CUFF.43463.1	Col4a2	ENSMUSG00000031503	OK	negbinomial.size	5.92986e-46	1.94517e-41	FALSE	5.54023	0.815593	70	19.5402	482	2.68395	FALSE
TCONS_00088771	null		OK	negbinomial.size	6.56501e-46	2.15352e-41	FALSE	287.356	2.45993	87	0	25000	4.39796	FALSE
TCONS_00067245	Commd2	ENSMUSG00000036513	OK	negbinomial.size	6.61487e-46	2.16988e-41	FALSE	364.54	2.56294	87	0	31715	4.50128	FALSE
TCONS_00048846	Myl12b	ENSMUSG00000034868	OK	negbinomial.size	7.13985e-46	2.34209e-41	FALSE	512.23	2.71031	87	0	44564	4.64899	FALSE
TCONS_00042751	null		OK	negbinomial.size	9.03304e-46	2.96311e-41	FALSE	3.09195	0.611931	50	42.5287	269	2.43136	FALSE
TCONS_00001026	Pms1	ENSMUSG00000026098	OK	negbinomial.size	9.35504e-46	3.06873e-41	FALSE	103.46	2.01895	87	0	9001	3.95434	FALSE
TCONS_00102509	null		OK	negbinomial.size	9.95595e-46	3.26585e-41	FALSE	45.7471	1.66975	86	1.14943	3980	3.59999	FALSE
TCONS_00070023	Rg9mtd3	ENSMUSG00000035601	OK	negbinomial.size	9.97597e-46	3.27242e-41	FALSE	234.897	2.37272	87	0	20436	4.31042	FALSE
TCONS_00108990	Htatsf1	ENSMUSG00000067873	OK	negbinomial.size	1.16402e-45	3.81833e-41	FALSE	138.575	2.14481	87	0	12056	4.08124	FALSE
TCONS_00021983	Agr3	ENSMUSG00000036231	OK	negbinomial.size	1.17336e-45	3.84896e-41	FALSE	168	2.22789	87	0	14616	4.16486	FALSE
TCONS_00012356	Srgn	ENSMUSG00000020077	OK	negbinomial.size	1.23931e-45	4.0653e-41	FALSE	285.322	2.45685	87	0	24823	4.39487	FALSE
TCONS_00016776	Eif1	ENSMUSG00000035530	OK	negbinomial.size	1.33767e-45	4.38795e-41	FALSE	530.989	2.7259	87	0	46196	4.66461	FALSE
TCONS_00004890	Slc39a10	ENSMUSG00000025986	OK	negbinomial.size	1.40786e-45	4.6182e-41	FALSE	1417.69	3.15189	87	0	123339	5.0911	FALSE
TCONS_00098760	Gm20388	ENSMUSG00000092329	OK	negbinomial.size	1.47831e-45	4.84931e-41	FALSE	476.218	2.67872	87	0	41431	4.61734	FALSE
TCONS_00097222	null		OK	negbinomial.size	1.5147e-45	4.96866e-41	FALSE	268.092	2.4299	87	0	23324	4.36782	FALSE
TCONS_00081225	null		OK	negbinomial.size	1.55184e-45	5.0905e-41	FALSE	2.24138	0.51073	44	49.4253	195	2.29226	FALSE
TCONS_00001057	Coq10b	ENSMUSG00000025981	OK	negbinomial.size	1.57659e-45	5.17169e-41	FALSE	266.345	2.42707	87	0	23172	4.36498	FALSE
TCONS_00097945	Polr2c	ENSMUSG00000031783	OK	negbinomial.size	1.58491e-45	5.19897e-41	FALSE	1488.43	3.17302	87	0	129493	5.11225	FALSE
TCONS_00006324	Ddx18	ENSMUSG00000001674	OK	negbinomial.size	1.68947e-45	5.54198e-41	FALSE	229.322	2.36234	87	0	19951	4.29999	FALSE
TCONS_00085717	Pparg	ENSMUSG00000000440	OK	negbinomial.size	1.69411e-45	5.55718e-41	FALSE	183.414	2.26579	87	0	15957	4.20298	FALSE
TCONS_00080601	null		OK	negbinomial.size	2.13771e-45	7.01234e-41	FALSE	212.448	2.32929	87	0	18483	4.2668	FALSE
TCONS_00085588	Il5ra	ENSMUSG00000005364	OK	negbinomial.size	2.876e-45	9.43414e-41	FALSE	507.828	2.70657	87	0	44181	4.64525	FALSE
TCONS_00088635	null		OK	negbinomial.size	3.03577e-45	9.95824e-41	FALSE	1.31034	0.363677	26	70.1149	114	2.0607	FALSE
TCONS_00031084	Ccdc125	ENSMUSG00000048924	OK	negbinomial.size	3.19378e-45	1.04765e-40	FALSE	456.678	2.66056	87	0	39731	4.59914	FALSE
TCONS_00071753	Syf2	ENSMUSG00000028821	OK	negbinomial.size	3.42383e-45	1.12312e-40	FALSE	296.391	2.47333	87	0	25786	4.4114	FALSE
TCONS_00019089	Cox10	ENSMUSG00000042148	OK	negbinomial.size	4.20294e-45	1.37869e-40	FALSE	617.816	2.79156	87	0	53750	4.73039	FALSE
TCONS_00065921	Eif4e	ENSMUSG00000028156	OK	negbinomial.size	4.20853e-45	1.38052e-40	FALSE	916.448	2.96258	87	0	79731	4.90163	FALSE
TCONS_00003890	null		OK	negbinomial.size	5.67599e-45	1.8619e-40	FALSE	1.43678	0.386817	24	72.4138	125	2.10037	FALSE
TCONS_00085137	Dysf	ENSMUSG00000033788	OK	negbinomial.size	5.77309e-45	1.89375e-40	FALSE	6.26437	0.861198	78	10.3448	545	2.73719	FALSE
TCONS_00062286	Tmem90b	ENSMUSG00000074736	OK	negbinomial.size	6.31293e-45	2.07083e-40	FALSE	89.5862	1.95706	87	0	7794	3.89182	FALSE
TCONS_00059294	Dclre1c	ENSMUSG00000026648	OK	negbinomial.size	7.44761e-45	2.44304e-40	FALSE	504.276	2.70353	87	0	43872	4.6422	FALSE
TCONS_00031091	Ccnb1	ENSMUSG00000041431	OK	negbinomial.size	7.59379e-45	2.49099e-40	FALSE	3592.39	3.5555	87	0	312538	5.4949	FALSE
TCONS_00032030	Sfmbt1	ENSMUSG00000006527	OK	negbinomial.size	8.54982e-45	2.8046e-40	FALSE	1703.32	3.23155	87	0	148189	5.17082	FALSE
TCONS_00060778	Gm13632	ENSMUSG00000085868	OK	negbinomial.size	8.90692e-45	2.92174e-40	FALSE	21.7471	1.35693	79	9.1954	1892	3.27715	FALSE
TCONS_00104600	Itga9	ENSMUSG00000039115	OK	negbinomial.size	9.95067e-45	3.26412e-40	FALSE	445.885	2.6502	87	0	38792	4.58875	FALSE
TCONS_00101052	Ciapin1	ENSMUSG00000031781	OK	negbinomial.size	1.00393e-44	3.29319e-40	FALSE	398.483	2.6015	87	0	34668	4.53994	FALSE
TCONS_00090890	Lysmd4	ENSMUSG00000043831	OK	negbinomial.size	1.03706e-44	3.40188e-40	FALSE	308.414	2.49054	87	0	26832	4.42867	FALSE
TCONS_00047085	Airn	ENSMUSG00000078247	OK	negbinomial.size	1.1842e-44	3.88452e-40	FALSE	23.0115	1.38042	87	0	2002	3.30168	FALSE
TCONS_00108203	Cdk16	ENSMUSG00000031065	OK	negbinomial.size	1.24301e-44	4.07743e-40	FALSE	578.195	2.76283	87	0	50303	4.7016	FALSE
TCONS_00025071	Arg2	ENSMUSG00000021125	OK	negbinomial.size	1.37595e-44	4.51353e-40	FALSE	483.172	2.685	87	0	42036	4.62363	FALSE
TCONS_00006846	Rgs2	ENSMUSG00000026360	OK	negbinomial.size	1.46001e-44	4.78926e-40	FALSE	1663.86	3.22138	87	0	144756	5.16064	FALSE
TCONS_00093519	Psmd8	ENSMUSG00000030591	OK	negbinomial.size	1.51622e-44	4.97366e-40	FALSE	610.506	2.7864	87	0	53114	4.72522	FALSE
TCONS_00053008	Gna14	ENSMUSG00000024697	OK	negbinomial.size	1.59714e-44	5.23909e-40	FALSE	284.149	2.45507	87	0	24721	4.39308	FALSE
TCONS_00025056	Atp6v1d	ENSMUSG00000021114	OK	negbinomial.size	1.88278e-44	6.1761e-40	FALSE	377.149	2.57766	87	0	32812	4.51605	FALSE
TCONS_00042025	Cldn25	ENSMUSG00000022744	OK	negbinomial.size	2.02401e-44	6.63938e-40	FALSE	205.943	2.31585	87	0	17917	4.25329	FALSE
TCONS_00100248	Wwc2	ENSMUSG00000031563	OK	negbinomial.size	2.31285e-44	7.58685e-40	FALSE	708.011	2.85065	87	0	61597	4.78957	FALSE
TCONS_00019388	Rap1gap2	ENSMUSG00000038807	OK	negbinomial.size	2.32817e-44	7.63709e-40	FALSE	17.9195	1.27691	87	0	1559	3.19312	FALSE
TCONS_00032625	Slc35f4	ENSMUSG00000021852	OK	negbinomial.size	2.48989e-44	8.1676e-40	FALSE	28.6322	1.47176	87	0	2491	3.39655	FALSE
TCONS_00078429	Aff1	ENSMUSG00000029313	OK	negbinomial.size	2.55001e-44	8.36479e-40	FALSE	205.667	2.31527	87	0	17893	4.25271	FALSE
TCONS_00095243	Rps15a	ENSMUSG00000008683	OK	negbinomial.size	2.71475e-44	8.90518e-40	FALSE	336.747	2.52859	87	0	29297	4.46684	FALSE
TCONS_00000768	Il1r2	ENSMUSG00000026073	OK	negbinomial.size	2.92145e-44	9.58325e-40	FALSE	96.7011	1.9899	87	0	8413	3.925	FALSE
TCONS_00052043	Fbxo38	ENSMUSG00000042211	OK	negbinomial.size	3.0582e-44	1.00318e-39	FALSE	550.816	2.74179	87	0	47921	4.68053	FALSE
TCONS_00031045	Bdp1	ENSMUSG00000049658	OK	negbinomial.size	3.18734e-44	1.04554e-39	FALSE	56.4253	1.7591	87	0	4909	3.69108	FALSE
TCONS_00040012	Sbf1	ENSMUSG00000036529	OK	negbinomial.size	3.29285e-44	1.08015e-39	FALSE	79.8046	1.90744	87	0	6943	3.84161	FALSE
TCONS_00079199	Ccdc62	ENSMUSG00000061882	OK	negbinomial.size	3.39984e-44	1.11525e-39	FALSE	194.184	2.29044	87	0	16894	4.22776	FALSE
TCONS_00112002	Cetn2	ENSMUSG00000031347	OK	negbinomial.size	3.5441e-44	1.16257e-39	FALSE	259.207	2.41532	87	0	22551	4.35319	FALSE
TCONS_00023459	Xrcc3	ENSMUSG00000021287	OK	negbinomial.size	4.07248e-44	1.33589e-39	FALSE	677.506	2.83155	87	0	58943	4.77044	FALSE
TCONS_00001176	Nbeal1	ENSMUSG00000073664	OK	negbinomial.size	4.15812e-44	1.36399e-39	FALSE	181.575	2.26144	87	0	15797	4.1986	FALSE
TCONS_00087032	Mrps33	ENSMUSG00000029918	OK	negbinomial.size	4.18887e-44	1.37407e-39	FALSE	196.356	2.29525	87	0	17083	4.23259	FALSE
TCONS_00014381	Gck	ENSMUSG00000041798	OK	negbinomial.size	4.50721e-44	1.4785e-39	FALSE	12.931	1.14398	82	5.74713	1125	3.05154	FALSE
TCONS_00076126	Arhgef16	ENSMUSG00000029032	OK	negbinomial.size	4.52948e-44	1.48581e-39	FALSE	627.034	2.79798	87	0	54552	4.73682	FALSE
TCONS_00071685	Gm13257	ENSMUSG00000086850	OK	negbinomial.size	4.74318e-44	1.55591e-39	FALSE	1439.57	3.15854	87	0	125243	5.09776	FALSE
TCONS_00020499	Ddx5	ENSMUSG00000020719	OK	negbinomial.size	4.78751e-44	1.57045e-39	FALSE	911.069	2.96003	87	0	79263	4.89908	FALSE
TCONS_00081416	null		OK	negbinomial.size	4.79348e-44	1.5724e-39	FALSE	113.356	2.05826	87	0	9862	3.99401	FALSE
TCONS_00053390	Btaf1	ENSMUSG00000040565	OK	negbinomial.size	4.84143e-44	1.58813e-39	FALSE	289.414	2.46302	87	0	25179	4.40106	FALSE
TCONS_00083080	Cldn4	ENSMUSG00000047501	OK	negbinomial.size	5.02525e-44	1.64843e-39	FALSE	97.0575	1.99148	87	0	8444	3.9266	FALSE
TCONS_00111837	null		OK	negbinomial.size	5.10129e-44	1.67338e-39	FALSE	91.1954	1.96471	87	0	7934	3.89955	FALSE
TCONS_00016060	Ywhae	ENSMUSG00000020849	OK	negbinomial.size	5.52778e-44	1.81328e-39	FALSE	797.276	2.90215	87	0	69363	4.84113	FALSE
TCONS_00007240	Prrc2c	ENSMUSG00000040225	OK	negbinomial.size	5.59981e-44	1.83691e-39	FALSE	677.299	2.83142	87	0	58925	4.77031	FALSE
TCONS_00088694	Fkbp4	ENSMUSG00000030357	OK	negbinomial.size	5.64681e-44	1.85232e-39	FALSE	41.2414	1.62574	87	0	3588	3.55497	FALSE
TCONS_00082622	Oas1e	ENSMUSG00000066867	OK	negbinomial.size	5.84996e-44	1.91896e-39	FALSE	6068.47	3.78315	87	0	527957	5.7226	FALSE
TCONS_00023886	null		OK	negbinomial.size	5.89045e-44	1.93225e-39	FALSE	89.6782	1.9575	87	0	7802	3.89226	FALSE
TCONS_00080071	Brca2	ENSMUSG00000041147	OK	negbinomial.size	6.17945e-44	2.02704e-39	FALSE	1140.97	3.05765	87	0	99264	4.9968	FALSE
TCONS_00012388	Sirt1	ENSMUSG00000020063	OK	negbinomial.size	6.51039e-44	2.1356e-39	FALSE	66.8736	1.8317	87	0	5818	3.76485	FALSE
TCONS_00022597	Mir5135	ENSMUSG00000092738	OK	negbinomial.size	6.60252e-44	2.16582e-39	FALSE	364.356	2.56272	87	0	31699	4.50106	FALSE
TCONS_00048198	Hsp90ab1	ENSMUSG00000023944	OK	negbinomial.size	7.3259e-44	2.40312e-39	FALSE	1041.28	3.01798	87	0	90591	4.95709	FALSE
TCONS_00045049	Zfp54	ENSMUSG00000023882	OK	negbinomial.size	7.38936e-44	2.42393e-39	FALSE	236.977	2.37654	87	0	20617	4.31425	FALSE
TCONS_00096620	Lsm1	ENSMUSG00000037296	OK	negbinomial.size	7.53419e-44	2.47144e-39	FALSE	122.207	2.09064	87	0	10632	4.02666	FALSE
TCONS_00057632	Tyro3	ENSMUSG00000027298	OK	negbinomial.size	8.40547e-44	2.75725e-39	FALSE	1.06897	0.315753	22	74.7126	93	1.97313	FALSE
TCONS_00066370	SNORA17	ENSMUSG00000088094	OK	negbinomial.size	1.07423e-43	3.5238e-39	FALSE	166.517	2.22406	87	0	14487	4.16101	FALSE
TCONS_00030262	Ctsl	ENSMUSG00000021477	OK	negbinomial.size	1.11313e-43	3.65139e-39	FALSE	10.2874	1.05259	72	17.2414	895	2.95231	FALSE
TCONS_00110118	Fam199x	ENSMUSG00000042595	OK	negbinomial.size	1.15659e-43	3.79396e-39	FALSE	1265.72	3.10268	87	0	110118	5.04186	FALSE
TCONS_00035627	Dnajc15	ENSMUSG00000022013	OK	negbinomial.size	1.16299e-43	3.81495e-39	FALSE	108.506	2.03944	87	0	9440	3.97502	FALSE
TCONS_00100877	4921524J17Rik	ENSMUSG00000036934	OK	negbinomial.size	1.1741e-43	3.8514e-39	FALSE	339.874	2.53259	87	0	29569	4.47085	FALSE
TCONS_00009960	AI597468	ENSMUSG00000060935	OK	negbinomial.size	1.33948e-43	4.39389e-39	FALSE	24.4138	1.40507	87	0	2124	3.32736	FALSE
TCONS_00055054	Avpi1	ENSMUSG00000018821	OK	negbinomial.size	1.37063e-43	4.49608e-39	FALSE	125.506	2.10211	87	0	10919	4.03822	FALSE
TCONS_00012336	2010107G23Rik	ENSMUSG00000020083	OK	negbinomial.size	1.57161e-43	5.15535e-39	FALSE	414.552	2.61863	87	0	36066	4.55711	FALSE
TCONS_00017977	Actr2	ENSMUSG00000020152	OK	negbinomial.size	1.6258e-43	5.33311e-39	FALSE	737.345	2.86826	87	0	64149	4.8072	FALSE
TCONS_00056951	Gm13752	ENSMUSG00000085921	OK	negbinomial.size	1.63406e-43	5.36019e-39	FALSE	186.023	2.27189	87	0	16184	4.20911	FALSE
TCONS_00006296	Dbi	ENSMUSG00000026385	OK	negbinomial.size	1.71231e-43	5.61691e-39	FALSE	198.724	2.30043	87	0	17289	4.23779	FALSE
TCONS_00107168	Col6a4	ENSMUSG00000032572	OK	negbinomial.size	1.74552e-43	5.72584e-39	FALSE	31.4023	1.51058	87	0	2732	3.43664	FALSE
TCONS_00102181	null		OK	negbinomial.size	1.82991e-43	6.00265e-39	FALSE	22.2529	1.36648	85	2.29885	1936	3.28713	FALSE
TCONS_00049632	Slc39a6	ENSMUSG00000024270	OK	negbinomial.size	1.85905e-43	6.09826e-39	FALSE	1397.16	3.14556	87	0	121553	5.08477	FALSE
TCONS_00104432	Setd2	ENSMUSG00000044791	OK	negbinomial.size	1.90602e-43	6.2523e-39	FALSE	316.46	2.50169	87	0	27532	4.43985	FALSE
TCONS_00098818	Cog2	ENSMUSG00000031979	OK	negbinomial.size	2.12278e-43	6.96337e-39	FALSE	2.4023	0.531772	43	50.5747	209	2.32222	FALSE
TCONS_00093708	Gm12758	ENSMUSG00000085105	OK	negbinomial.size	2.20341e-43	7.22784e-39	FALSE	543.149	2.73572	87	0	47254	4.67445	FALSE
TCONS_00012568	Fam13c	ENSMUSG00000043259	OK	negbinomial.size	2.34627e-43	7.69647e-39	FALSE	304.609	2.48517	87	0	26501	4.42328	FALSE
TCONS_00058053	null		OK	negbinomial.size	2.71e-43	8.8896e-39	FALSE	0.862069	0.269996	13	85.0575	75	1.88081	FALSE
TCONS_00059865	Traf2	ENSMUSG00000026942	OK	negbinomial.size	2.80347e-43	9.19623e-39	FALSE	2.70115	0.568337	43	50.5747	235	2.37291	FALSE
TCONS_00002949	null		OK	negbinomial.size	3.12345e-43	1.02458e-38	FALSE	0.908046	0.280589	22	74.7126	79	1.90309	FALSE
TCONS_00029514	Nol7	ENSMUSG00000063200	OK	negbinomial.size	3.57424e-43	1.17246e-38	FALSE	500.195	2.70001	87	0	43517	4.63867	FALSE
TCONS_00019592	9130204K15Rik	ENSMUSG00000086474	OK	negbinomial.size	3.64761e-43	1.19652e-38	FALSE	442.736	2.64712	87	0	38518	4.58568	FALSE
TCONS_00105994	Tex12	ENSMUSG00000032065	OK	negbinomial.size	3.72091e-43	1.22057e-38	FALSE	69.8391	1.85027	87	0	6076	3.78369	FALSE
TCONS_00038116	Larp4	ENSMUSG00000023025	OK	negbinomial.size	3.79092e-43	1.24353e-38	FALSE	501.218	2.70089	87	0	43606	4.63956	FALSE
TCONS_00036327	Golph3	ENSMUSG00000022200	OK	negbinomial.size	3.86463e-43	1.26771e-38	FALSE	450.333	2.6545	87	0	39179	4.59306	FALSE
TCONS_00071435	Psmb2	ENSMUSG00000028837	OK	negbinomial.size	3.91693e-43	1.28487e-38	FALSE	651.621	2.81466	87	0	56691	4.75352	FALSE
TCONS_00019268	Rnasek	ENSMUSG00000040904	OK	negbinomial.size	4.90802e-43	1.60998e-38	FALSE	310.414	2.49334	87	0	27006	4.43148	FALSE
TCONS_00107913	Gata1	ENSMUSG00000031162	OK	negbinomial.size	5.15765e-43	1.69186e-38	FALSE	944.908	2.97585	87	0	82207	4.91491	FALSE
TCONS_00079014	Tesc	ENSMUSG00000029359	OK	negbinomial.size	5.57687e-43	1.82938e-38	FALSE	296.115	2.47292	87	0	25762	4.411	FALSE
TCONS_00104972	Birc2	ENSMUSG00000057367	OK	negbinomial.size	5.66356e-43	1.85782e-38	FALSE	26.1609	1.43394	87	0	2276	3.35736	FALSE
TCONS_00012373	Ccar1	ENSMUSG00000020074	OK	negbinomial.size	5.86803e-43	1.92489e-38	FALSE	434.241	2.63873	87	0	37779	4.57726	FALSE
TCONS_00026372	null		OK	negbinomial.size	6.12896e-43	2.01048e-38	FALSE	2.09195	0.490233	40	54.023	182	2.26245	FALSE
TCONS_00091601	null		OK	negbinomial.size	6.16179e-43	2.02125e-38	FALSE	1.64368	0.422209	32	63.2184	143	2.15836	FALSE
TCONS_00035543	Spert	ENSMUSG00000034913	OK	negbinomial.size	6.80369e-43	2.23181e-38	FALSE	68.2299	1.84029	87	0	5936	3.77357	FALSE
TCONS_00053538	Pi4k2a	ENSMUSG00000025178	OK	negbinomial.size	7.01537e-43	2.30125e-38	FALSE	26.092	1.43284	87	0	2270	3.35622	FALSE
TCONS_00043191	null		OK	negbinomial.size	7.21329e-43	2.36618e-38	FALSE	414.322	2.61838	87	0	36046	4.55687	FALSE
TCONS_00076974	Gckr	ENSMUSG00000059434	OK	negbinomial.size	7.53462e-43	2.47158e-38	FALSE	159.103	2.2044	87	0	13842	4.14123	FALSE
TCONS_00085401	Slc25a26	ENSMUSG00000045100	OK	negbinomial.size	7.75081e-43	2.5425e-38	FALSE	157.586	2.20027	87	0	13710	4.13707	FALSE
TCONS_00026076	Larp4b	ENSMUSG00000033499	OK	negbinomial.size	8.59643e-43	2.81989e-38	FALSE	573.345	2.75917	87	0	49881	4.69794	FALSE
TCONS_00080412	Mll5	ENSMUSG00000029004	OK	negbinomial.size	1.03884e-42	3.4077e-38	FALSE	904.954	2.95711	87	0	78731	4.89615	FALSE
TCONS_00102699	U2	ENSMUSG00000065620	OK	negbinomial.size	1.03972e-42	3.41059e-38	FALSE	54.0805	1.741	87	0	4705	3.67265	FALSE
TCONS_00098150	Lrrc36	ENSMUSG00000054320	OK	negbinomial.size	1.07773e-42	3.53527e-38	FALSE	221.793	2.3479	87	0	19296	4.28549	FALSE
TCONS_00023968	Asap2	ENSMUSG00000052632	OK	negbinomial.size	1.09079e-42	3.57813e-38	FALSE	289.736	2.4635	87	0	25207	4.40154	FALSE
TCONS_00025115	Erh	ENSMUSG00000021131	OK	negbinomial.size	1.10988e-42	3.64075e-38	FALSE	247.885	2.396	87	0	21566	4.33379	FALSE
TCONS_00090555	Nomo1	ENSMUSG00000030835	OK	negbinomial.size	1.16289e-42	3.81464e-38	FALSE	67.0345	1.83273	87	0	5832	3.76589	FALSE
TCONS_00021889	Lamb1	ENSMUSG00000002900	OK	negbinomial.size	1.28548e-42	4.21676e-38	FALSE	5494.15	3.73998	87	0	477991	5.67942	FALSE
TCONS_00007547	null		OK	negbinomial.size	1.37885e-42	4.52306e-38	FALSE	2.09195	0.490233	20	77.0115	182	2.26245	FALSE
TCONS_00053604	Hif1an	ENSMUSG00000036450	OK	negbinomial.size	1.52015e-42	4.98655e-38	FALSE	220.517	2.34541	87	0	19185	4.28298	FALSE
TCONS_00075198	Fabp3	ENSMUSG00000028773	OK	negbinomial.size	1.82618e-42	5.99042e-38	FALSE	275.264	2.44132	87	0	23948	4.37929	FALSE
TCONS_00068127	Spag17	ENSMUSG00000027867	OK	negbinomial.size	1.85986e-42	6.10089e-38	FALSE	24.1494	1.40053	87	0	2101	3.32263	FALSE
TCONS_00069393	null		OK	negbinomial.size	1.86587e-42	6.12063e-38	FALSE	0.586207	0.20036	9	89.6552	51	1.716	FALSE
TCONS_00082383	Sart3	ENSMUSG00000018974	OK	negbinomial.size	1.99136e-42	6.53226e-38	FALSE	726.356	2.86175	87	0	63193	4.80068	FALSE
TCONS_00098309	null		OK	negbinomial.size	2.04468e-42	6.70718e-38	FALSE	3.96552	0.695964	57	34.4828	345	2.53908	FALSE
TCONS_00071924	Iffo2	ENSMUSG00000041025	OK	negbinomial.size	2.07078e-42	6.79279e-38	FALSE	177.195	2.2509	87	0	15416	4.188	FALSE
TCONS_00106909	Atp1b3	ENSMUSG00000032412	OK	negbinomial.size	2.32024e-42	7.61109e-38	FALSE	762.897	2.88303	87	0	66372	4.82199	FALSE
TCONS_00060584	null		OK	negbinomial.size	2.56786e-42	8.42333e-38	FALSE	9.54023	1.02285	85	2.29885	830	2.9196	FALSE
TCONS_00056945	null		OK	negbinomial.size	2.69019e-42	8.82463e-38	FALSE	84.6782	1.93287	87	0	7367	3.86735	FALSE
TCONS_00079621	null		OK	negbinomial.size	2.82527e-42	9.26773e-38	FALSE	41.8736	1.63219	87	0	3643	3.56158	FALSE
TCONS_00087280	Hnrnpa2b1	ENSMUSG00000004980	OK	negbinomial.size	3.21007e-42	1.053e-37	FALSE	500.667	2.70042	87	0	43558	4.63908	FALSE
TCONS_00068767	Cisd2	ENSMUSG00000028165	OK	negbinomial.size	3.61073e-42	1.18443e-37	FALSE	179.701	2.25696	87	0	15634	4.1941	FALSE
TCONS_00100581	Rpl18a	ENSMUSG00000045128	OK	negbinomial.size	4.08126e-42	1.33878e-37	FALSE	430.483	2.63496	87	0	37452	4.57349	FALSE
TCONS_00069376	Gm11818	ENSMUSG00000055963	OK	negbinomial.size	4.13874e-42	1.35763e-37	FALSE	107.023	2.03352	87	0	9311	3.96904	FALSE
TCONS_00017039	Psmd12	ENSMUSG00000020720	OK	negbinomial.size	4.4456e-42	1.45829e-37	FALSE	448.862	2.65308	87	0	39051	4.59164	FALSE
TCONS_00061937	Anapc1	ENSMUSG00000014355	OK	negbinomial.size	4.85761e-42	1.59344e-37	FALSE	378.218	2.57889	87	0	32905	4.51728	FALSE
TCONS_00074356	Dock7	ENSMUSG00000028556	OK	negbinomial.size	4.85907e-42	1.59392e-37	FALSE	473.011	2.67579	87	0	41152	4.6144	FALSE
TCONS_00023035	null		OK	negbinomial.size	5.18038e-42	1.69932e-37	FALSE	67.2989	1.83441	87	0	5855	3.7676	FALSE
TCONS_00017801	null		OK	negbinomial.size	5.48477e-42	1.79917e-37	FALSE	1.08046	0.318159	17	80.4598	94	1.97772	FALSE
TCONS_00059365	5430407P10Rik	ENSMUSG00000045319	OK	negbinomial.size	6.25903e-42	2.05315e-37	FALSE	163.437	2.216	87	0	14219	4.1529	FALSE
TCONS_00030450	Zfp708	ENSMUSG00000058883	OK	negbinomial.size	6.77434e-42	2.22219e-37	FALSE	321.724	2.50883	87	0	27990	4.44702	FALSE
TCONS_00057149	Arfgap2	ENSMUSG00000027255	OK	negbinomial.size	6.94913e-42	2.27952e-37	FALSE	9.16092	1.00693	85	2.29885	797	2.902	FALSE
TCONS_00109298	Tktl1	ENSMUSG00000031397	OK	negbinomial.size	8.24584e-42	2.70488e-37	FALSE	2.48276	0.541923	37	57.4713	216	2.33646	FALSE
TCONS_00113100	Tmem29	ENSMUSG00000041353	OK	negbinomial.size	8.66377e-42	2.84197e-37	FALSE	235.874	2.37452	87	0	20521	4.31222	FALSE
TCONS_00014659	Ppp3r1	ENSMUSG00000033953	OK	negbinomial.size	8.95453e-42	2.93735e-37	FALSE	677.218	2.83137	87	0	58918	4.77026	FALSE
TCONS_00107355	Fbxw28	ENSMUSG00000079284	OK	negbinomial.size	1.02403e-41	3.35913e-37	FALSE	3399.82	3.53158	87	0	295784	5.47098	FALSE
TCONS_00017501	Tug1	ENSMUSG00000056579	OK	negbinomial.size	1.05571e-41	3.46306e-37	FALSE	384.448	2.58597	87	0	33447	4.52437	FALSE
TCONS_00064242	null		OK	negbinomial.size	1.13221e-41	3.71398e-37	FALSE	1.91954	0.465314	29	66.6667	167	2.22531	FALSE
TCONS_00012057	null		OK	negbinomial.size	1.20077e-41	3.93888e-37	FALSE	19.6782	1.31551	80	8.04598	1712	3.23376	FALSE
TCONS_00049900	Pura	ENSMUSG00000043991	OK	negbinomial.size	1.27332e-41	4.17687e-37	FALSE	27.8046	1.45946	87	0	2419	3.38382	FALSE
TCONS_00050757	5430411K18Rik	ENSMUSG00000039840	OK	negbinomial.size	1.43199e-41	4.69736e-37	FALSE	138.425	2.14434	87	0	12043	4.08077	FALSE
TCONS_00102243	Cwc15	ENSMUSG00000004096	OK	negbinomial.size	1.50693e-41	4.94318e-37	FALSE	210.483	2.32527	87	0	18312	4.26276	FALSE
TCONS_00107347	Fbxw20	ENSMUSG00000061701	OK	negbinomial.size	1.59615e-41	5.23586e-37	FALSE	1605.33	3.20584	87	0	139664	5.14509	FALSE
TCONS_00040593	Gtsf1	ENSMUSG00000022487	OK	negbinomial.size	1.60161e-41	5.25375e-37	FALSE	941.77	2.97441	87	0	81934	4.91347	FALSE
TCONS_00027889	null		OK	negbinomial.size	1.77149e-41	5.81101e-37	FALSE	1.66667	0.425969	35	59.7701	145	2.16435	FALSE
TCONS_00050802	Atp9b	ENSMUSG00000024566	OK	negbinomial.size	2.44294e-41	8.01357e-37	FALSE	241.851	2.38534	87	0	21041	4.32309	FALSE
TCONS_00059933	Surf6	ENSMUSG00000036160	OK	negbinomial.size	2.61973e-41	8.5935e-37	FALSE	34.5402	1.55072	87	0	3005	3.47799	FALSE
TCONS_00098442	Pdpr	ENSMUSG00000033624	OK	negbinomial.size	2.75672e-41	9.04286e-37	FALSE	110.805	2.04846	87	0	9640	3.98412	FALSE
TCONS_00042033	Mina	ENSMUSG00000022724	OK	negbinomial.size	3.05269e-41	1.00137e-36	FALSE	125.08	2.10065	87	0	10882	4.03675	FALSE
TCONS_00035926	SNORA17	ENSMUSG00000089119	OK	negbinomial.size	3.51466e-41	1.15291e-36	FALSE	0.678161	0.224834	15	82.7586	59	1.77815	FALSE
TCONS_00084415	null		OK	negbinomial.size	3.88107e-41	1.27311e-36	FALSE	77.6667	1.89579	87	0	6757	3.82982	FALSE
TCONS_00011191	Rgs17	ENSMUSG00000019775	OK	negbinomial.size	4.00276e-41	1.31303e-36	FALSE	561.057	2.74978	87	0	48812	4.68854	FALSE
TCONS_00011010	Cs	ENSMUSG00000005683	OK	negbinomial.size	4.32345e-41	1.41822e-36	FALSE	1205.26	3.08144	87	0	104858	5.02061	FALSE
TCONS_00028420	Gm15286	ENSMUSG00000086649	OK	negbinomial.size	5.9438e-41	1.94974e-36	FALSE	161.471	2.21078	87	0	14048	4.14765	FALSE
TCONS_00036906	Med30	ENSMUSG00000038622	OK	negbinomial.size	6.28864e-41	2.06286e-36	FALSE	373.678	2.57366	87	0	32510	4.51203	FALSE
TCONS_00049714	Rpl29-ps5	ENSMUSG00000091785	OK	negbinomial.size	6.35112e-41	2.08336e-36	FALSE	21.931	1.36042	87	0	1908	3.28081	FALSE
TCONS_00061370	Ehf	ENSMUSG00000012350	OK	negbinomial.size	6.53029e-41	2.14213e-36	FALSE	1115.59	3.04789	87	0	97056	4.98703	FALSE
TCONS_00084731	Znrf2	ENSMUSG00000058446	OK	negbinomial.size	9.21496e-41	3.02278e-36	FALSE	565.575	2.75326	87	0	49205	4.69202	FALSE
TCONS_00038853	null		OK	negbinomial.size	9.67346e-41	3.17318e-36	FALSE	3.8046	0.681657	40	54.023	331	2.52114	FALSE
TCONS_00053048	D030056L22Rik	ENSMUSG00000047044	OK	negbinomial.size	1.08918e-40	3.57284e-36	FALSE	6.1954	0.857055	71	18.3908	539	2.73239	FALSE
TCONS_00016607	null		OK	negbinomial.size	1.23993e-40	4.06735e-36	FALSE	4.54023	0.743528	67	22.9885	395	2.5977	FALSE
TCONS_00071832	Luzp1	ENSMUSG00000001089	OK	negbinomial.size	1.43888e-40	4.71995e-36	FALSE	434.207	2.6387	87	0	37776	4.57723	FALSE
TCONS_00031023	Mtap1b	ENSMUSG00000052727	OK	negbinomial.size	1.65857e-40	5.44062e-36	FALSE	742.69	2.87139	87	0	64614	4.81033	FALSE
TCONS_00048974	Atl2	ENSMUSG00000059811	OK	negbinomial.size	1.82184e-40	5.97617e-36	FALSE	675.724	2.83041	87	0	58788	4.7693	FALSE
TCONS_00083112	Ywhag	ENSMUSG00000051391	OK	negbinomial.size	1.83042e-40	6.00433e-36	FALSE	725.046	2.86096	87	0	63079	4.79989	FALSE
TCONS_00041528	Tfrc	ENSMUSG00000022797	OK	negbinomial.size	2.20502e-40	7.23311e-36	FALSE	37.0575	1.58044	87	0	3224	3.50853	FALSE
TCONS_00017784	Hus1	ENSMUSG00000020413	OK	negbinomial.size	2.27006e-40	7.44646e-36	FALSE	549.977	2.74113	87	0	47848	4.67987	FALSE
TCONS_00091038	Aen	ENSMUSG00000030609	OK	negbinomial.size	2.36786e-40	7.76729e-36	FALSE	39.3678	1.60604	87	0	3425	3.53479	FALSE
TCONS_00013187	Metap2	ENSMUSG00000036112	OK	negbinomial.size	2.47663e-40	8.1241e-36	FALSE	770	2.88705	87	0	66990	4.82602	FALSE
TCONS_00007046	Tdrd5	ENSMUSG00000060985	OK	negbinomial.size	2.48781e-40	8.16076e-36	FALSE	1165.43	3.06686	87	0	101392	5.00601	FALSE
TCONS_00096356	null		OK	negbinomial.size	2.68735e-40	8.81532e-36	FALSE	3.89655	0.68989	62	28.7356	339	2.53148	FALSE
TCONS_00045148	Srrm2	ENSMUSG00000039218	OK	negbinomial.size	2.71956e-40	8.92096e-36	FALSE	552.92	2.74345	87	0	48104	4.68219	FALSE
TCONS_00083447	Rnf6	ENSMUSG00000029634	OK	negbinomial.size	3.13366e-40	1.02793e-35	FALSE	48.7931	1.69717	87	0	4245	3.62798	FALSE
TCONS_00050913	Cyb5	ENSMUSG00000024646	OK	negbinomial.size	3.41339e-40	1.11969e-35	FALSE	676	2.83059	87	0	58812	4.76947	FALSE
TCONS_00048789	Arhgap28	ENSMUSG00000024043	OK	negbinomial.size	4.28315e-40	1.405e-35	FALSE	479.368	2.68157	87	0	41705	4.6202	FALSE
TCONS_00010433	null		OK	negbinomial.size	5.14228e-40	1.68682e-35	FALSE	12.0345	1.11509	85	2.29885	1047	3.02036	FALSE
TCONS_00088263	null		OK	negbinomial.size	5.18335e-40	1.70029e-35	FALSE	182.218	2.26297	87	0	15853	4.20014	FALSE
TCONS_00045058	Zfp53	ENSMUSG00000057409	OK	negbinomial.size	5.24088e-40	1.71917e-35	FALSE	265.506	2.42571	87	0	23099	4.36361	FALSE
NOMERGE_TCONS_00001113	Gm15441	ENSMUSG00000074398	OK	negbinomial.size	5.24465e-40	1.7204e-35	FALSE	901.207	2.95531	87	0	78405	4.89435	FALSE
TCONS_00002662	Elk4	ENSMUSG00000026436	OK	negbinomial.size	5.97152e-40	1.95884e-35	FALSE	52.3103	1.72681	87	0	4551	3.6582	FALSE
TCONS_00059350	Gm13267	ENSMUSG00000085818	OK	negbinomial.size	6.33524e-40	2.07815e-35	FALSE	54.0575	1.74082	87	0	4703	3.67247	FALSE
TCONS_00095680	Fgfr2	ENSMUSG00000030849	OK	negbinomial.size	6.74404e-40	2.21225e-35	FALSE	128.954	2.11379	87	0	11219	4.04999	FALSE
TCONS_00009621	Sumo3	ENSMUSG00000020265	OK	negbinomial.size	6.75337e-40	2.21531e-35	FALSE	321.816	2.50896	87	0	27998	4.44714	FALSE
TCONS_00106087	Dnaja4	ENSMUSG00000032285	OK	negbinomial.size	6.78369e-40	2.22525e-35	FALSE	89.0575	1.95452	87	0	7748	3.88925	FALSE
TCONS_00098109	Cklf	ENSMUSG00000054400	OK	negbinomial.size	7.70514e-40	2.52752e-35	FALSE	49.3563	1.70205	87	0	4294	3.63296	FALSE
TCONS_00008339	null		OK	negbinomial.size	8.0702e-40	2.64727e-35	FALSE	1.47126	0.392919	28	67.8161	128	2.11059	FALSE
TCONS_00021384	null		OK	negbinomial.size	8.84035e-40	2.8999e-35	FALSE	305.793	2.48685	87	0	26604	4.42496	FALSE
TCONS_00071475	Phc2	ENSMUSG00000028796	OK	negbinomial.size	9.59508e-40	3.14747e-35	FALSE	191.46	2.28434	87	0	16657	4.22162	FALSE
TCONS_00026556	Prl8a2	ENSMUSG00000018259	OK	negbinomial.size	9.82463e-40	3.22277e-35	FALSE	15.1264	1.20754	72	17.2414	1316	3.11959	FALSE
TCONS_00037865	Cntn1	ENSMUSG00000055022	OK	negbinomial.size	1.02057e-39	3.34776e-35	FALSE	186.195	2.2723	87	0	16199	4.20952	FALSE
TCONS_00031920	Il17rd	ENSMUSG00000040717	OK	negbinomial.size	1.09265e-39	3.58422e-35	FALSE	386.977	2.58881	87	0	33667	4.52722	FALSE
TCONS_00062786	Znfx1	ENSMUSG00000039501	OK	negbinomial.size	1.10957e-39	3.63972e-35	FALSE	335.759	2.52732	87	0	29211	4.46556	FALSE
TCONS_00047700	Btbd9	ENSMUSG00000062202	OK	negbinomial.size	1.14692e-39	3.76223e-35	FALSE	110.034	2.04546	87	0	9573	3.98109	FALSE
TCONS_00097680	Ddx39	ENSMUSG00000005481	OK	negbinomial.size	1.1528e-39	3.78152e-35	FALSE	221.161	2.34667	87	0	19241	4.28425	FALSE
TCONS_00112184	AL844174.1	ENSMUSG00000094900	OK	negbinomial.size	1.17137e-39	3.84246e-35	FALSE	12.8851	1.14255	80	8.04598	1121	3.04999	FALSE
TCONS_00033442	null		OK	negbinomial.size	1.30915e-39	4.29439e-35	FALSE	9.13793	1.00595	83	4.5977	795	2.90091	FALSE
TCONS_00000740	U3	ENSMUSG00000065629	OK	negbinomial.size	1.39038e-39	4.56087e-35	FALSE	453.046	2.6571	87	0	39415	4.59567	FALSE
TCONS_00029603	Dek	ENSMUSG00000021377	OK	negbinomial.size	1.45608e-39	4.77638e-35	FALSE	318.345	2.50426	87	0	27696	4.44243	FALSE
TCONS_00024447	Ifrd1	ENSMUSG00000001627	OK	negbinomial.size	1.52583e-39	5.00519e-35	FALSE	430.494	2.63498	87	0	37453	4.5735	FALSE
TCONS_00102841	Fxyd6	ENSMUSG00000066705	OK	negbinomial.size	1.80557e-39	5.9228e-35	FALSE	66.4138	1.82875	87	0	5778	3.76185	FALSE
TCONS_00027243	U6	ENSMUSG00000088149	OK	negbinomial.size	1.98766e-39	6.52011e-35	FALSE	293.598	2.46923	87	0	25543	4.40729	FALSE
TCONS_00018088	null		OK	negbinomial.size	2.401e-39	7.87599e-35	FALSE	124.506	2.09866	87	0	10832	4.03475	FALSE
TCONS_00008106	Esr1	ENSMUSG00000019768	OK	negbinomial.size	2.5592e-39	8.39493e-35	FALSE	314.057	2.49839	87	0	27323	4.43654	FALSE
TCONS_00050856	null		OK	negbinomial.size	2.73254e-39	8.96356e-35	FALSE	476.69	2.67915	87	0	41472	4.61777	FALSE
TCONS_00093467	Psmc4	ENSMUSG00000030603	OK	negbinomial.size	2.77824e-39	9.11345e-35	FALSE	435.149	2.63964	87	0	37858	4.57817	FALSE
TCONS_00020954	Slc38a10	ENSMUSG00000061306	OK	negbinomial.size	2.92041e-39	9.57981e-35	FALSE	21.5172	1.35252	87	0	1872	3.27254	FALSE
TCONS_00100292	Neil3	ENSMUSG00000039396	OK	negbinomial.size	3.12039e-39	1.02358e-34	FALSE	727.54	2.86245	87	0	63296	4.80138	FALSE
TCONS_00026896	Jarid2	ENSMUSG00000038518	OK	negbinomial.size	3.35613e-39	1.10091e-34	FALSE	363.839	2.5621	87	0	31654	4.50044	FALSE
TCONS_00039798	Nhp2l1	ENSMUSG00000063480	OK	negbinomial.size	3.42143e-39	1.12233e-34	FALSE	306.563	2.48793	87	0	26671	4.42606	FALSE
TCONS_00053493	Ccnj	ENSMUSG00000025010	OK	negbinomial.size	3.73556e-39	1.22538e-34	FALSE	88.7126	1.95285	87	0	7718	3.88756	FALSE
TCONS_00001564	Acsl3	ENSMUSG00000032883	OK	negbinomial.size	4.47444e-39	1.46775e-34	FALSE	531.391	2.72623	87	0	46231	4.66494	FALSE
TCONS_00029282	Gm11381	ENSMUSG00000085770	OK	negbinomial.size	4.78373e-39	1.56921e-34	FALSE	115.448	2.06613	87	0	10044	4.00195	FALSE
TCONS_00003711	null		OK	negbinomial.size	4.94819e-39	1.62315e-34	FALSE	163.655	2.21658	87	0	14238	4.15348	FALSE
TCONS_00083737	Col28a1	ENSMUSG00000068794	OK	negbinomial.size	5.53947e-39	1.81711e-34	FALSE	1.44828	0.38886	26	70.1149	126	2.1038	FALSE
TCONS_00071664	Map3k6	ENSMUSG00000028862	OK	negbinomial.size	5.66144e-39	1.85712e-34	FALSE	730.057	2.86395	87	0	63515	4.80288	FALSE
TCONS_00075689	Pdpn	ENSMUSG00000028583	OK	negbinomial.size	5.74432e-39	1.88431e-34	FALSE	395.621	2.59838	87	0	34419	4.53681	FALSE
TCONS_00001061	Mob4	ENSMUSG00000025979	OK	negbinomial.size	6.63479e-39	2.17641e-34	FALSE	356.448	2.55321	87	0	31011	4.49153	FALSE
TCONS_00087828	Gmcl1	ENSMUSG00000001157	OK	negbinomial.size	6.6602e-39	2.18475e-34	FALSE	220.793	2.34595	87	0	19209	4.28353	FALSE
TCONS_00066473	null		OK	negbinomial.size	8.21654e-39	2.69527e-34	FALSE	56.0575	1.75631	87	0	4877	3.68824	FALSE
TCONS_00113405	Tlr8	ENSMUSG00000040522	OK	negbinomial.size	8.77371e-39	2.87804e-34	FALSE	9.66667	1.02803	53	39.0805	841	2.92531	FALSE
TCONS_00096014	BC068157	ENSMUSG00000064125	OK	negbinomial.size	8.79868e-39	2.88623e-34	FALSE	334.494	2.52569	87	0	29101	4.46392	FALSE
TCONS_00046513	Birc6	ENSMUSG00000024073	OK	negbinomial.size	1.06255e-38	3.48549e-34	FALSE	279.31	2.44764	87	0	24300	4.38562	FALSE
TCONS_00103660	Arpp19	ENSMUSG00000007656	OK	negbinomial.size	1.08444e-38	3.55727e-34	FALSE	533.828	2.72821	87	0	46443	4.66693	FALSE
TCONS_00006528	Mdm4	ENSMUSG00000054387	OK	negbinomial.size	1.09479e-38	3.59126e-34	FALSE	6277.37	3.79785	87	0	546131	5.7373	FALSE
TCONS_00010406	null		OK	negbinomial.size	1.10016e-38	3.60886e-34	FALSE	65.8506	1.82511	87	0	5729	3.75815	FALSE
TCONS_00065699	Gm17494	ENSMUSG00000057359	OK	negbinomial.size	1.15056e-38	3.77419e-34	FALSE	589.862	2.77149	87	0	51318	4.71028	FALSE
TCONS_00104337	Qrich1	ENSMUSG00000006673	OK	negbinomial.size	1.25168e-38	4.1059e-34	FALSE	157.655	2.20045	87	0	13716	4.13726	FALSE
TCONS_00000270	Tmem70	ENSMUSG00000025940	OK	negbinomial.size	1.36168e-38	4.46671e-34	FALSE	423.529	2.62791	87	0	36847	4.56641	FALSE
TCONS_00022769	Psen1	ENSMUSG00000019969	OK	negbinomial.size	1.46284e-38	4.79855e-34	FALSE	817.356	2.91294	87	0	71110	4.85194	FALSE
TCONS_00099153	Fam155a	ENSMUSG00000079157	OK	negbinomial.size	1.87923e-38	6.16444e-34	FALSE	173.069	2.24072	87	0	15057	4.17777	FALSE
TCONS_00113442	Hccs	ENSMUSG00000031352	OK	negbinomial.size	2.00983e-38	6.59286e-34	FALSE	31.4483	1.51119	87	0	2736	3.43727	FALSE
TCONS_00113346	Rbbp7	ENSMUSG00000031353	OK	negbinomial.size	2.03821e-38	6.68593e-34	FALSE	453.333	2.65737	87	0	39440	4.59595	FALSE
TCONS_00090560	Hps5	ENSMUSG00000014418	OK	negbinomial.size	2.0418e-38	6.69771e-34	FALSE	334.448	2.52563	87	0	29097	4.46386	FALSE
TCONS_00039948	Celsr1	ENSMUSG00000016028	OK	negbinomial.size	2.04249e-38	6.69997e-34	FALSE	138.414	2.14431	87	0	12042	4.08073	FALSE
TCONS_00044923	Tbp	ENSMUSG00000014767	OK	negbinomial.size	2.0838e-38	6.83549e-34	FALSE	282.874	2.45312	87	0	24610	4.39113	FALSE
TCONS_00010314	Mgat4c	ENSMUSG00000019888	OK	negbinomial.size	2.16506e-38	7.10204e-34	FALSE	65.6782	1.82398	87	0	5714	3.75702	FALSE
TCONS_00063587	E2f5	ENSMUSG00000027552	OK	negbinomial.size	2.20772e-38	7.24198e-34	FALSE	1496.08	3.17525	87	0	130159	5.11448	FALSE
TCONS_00018748	Hspa4	ENSMUSG00000020361	OK	negbinomial.size	2.47463e-38	8.11752e-34	FALSE	611.241	2.78692	87	0	53178	4.72574	FALSE
TCONS_00033819	Dnajc3	ENSMUSG00000022136	OK	negbinomial.size	2.56915e-38	8.42758e-34	FALSE	1256.53	3.09952	87	0	109318	5.0387	FALSE
TCONS_00059190	Ogfr	ENSMUSG00000049401	OK	negbinomial.size	2.59948e-38	8.52706e-34	FALSE	3.96552	0.695964	57	34.4828	345	2.53908	FALSE
TCONS_00105511	Ntm	ENSMUSG00000059974	OK	negbinomial.size	2.70266e-38	8.86554e-34	FALSE	1.37931	0.376451	16	81.6092	120	2.08279	FALSE
TCONS_00084906	AC140374.1	ENSMUSG00000093861	OK	negbinomial.size	2.93159e-38	9.61649e-34	FALSE	1.03448	0.308454	19	78.1609	90	1.95904	FALSE
TCONS_00000067	null		OK	negbinomial.size	3.35727e-38	1.10128e-33	FALSE	9.2069	1.00889	85	2.29885	801	2.90417	FALSE
TCONS_00009212	Ctnna3	ENSMUSG00000060843	OK	negbinomial.size	3.38397e-38	1.11004e-33	FALSE	150.241	2.17967	87	0	13071	4.11634	FALSE
TCONS_00073894	Tnc	ENSMUSG00000028364	OK	negbinomial.size	3.4381e-38	1.1278e-33	FALSE	6.7931	0.89171	35	59.7701	591	2.77232	FALSE
TCONS_00069082	Cth	ENSMUSG00000028179	OK	negbinomial.size	3.63595e-38	1.1927e-33	FALSE	72.8736	1.86849	87	0	6340	3.80216	FALSE
TCONS_00103776	Myo6	ENSMUSG00000033577	OK	negbinomial.size	3.77479e-38	1.23824e-33	FALSE	127.034	2.10733	87	0	11052	4.04348	FALSE
TCONS_00105021	null		OK	negbinomial.size	4.17641e-38	1.36999e-33	FALSE	20.1609	1.32553	85	2.29885	1754	3.24428	FALSE
TCONS_00030943	Col4a3bp	ENSMUSG00000021669	OK	negbinomial.size	4.36958e-38	1.43335e-33	FALSE	127.839	2.11005	87	0	11122	4.04622	FALSE
TCONS_00091549	Stim1	ENSMUSG00000030987	OK	negbinomial.size	4.46082e-38	1.46328e-33	FALSE	5.12644	0.787208	70	19.5402	446	2.65031	FALSE
TCONS_00036322	Zfr	ENSMUSG00000022201	OK	negbinomial.size	4.5457e-38	1.49113e-33	FALSE	904.253	2.95677	87	0	78670	4.89581	FALSE
TCONS_00040464	Smagp	ENSMUSG00000053559	OK	negbinomial.size	4.69732e-38	1.54086e-33	FALSE	466.356	2.66965	87	0	40573	4.60825	FALSE
TCONS_00057855	Gm10762	ENSMUSG00000074807	OK	negbinomial.size	5.01441e-38	1.64488e-33	FALSE	1227.3	3.0893	87	0	106775	5.02847	FALSE
TCONS_00074934	Mfsd2a	ENSMUSG00000028655	OK	negbinomial.size	5.45093e-38	1.78807e-33	FALSE	791.989	2.89927	87	0	68903	4.83824	FALSE
TCONS_00086597	Tmem168	ENSMUSG00000029569	OK	negbinomial.size	6.44065e-38	2.11273e-33	FALSE	217.644	2.33974	87	0	18935	4.27729	FALSE
TCONS_00092273	Fgfr2	ENSMUSG00000030849	OK	negbinomial.size	6.77375e-38	2.22199e-33	FALSE	269.402	2.43201	87	0	23438	4.36994	FALSE
TCONS_00086370	E330012B07Rik	ENSMUSG00000085600	OK	negbinomial.size	7.84864e-38	2.57459e-33	FALSE	393.023	2.59552	87	0	34193	4.53395	FALSE
TCONS_00030244	Zfp367	ENSMUSG00000044934	OK	negbinomial.size	7.92219e-38	2.59871e-33	FALSE	4.3908	0.731654	72	17.2414	382	2.5832	FALSE
TCONS_00052803	Ints5	ENSMUSG00000071652	OK	negbinomial.size	8.29512e-38	2.72105e-33	FALSE	270.103	2.43314	87	0	23499	4.37107	FALSE
TCONS_00052668	Pcnxl3	ENSMUSG00000054874	OK	negbinomial.size	8.4029e-38	2.7564e-33	FALSE	69.7931	1.84999	87	0	6072	3.7834	FALSE
TCONS_00080183	null		OK	negbinomial.size	9.07398e-38	2.97654e-33	FALSE	3.89655	0.68989	68	21.8391	339	2.53148	FALSE
TCONS_00004870	null		OK	negbinomial.size	9.4986e-38	3.11583e-33	FALSE	196.851	2.29634	87	0	17126	4.23368	FALSE
TCONS_00054532	null		OK	negbinomial.size	1.02019e-37	3.34653e-33	FALSE	2.54023	0.549031	44	49.4253	221	2.34635	FALSE
TCONS_00055033	Slit1	ENSMUSG00000025020	OK	negbinomial.size	1.03534e-37	3.39623e-33	FALSE	1.73563	0.437058	36	58.6207	151	2.18184	FALSE
TCONS_00095162	Rras2	ENSMUSG00000055723	OK	negbinomial.size	1.10921e-37	3.63854e-33	FALSE	378.805	2.57956	87	0	32956	4.51795	FALSE
TCONS_00066633	null		OK	negbinomial.size	1.17239e-37	3.84579e-33	FALSE	0.942529	0.288367	15	82.7586	82	1.91908	FALSE
TCONS_00029517	Ccdc90a	ENSMUSG00000021371	OK	negbinomial.size	1.20851e-37	3.96429e-33	FALSE	289.08	2.46252	87	0	25150	4.40056	FALSE
TCONS_00044247	2610039C10Rik	ENSMUSG00000022978	OK	negbinomial.size	1.26549e-37	4.15119e-33	FALSE	272.425	2.43684	87	0	23701	4.37478	FALSE
TCONS_00015955	Ankfy1	ENSMUSG00000020790	OK	negbinomial.size	1.41716e-37	4.6487e-33	FALSE	169.494	2.23171	87	0	14746	4.1687	FALSE
TCONS_00079236	Dnahc10	ENSMUSG00000038011	OK	negbinomial.size	1.49338e-37	4.89874e-33	FALSE	137.747	2.14222	87	0	11984	4.07864	FALSE
TCONS_00103547	Zfp280d	ENSMUSG00000038535	OK	negbinomial.size	1.52207e-37	4.99283e-33	FALSE	212.966	2.33034	87	0	18528	4.26785	FALSE
TCONS_00022625	null		OK	negbinomial.size	1.57471e-37	5.16551e-33	FALSE	5.13793	0.788022	69	20.6897	447	2.65128	FALSE
TCONS_00095926	Cttn	ENSMUSG00000031078	OK	negbinomial.size	1.59456e-37	5.23065e-33	FALSE	20.4253	1.33093	87	0	1777	3.24993	FALSE
TCONS_00009124	Psap	ENSMUSG00000004207	OK	negbinomial.size	1.86203e-37	6.10802e-33	FALSE	109.057	2.04162	87	0	9488	3.97722	FALSE
TCONS_00009876	null		OK	negbinomial.size	1.95311e-37	6.40678e-33	FALSE	394.23	2.59685	87	0	34298	4.53528	FALSE
TCONS_00037583	Ccdc134	ENSMUSG00000068114	OK	negbinomial.size	1.97243e-37	6.47018e-33	FALSE	2.73563	0.572364	44	49.4253	238	2.3784	FALSE
TCONS_00061547	Arhgap11a	ENSMUSG00000041219	OK	negbinomial.size	2.16284e-37	7.09478e-33	FALSE	274.195	2.43964	87	0	23855	4.3776	FALSE
TCONS_00055163	Fbxw4	ENSMUSG00000040913	OK	negbinomial.size	2.16694e-37	7.10823e-33	FALSE	363.943	2.56222	87	0	31663	4.50057	FALSE
TCONS_00023621	1700012B15Rik	ENSMUSG00000079179	OK	negbinomial.size	2.18243e-37	7.15901e-33	FALSE	327.586	2.51665	87	0	28500	4.45486	FALSE
TCONS_00072790	Plekhf2	ENSMUSG00000049969	OK	negbinomial.size	2.30304e-37	7.55467e-33	FALSE	8.04598	0.956455	83	4.5977	700	2.84572	FALSE
TCONS_00075061	Eif2c4	ENSMUSG00000042500	OK	negbinomial.size	2.65842e-37	8.72041e-33	FALSE	4.16092	0.712727	62	28.7356	362	2.55991	FALSE
TCONS_00025457	Ptpn21	ENSMUSG00000021009	OK	negbinomial.size	2.70738e-37	8.88103e-33	FALSE	1751.28	3.2436	87	0	152361	5.18288	FALSE
TCONS_00097715	Dand5	ENSMUSG00000053226	OK	negbinomial.size	2.91149e-37	9.55057e-33	FALSE	528.759	2.72408	87	0	46002	4.66279	FALSE
TCONS_00027806	null		OK	negbinomial.size	2.92529e-37	9.59582e-33	FALSE	84.8966	1.93398	87	0	7386	3.86847	FALSE
TCONS_00041142	Crkl	ENSMUSG00000006134	OK	negbinomial.size	3.10542e-37	1.01867e-32	FALSE	159.931	2.20664	87	0	13914	4.14348	FALSE
TCONS_00099813	null		OK	negbinomial.size	3.34407e-37	1.09695e-32	FALSE	111.391	2.05073	87	0	9691	3.98641	FALSE
TCONS_00023486	Siva1	ENSMUSG00000064326	OK	negbinomial.size	3.39804e-37	1.11466e-32	FALSE	349.644	2.54487	87	0	30419	4.48316	FALSE
TCONS_00096251	Pcid2	ENSMUSG00000038542	OK	negbinomial.size	3.51675e-37	1.1536e-32	FALSE	61.4368	1.79544	87	0	5345	3.72803	FALSE
TCONS_00108800	null		OK	negbinomial.size	3.54434e-37	1.16265e-32	FALSE	3.29885	0.633352	54	37.931	287	2.45939	FALSE
TCONS_00018015	1110067D22Rik	ENSMUSG00000042363	OK	negbinomial.size	3.68308e-37	1.20816e-32	FALSE	85.3563	1.93629	87	0	7426	3.87081	FALSE
TCONS_00090348	2610021A01Rik	ENSMUSG00000091474	OK	negbinomial.size	3.77488e-37	1.23827e-32	FALSE	152.793	2.18694	87	0	13293	4.12366	FALSE
CUFF.24650.1	Hpse2	ENSMUSG00000074852	OK	negbinomial.size	3.89692e-37	1.27831e-32	FALSE	1.71264	0.433393	23	73.5632	149	2.17609	FALSE
TCONS_00008079	Akap12	ENSMUSG00000038587	OK	negbinomial.size	4.16094e-37	1.36491e-32	FALSE	529.057	2.72432	87	0	46028	4.66303	FALSE
TCONS_00004137	null		OK	negbinomial.size	4.32671e-37	1.41929e-32	FALSE	5.45977	0.810217	75	13.7931	475	2.67761	FALSE
NOMERGE_TCONS_00001177	Tceb3	ENSMUSG00000028668	OK	negbinomial.size	4.43159e-37	1.4537e-32	FALSE	4.51724	0.741722	82	5.74713	393	2.5955	FALSE
TCONS_00092002	Gm9905	ENSMUSG00000053358	OK	negbinomial.size	5.15956e-37	1.69249e-32	FALSE	333.862	2.52487	87	0	29046	4.4631	FALSE
TCONS_00082871	Ubc	ENSMUSG00000008348	OK	negbinomial.size	5.49944e-37	1.80398e-32	FALSE	596.598	2.77641	87	0	51904	4.71521	FALSE
TCONS_00001119	Ndufb3	ENSMUSG00000026032	OK	negbinomial.size	5.72569e-37	1.8782e-32	FALSE	170.598	2.23451	87	0	14842	4.17152	FALSE
TCONS_00053876	Nhlrc2	ENSMUSG00000025078	OK	negbinomial.size	5.75916e-37	1.88918e-32	FALSE	148.575	2.17486	87	0	12926	4.1115	FALSE
TCONS_00021479	Pdia6	ENSMUSG00000020571	OK	negbinomial.size	6.30947e-37	2.0697e-32	FALSE	425.713	2.63014	87	0	37037	4.56865	FALSE
TCONS_00113387	Ofd1	ENSMUSG00000040586	OK	negbinomial.size	6.41073e-37	2.10291e-32	FALSE	279.356	2.44771	87	0	24304	4.3857	FALSE
TCONS_00103563	Nedd4	ENSMUSG00000032216	OK	negbinomial.size	7.41542e-37	2.43248e-32	FALSE	64.954	1.81924	87	0	5651	3.7522	FALSE
TCONS_00003216	null		OK	negbinomial.size	8.35679e-37	2.74128e-32	FALSE	267.69	2.42925	87	0	23289	4.36717	FALSE
TCONS_00019753	Appbp2	ENSMUSG00000018481	OK	negbinomial.size	9.42421e-37	3.09142e-32	FALSE	295.506	2.47203	87	0	25709	4.4101	FALSE
TCONS_00081578	Tmprss11a	ENSMUSG00000072845	OK	negbinomial.size	9.73092e-37	3.19203e-32	FALSE	229.977	2.36357	87	0	20008	4.30123	FALSE
TCONS_00017687	Gm11985	ENSMUSG00000087512	OK	negbinomial.size	9.92355e-37	3.25522e-32	FALSE	241.816	2.38528	87	0	21038	4.32303	FALSE
TCONS_00029423	Slc35b3	ENSMUSG00000021432	OK	negbinomial.size	1.0746e-36	3.52501e-32	FALSE	200.736	2.30478	87	0	17464	4.24217	FALSE
TCONS_00067419	Ift80	ENSMUSG00000027778	OK	negbinomial.size	1.28464e-36	4.214e-32	FALSE	143.046	2.1585	87	0	12445	4.09503	FALSE
TCONS_00081601	null		OK	negbinomial.size	1.35458e-36	4.44344e-32	FALSE	18.1724	1.28268	87	0	1581	3.19921	FALSE
TCONS_00028056	Poc5	ENSMUSG00000021671	OK	negbinomial.size	1.42804e-36	4.68439e-32	FALSE	227.747	2.35936	87	0	19814	4.29699	FALSE
TCONS_00023684	2810032G03Rik	ENSMUSG00000037735	OK	negbinomial.size	1.44527e-36	4.74093e-32	FALSE	171.977	2.23799	87	0	14962	4.17502	FALSE
TCONS_00075913	Cort	ENSMUSG00000028971	OK	negbinomial.size	1.45506e-36	4.77302e-32	FALSE	357.356	2.55432	87	0	31090	4.49263	FALSE
TCONS_00056739	Gorasp2	ENSMUSG00000014959	OK	negbinomial.size	1.51837e-36	4.98072e-32	FALSE	90.3218	1.96057	87	0	7858	3.89537	FALSE
TCONS_00103396	Csnk1g1	ENSMUSG00000032384	OK	negbinomial.size	1.55537e-36	5.10207e-32	FALSE	89.092	1.95469	87	0	7751	3.88941	FALSE
TCONS_00071444	Sfpq	ENSMUSG00000028820	OK	negbinomial.size	1.66115e-36	5.44907e-32	FALSE	204.402	2.31261	87	0	17783	4.25003	FALSE
TCONS_00036825	null		OK	negbinomial.size	1.66155e-36	5.45039e-32	FALSE	2.86207	0.58682	47	45.977	249	2.39794	FALSE
TCONS_00036137	Rpl37	ENSMUSG00000041841	OK	negbinomial.size	1.67302e-36	5.488e-32	FALSE	334.494	2.52569	87	0	29101	4.46392	FALSE
TCONS_00073925	Megf9	ENSMUSG00000039270	OK	negbinomial.size	1.75658e-36	5.7621e-32	FALSE	57.5172	1.76728	87	0	5004	3.6994	FALSE
TCONS_00061551	Aqr	ENSMUSG00000040383	OK	negbinomial.size	1.76429e-36	5.78741e-32	FALSE	108.908	2.04103	87	0	9475	3.97663	FALSE
TCONS_00065711	1810037I17Rik	ENSMUSG00000054091	OK	negbinomial.size	1.76919e-36	5.80347e-32	FALSE	157.264	2.19938	87	0	13682	4.13618	FALSE
TCONS_00026948	null		OK	negbinomial.size	1.93197e-36	6.33743e-32	FALSE	450.011	2.65419	87	0	39151	4.59275	FALSE
TCONS_00004205	Lactb2	ENSMUSG00000025937	OK	negbinomial.size	1.94407e-36	6.37715e-32	FALSE	164.851	2.21972	87	0	14342	4.15664	FALSE
TCONS_00031207	Apoo-ps	ENSMUSG00000049233	OK	negbinomial.size	2.0305e-36	6.66066e-32	FALSE	129.115	2.11433	87	0	11233	4.05053	FALSE
TCONS_00046510	Nlrc4	ENSMUSG00000039193	OK	negbinomial.size	2.23914e-36	7.34505e-32	FALSE	67.2644	1.83419	87	0	5852	3.76738	FALSE
TCONS_00041595	Ccdc14	ENSMUSG00000022833	OK	negbinomial.size	2.28638e-36	7.50001e-32	FALSE	825.023	2.91699	87	0	71777	4.85599	FALSE
TCONS_00024434	Arl4a	ENSMUSG00000047446	OK	negbinomial.size	2.30676e-36	7.56686e-32	FALSE	237.368	2.37725	87	0	20651	4.31496	FALSE
TCONS_00069281	null		OK	negbinomial.size	2.34276e-36	7.68495e-32	FALSE	3.93103	0.692938	61	29.8851	342	2.53529	FALSE
TCONS_00077293	null		OK	negbinomial.size	2.44032e-36	8.00499e-32	FALSE	0.931034	0.28579	15	82.7586	81	1.91381	FALSE
TCONS_00095148	null		OK	negbinomial.size	2.75172e-36	9.02647e-32	FALSE	1.94253	0.468721	38	56.3218	169	2.23045	FALSE
TCONS_00021212	Laptm4a	ENSMUSG00000020585	OK	negbinomial.size	2.77874e-36	9.11511e-32	FALSE	370.103	2.56949	87	0	32199	4.50786	FALSE
TCONS_00065147	Otud7b	ENSMUSG00000038495	OK	negbinomial.size	2.94011e-36	9.64444e-32	FALSE	14.5057	1.19049	87	0	1262	3.1014	FALSE
TCONS_00055522	Gm13180	ENSMUSG00000085656	OK	negbinomial.size	3.08886e-36	1.01324e-31	FALSE	97.7471	1.99452	87	0	8504	3.92967	FALSE
TCONS_00070743	Usp1	ENSMUSG00000028560	OK	negbinomial.size	3.24004e-36	1.06283e-31	FALSE	324.862	2.51303	87	0	28263	4.45123	FALSE
TCONS_00029583	null		OK	negbinomial.size	3.34039e-36	1.09575e-31	FALSE	1.10345	0.322932	18	79.3103	96	1.98677	FALSE
TCONS_00046103	null		OK	negbinomial.size	3.35359e-36	1.10008e-31	FALSE	4.90805	0.771444	64	26.4368	427	2.63144	FALSE
TCONS_00032495	Psmc6	ENSMUSG00000021832	OK	negbinomial.size	3.45288e-36	1.13265e-31	FALSE	367.874	2.56688	87	0	32005	4.50523	FALSE
TCONS_00044168	Usp16	ENSMUSG00000025616	OK	negbinomial.size	3.76963e-36	1.23655e-31	FALSE	771.115	2.88768	87	0	67087	4.82664	FALSE
TCONS_00097430	Mtap1s	ENSMUSG00000019261	OK	negbinomial.size	4.17144e-36	1.36836e-31	FALSE	46.2874	1.67475	87	0	4027	3.60509	FALSE
TCONS_00012060	Qrsl1	ENSMUSG00000019863	OK	negbinomial.size	4.38825e-36	1.43948e-31	FALSE	4.50575	0.740816	57	34.4828	392	2.59439	FALSE
TCONS_00031777	1700112E06Rik	ENSMUSG00000063458	OK	negbinomial.size	4.49423e-36	1.47424e-31	FALSE	28.7816	1.47395	87	0	2504	3.39881	FALSE
TCONS_00001460	Nhej1	ENSMUSG00000026162	OK	negbinomial.size	4.80123e-36	1.57495e-31	FALSE	1176.53	3.07097	87	0	102358	5.01013	FALSE
TCONS_00084165	Akr1b8	ENSMUSG00000029762	OK	negbinomial.size	4.95065e-36	1.62396e-31	FALSE	97.3563	1.9928	87	0	8470	3.92793	FALSE
TCONS_00007669	Gm1305	ENSMUSG00000087236	OK	negbinomial.size	5.2524e-36	1.72295e-31	FALSE	780.747	2.89307	87	0	67925	4.83204	FALSE
TCONS_00087577	Mat2a	ENSMUSG00000053907	OK	negbinomial.size	5.28925e-36	1.73503e-31	FALSE	290.977	2.46535	87	0	25315	4.4034	FALSE
TCONS_00032692	Gm17079	ENSMUSG00000090740	OK	negbinomial.size	5.33937e-36	1.75147e-31	FALSE	1.2069	0.343782	25	71.2644	105	2.02531	FALSE
TCONS_00107776	null		OK	negbinomial.size	5.83564e-36	1.91426e-31	FALSE	986.391	2.99449	87	0	85816	4.93357	FALSE
TCONS_00081446	Usp46	ENSMUSG00000054814	OK	negbinomial.size	5.89389e-36	1.93337e-31	FALSE	2764.13	3.44171	87	0	240479	5.38108	FALSE
TCONS_00057593	Rpusd2	ENSMUSG00000027324	OK	negbinomial.size	6.14849e-36	2.01689e-31	FALSE	10.7011	1.06823	85	2.29885	931	2.96942	FALSE
TCONS_00102452	Bmper	ENSMUSG00000031963	OK	negbinomial.size	6.39863e-36	2.09894e-31	FALSE	2.83908	0.584227	59	32.1839	247	2.39445	FALSE
TCONS_00112220	1600014K23Rik	ENSMUSG00000035491	OK	negbinomial.size	7.079e-36	2.32213e-31	FALSE	3.02299	0.604549	60	31.0345	263	2.4216	FALSE
TCONS_00063316	Adrm1	ENSMUSG00000039041	OK	negbinomial.size	7.47153e-36	2.45088e-31	FALSE	150.724	2.18105	87	0	13113	4.11774	FALSE
TCONS_00107034	null		OK	negbinomial.size	8.60163e-36	2.82159e-31	FALSE	65.7126	1.82421	87	0	5717	3.75724	FALSE
TCONS_00089091	Far2	ENSMUSG00000030303	OK	negbinomial.size	8.82972e-36	2.89641e-31	FALSE	707.977	2.85063	87	0	61594	4.78955	FALSE
TCONS_00011034	Myl6b	ENSMUSG00000039824	OK	negbinomial.size	9.92637e-36	3.25615e-31	FALSE	66.7241	1.83074	87	0	5805	3.76388	FALSE
TCONS_00077889	Ythdc1	ENSMUSG00000035851	OK	negbinomial.size	1.09319e-35	3.58598e-31	FALSE	188.977	2.2787	87	0	16441	4.21595	FALSE
TCONS_00026793	Tmem170b	ENSMUSG00000087370	OK	negbinomial.size	1.09793e-35	3.60154e-31	FALSE	0.977011	0.296009	24	72.4138	85	1.9345	FALSE
TCONS_00007266	null		OK	negbinomial.size	1.12916e-35	3.70398e-31	FALSE	4.8046	0.763772	69	20.6897	418	2.62221	FALSE
TCONS_00027161	Zfp346	ENSMUSG00000021481	OK	negbinomial.size	1.178e-35	3.86421e-31	FALSE	5.67816	0.824657	73	16.092	494	2.69461	FALSE
TCONS_00042553	null		OK	negbinomial.size	1.19408e-35	3.91693e-31	FALSE	1.77011	0.442498	33	62.069	154	2.19033	FALSE
TCONS_00086805	Irf5	ENSMUSG00000029771	OK	negbinomial.size	1.22244e-35	4.00998e-31	FALSE	19.7471	1.31696	87	0	1718	3.23528	FALSE
TCONS_00005976	Hdlbp	ENSMUSG00000034088	OK	negbinomial.size	1.23568e-35	4.05342e-31	FALSE	803.724	2.90565	87	0	69924	4.84463	FALSE
TCONS_00075070	Tfap2e	ENSMUSG00000042477	OK	negbinomial.size	1.35686e-35	4.4509e-31	FALSE	255.954	2.40986	87	0	22268	4.3477	FALSE
TCONS_00033241	Cpb2	ENSMUSG00000021999	OK	negbinomial.size	1.44165e-35	4.72905e-31	FALSE	484.54	2.68623	87	0	42155	4.62486	FALSE
TCONS_00066243	Ptger3	ENSMUSG00000040016	OK	negbinomial.size	1.46363e-35	4.80114e-31	FALSE	47.046	1.68166	87	0	4093	3.61215	FALSE
TCONS_00061300	null		OK	negbinomial.size	1.48191e-35	4.86112e-31	FALSE	1.5977	0.414589	17	80.4598	139	2.14613	FALSE
TCONS_00098679	Wfdc1	ENSMUSG00000023336	OK	negbinomial.size	1.48715e-35	4.8783e-31	FALSE	8.78161	0.99041	82	5.74713	764	2.88366	FALSE
TCONS_00019299	Spag7	ENSMUSG00000018287	OK	negbinomial.size	1.49151e-35	4.89261e-31	FALSE	246.149	2.39296	87	0	21415	4.33074	FALSE
TCONS_00086482	Shfm1	ENSMUSG00000042541	OK	negbinomial.size	1.65763e-35	5.43753e-31	FALSE	253.253	2.40527	87	0	22033	4.34309	FALSE
TCONS_00104537	Dync1li1	ENSMUSG00000032435	OK	negbinomial.size	1.68146e-35	5.51568e-31	FALSE	22.5172	1.37139	87	0	1959	3.29226	FALSE
TCONS_00074491	1700024P16Rik	ENSMUSG00000078612	OK	negbinomial.size	1.76332e-35	5.78422e-31	FALSE	101.966	2.01269	87	0	8871	3.94802	FALSE
TCONS_00042593	Crebbp	ENSMUSG00000022521	OK	negbinomial.size	1.80527e-35	5.92181e-31	FALSE	467.287	2.67051	87	0	40654	4.60911	FALSE
NOMERGE_TCONS_00001135	Topors	ENSMUSG00000036822	OK	negbinomial.size	2.19334e-35	7.19481e-31	FALSE	104.931	2.02502	87	0	9129	3.96047	FALSE
TCONS_00081904	Hnrpdl	ENSMUSG00000029328	OK	negbinomial.size	2.24687e-35	7.37039e-31	FALSE	364.747	2.56318	87	0	31733	4.50152	FALSE
TCONS_00045351	Pacsin1	ENSMUSG00000040276	OK	negbinomial.size	2.54892e-35	8.36123e-31	FALSE	327.609	2.51668	87	0	28502	4.45489	FALSE
TCONS_00006635	Ipo9	ENSMUSG00000041879	OK	negbinomial.size	3.54806e-35	1.16387e-30	FALSE	200.897	2.30513	87	0	17478	4.24252	FALSE
TCONS_00086831	Zc3hc1	ENSMUSG00000039130	OK	negbinomial.size	3.77103e-35	1.23701e-30	FALSE	3.24138	0.627507	55	36.7816	282	2.45179	FALSE
TCONS_00015959	Cyb5d2	ENSMUSG00000057778	OK	negbinomial.size	3.87338e-35	1.27059e-30	FALSE	30.023	1.49168	87	0	2612	3.41714	FALSE
TCONS_00112247	Gyk	ENSMUSG00000025059	OK	negbinomial.size	4.07889e-35	1.338e-30	FALSE	524.264	2.72038	87	0	45611	4.65908	FALSE
TCONS_00023241	Tcl1b4	ENSMUSG00000079007	OK	negbinomial.size	4.28055e-35	1.40415e-30	FALSE	715.287	2.85509	87	0	62230	4.79401	FALSE
TCONS_00110509	Gm15246	ENSMUSG00000087159	OK	negbinomial.size	5.53414e-35	1.81536e-30	FALSE	287.529	2.46019	87	0	25015	4.39822	FALSE
TCONS_00101378	Pkd1l3	ENSMUSG00000048827	OK	negbinomial.size	5.60576e-35	1.83886e-30	FALSE	83.4253	1.92647	87	0	7258	3.86088	FALSE
TCONS_00087250	Cycs	ENSMUSG00000063694	OK	negbinomial.size	5.83406e-35	1.91375e-30	FALSE	195.264	2.29284	87	0	16988	4.23017	FALSE
TCONS_00011930	Slc16a10	ENSMUSG00000019838	OK	negbinomial.size	5.88028e-35	1.92891e-30	FALSE	448.46	2.65269	87	0	39016	4.59125	FALSE
TCONS_00085950	Cdca3	ENSMUSG00000023505	OK	negbinomial.size	5.99403e-35	1.96622e-30	FALSE	177.46	2.25154	87	0	15439	4.18865	FALSE
TCONS_00044267	Synj1	ENSMUSG00000022973	OK	negbinomial.size	6.45055e-35	2.11597e-30	FALSE	451.989	2.65609	87	0	39323	4.59466	FALSE
TCONS_00113155	2900056M20Rik	ENSMUSG00000087403	OK	negbinomial.size	6.77346e-35	2.2219e-30	FALSE	131.069	2.1208	87	0	11403	4.05706	FALSE
TCONS_00035178	null		OK	negbinomial.size	7.13197e-35	2.3395e-30	FALSE	10.1494	1.04725	85	2.29885	883	2.94645	FALSE
TCONS_00070139	null		OK	negbinomial.size	7.30283e-35	2.39555e-30	FALSE	8.10345	0.959206	49	43.6782	705	2.8488	FALSE
TCONS_00029823	Ror2	ENSMUSG00000021464	OK	negbinomial.size	7.37793e-35	2.42018e-30	FALSE	4.35632	0.728867	63	27.5862	379	2.57978	FALSE
TCONS_00067002	Sclt1	ENSMUSG00000059834	OK	negbinomial.size	7.60796e-35	2.49564e-30	FALSE	146.655	2.16925	87	0	12759	4.10585	FALSE
TCONS_00009831	Gm4767	ENSMUSG00000096856	OK	negbinomial.size	7.91786e-35	2.59729e-30	FALSE	576.126	2.76127	87	0	50123	4.70005	FALSE
TCONS_00001726	Gm16092	ENSMUSG00000089714	OK	negbinomial.size	8.40859e-35	2.75827e-30	FALSE	148.517	2.17469	87	0	12921	4.11133	FALSE
TCONS_00084533	Zfp956	ENSMUSG00000045466	OK	negbinomial.size	9.3153e-35	3.0557e-30	FALSE	231.161	2.36579	87	0	20111	4.30346	FALSE
TCONS_00056713	4930578N16Rik	ENSMUSG00000070883	OK	negbinomial.size	1.00776e-34	3.30574e-30	FALSE	677.747	2.83171	87	0	58964	4.77059	FALSE
TCONS_00046604	Gemin6	ENSMUSG00000055760	OK	negbinomial.size	1.08225e-34	3.55011e-30	FALSE	175.793	2.24747	87	0	15294	4.18455	FALSE
TCONS_00064812	Mrpl24	ENSMUSG00000019710	OK	negbinomial.size	1.13737e-34	3.73091e-30	FALSE	328.517	2.51788	87	0	28581	4.45609	FALSE
TCONS_00067938	Gabpb2	ENSMUSG00000038766	OK	negbinomial.size	1.18233e-34	3.87841e-30	FALSE	15.6437	1.22125	87	0	1361	3.13418	FALSE
TCONS_00005325	null		OK	negbinomial.size	1.19076e-34	3.90604e-30	FALSE	191.885	2.2853	87	0	16694	4.22259	FALSE
TCONS_00056746	Gm13632	ENSMUSG00000085868	OK	negbinomial.size	1.19598e-34	3.92319e-30	FALSE	17.7011	1.27187	77	11.4943	1540	3.1878	FALSE
TCONS_00075761	Pramef12	ENSMUSG00000028591	OK	negbinomial.size	1.25966e-34	4.13205e-30	FALSE	2491.94	3.39671	87	0	216799	5.33606	FALSE
TCONS_00109319	Atp6ap1	ENSMUSG00000019087	OK	negbinomial.size	1.31881e-34	4.32609e-30	FALSE	124.874	2.09993	87	0	10864	4.03603	FALSE
TCONS_00017238	Recql5	ENSMUSG00000020752	OK	negbinomial.size	1.46083e-34	4.79195e-30	FALSE	284.713	2.45593	87	0	24770	4.39394	FALSE
TCONS_00029686	Fam120a	ENSMUSG00000038014	OK	negbinomial.size	1.46111e-34	4.79287e-30	FALSE	75.8851	1.88584	87	0	6602	3.81974	FALSE
TCONS_00024616	null		OK	negbinomial.size	1.50436e-34	4.93474e-30	FALSE	252.092	2.40328	87	0	21932	4.3411	FALSE
TCONS_00026680	null		OK	negbinomial.size	1.5253e-34	5.00344e-30	FALSE	143.103	2.15867	87	0	12450	4.0952	FALSE
TCONS_00014973	Fbxw11	ENSMUSG00000020271	OK	negbinomial.size	1.61961e-34	5.31281e-30	FALSE	198.425	2.29978	87	0	17263	4.23714	FALSE
TCONS_00083917	Ing3	ENSMUSG00000029670	OK	negbinomial.size	1.62453e-34	5.32896e-30	FALSE	264	2.42325	87	0	22968	4.36114	FALSE
TCONS_00099518	Tpte	ENSMUSG00000031481	OK	negbinomial.size	1.66377e-34	5.45765e-30	FALSE	605.23	2.78264	87	0	52655	4.72145	FALSE
TCONS_00099202	Gm15418	ENSMUSG00000085573	OK	negbinomial.size	1.67203e-34	5.48475e-30	FALSE	27.2069	1.45036	87	0	2367	3.37438	FALSE
TCONS_00085602	Itpr1	ENSMUSG00000030102	OK	negbinomial.size	1.87389e-34	6.14692e-30	FALSE	301.023	2.48004	87	0	26189	4.41814	FALSE
TCONS_00106878	null		OK	negbinomial.size	2.06289e-34	6.76691e-30	FALSE	139.621	2.14805	87	0	12147	4.0845	FALSE
TCONS_00035923	null		OK	negbinomial.size	2.07408e-34	6.8036e-30	FALSE	1.10345	0.322932	27	68.9655	96	1.98677	FALSE
TCONS_00040193	null		OK	negbinomial.size	2.11375e-34	6.93374e-30	FALSE	1.03448	0.308454	17	80.4598	90	1.95904	FALSE
TCONS_00034911	3632451O06Rik	ENSMUSG00000036242	OK	negbinomial.size	2.17056e-34	7.12008e-30	FALSE	17.8046	1.27426	83	4.5977	1549	3.19033	FALSE
NOMERGE_TCONS_00001697	Slc6a20a	ENSMUSG00000036814	OK	negbinomial.size	2.34951e-34	7.7071e-30	FALSE	74.023	1.87519	87	0	6440	3.80895	FALSE
TCONS_00071010	Rab3b	ENSMUSG00000003411	OK	negbinomial.size	2.36992e-34	7.77406e-30	FALSE	200.931	2.3052	87	0	17481	4.24259	FALSE
TCONS_00070824	Leprot	ENSMUSG00000035212	OK	negbinomial.size	2.38278e-34	7.81623e-30	FALSE	307.184	2.48881	87	0	26725	4.42693	FALSE
TCONS_00013920	Msrb3	ENSMUSG00000051236	OK	negbinomial.size	2.43013e-34	7.97155e-30	FALSE	205.218	2.31433	87	0	17854	4.25176	FALSE
TCONS_00039790	Phf5a	ENSMUSG00000061360	OK	negbinomial.size	2.46545e-34	8.0874e-30	FALSE	329.08	2.51862	87	0	28630	4.45684	FALSE
TCONS_00002466	Dbi	ENSMUSG00000026385	OK	negbinomial.size	2.49734e-34	8.19202e-30	FALSE	177.287	2.25112	87	0	15424	4.18823	FALSE
TCONS_00069011	Gipc2	ENSMUSG00000039131	OK	negbinomial.size	2.55889e-34	8.39393e-30	FALSE	122.184	2.09055	87	0	10630	4.02657	FALSE
TCONS_00080876	null		OK	negbinomial.size	2.81139e-34	9.2222e-30	FALSE	1.03448	0.308454	20	77.0115	90	1.95904	FALSE
TCONS_00097020	null		OK	negbinomial.size	2.82253e-34	9.25876e-30	FALSE	1.3908	0.378544	30	65.5172	121	2.08636	FALSE
TCONS_00032946	Cab39l	ENSMUSG00000021981	OK	negbinomial.size	2.86581e-34	9.4007e-30	FALSE	311.437	2.49476	87	0	27095	4.43291	FALSE
TCONS_00073765	Txn1	ENSMUSG00000028367	OK	negbinomial.size	3.01522e-34	9.89083e-30	FALSE	126.299	2.10482	87	0	10988	4.04096	FALSE
TCONS_00056058	Setx	ENSMUSG00000043535	OK	negbinomial.size	3.08636e-34	1.01242e-29	FALSE	585.115	2.76798	87	0	50905	4.70677	FALSE
TCONS_00106786	Snx14	ENSMUSG00000032422	OK	negbinomial.size	3.39174e-34	1.11259e-29	FALSE	68.1034	1.8395	87	0	5925	3.77276	FALSE
TCONS_00097271	Ddx60	ENSMUSG00000037921	OK	negbinomial.size	3.67415e-34	1.20523e-29	FALSE	28.2529	1.46617	81	6.89655	2458	3.39076	FALSE
TCONS_00067369	Lekr1	ENSMUSG00000074579	OK	negbinomial.size	3.92047e-34	1.28603e-29	FALSE	4.71264	0.756837	62	28.7356	410	2.61384	FALSE
TCONS_00058276	Zfp937	ENSMUSG00000060336	OK	negbinomial.size	3.94557e-34	1.29427e-29	FALSE	32.2989	1.52243	87	0	2810	3.44886	FALSE
TCONS_00024867	Rpl36al	ENSMUSG00000049751	OK	negbinomial.size	4.63469e-34	1.52032e-29	FALSE	156.874	2.19831	87	0	13648	4.1351	FALSE
TCONS_00027027	Nol8	ENSMUSG00000021392	OK	negbinomial.size	5.03559e-34	1.65182e-29	FALSE	314.172	2.49855	87	0	27333	4.4367	FALSE
TCONS_00112362	Gm14798	ENSMUSG00000087640	OK	negbinomial.size	5.42947e-34	1.78103e-29	FALSE	13.5747	1.1636	86	1.14943	1181	3.07262	FALSE
TCONS_00027130	Cplx2	ENSMUSG00000025867	OK	negbinomial.size	5.48603e-34	1.79958e-29	FALSE	3.45977	0.649312	54	37.931	301	2.48001	FALSE
TCONS_00065532	Taf13	ENSMUSG00000048100	OK	negbinomial.size	5.6117e-34	1.8408e-29	FALSE	190.391	2.28192	87	0	16564	4.21919	FALSE
TCONS_00053421	Cep55	ENSMUSG00000024989	OK	negbinomial.size	5.86968e-34	1.92543e-29	FALSE	298.644	2.47661	87	0	25982	4.41469	FALSE
TCONS_00015982	Trpv3	ENSMUSG00000043029	OK	negbinomial.size	5.87427e-34	1.92694e-29	FALSE	21.908	1.35999	87	0	1906	3.28035	FALSE
TCONS_00104153	1300017J02Rik	ENSMUSG00000033688	OK	negbinomial.size	5.9224e-34	1.94273e-29	FALSE	264.011	2.42326	87	0	22969	4.36116	FALSE
TCONS_00057013	null		OK	negbinomial.size	6.4091e-34	2.10238e-29	FALSE	18.5977	1.29221	87	0	1618	3.20925	FALSE
TCONS_00012778	Mier2	ENSMUSG00000042570	OK	negbinomial.size	6.99896e-34	2.29587e-29	FALSE	890.655	2.9502	87	0	77487	4.88923	FALSE
TCONS_00019364	Tmem93	ENSMUSG00000047260	OK	negbinomial.size	7.32718e-34	2.40353e-29	FALSE	275.885	2.4423	87	0	24002	4.38027	FALSE
TCONS_00108189	Phf16	ENSMUSG00000037315	OK	negbinomial.size	8.0489e-34	2.64028e-29	FALSE	3.78161	0.679574	53	39.0805	329	2.51851	FALSE
TCONS_00028302	2810008M24Rik	ENSMUSG00000071180	OK	negbinomial.size	8.15197e-34	2.67409e-29	FALSE	46.8276	1.67968	87	0	4074	3.61013	FALSE
TCONS_00050548	Cep76	ENSMUSG00000073542	OK	negbinomial.size	8.25791e-34	2.70884e-29	FALSE	4.12644	0.709816	64	26.4368	359	2.5563	FALSE
TCONS_00059229	Arfrp1	ENSMUSG00000038671	OK	negbinomial.size	8.84683e-34	2.90203e-29	FALSE	2.32184	0.521379	56	35.6322	202	2.3075	FALSE
TCONS_00013788	Rap1b	ENSMUSG00000052681	OK	negbinomial.size	8.95334e-34	2.93696e-29	FALSE	346.862	2.54141	87	0	30177	4.47969	FALSE
TCONS_00096367	Csmd1	ENSMUSG00000060924	OK	negbinomial.size	9.16651e-34	3.00689e-29	FALSE	1.7931	0.446087	39	55.1724	156	2.1959	FALSE
TCONS_00022320	Sip1	ENSMUSG00000060121	OK	negbinomial.size	9.28667e-34	3.04631e-29	FALSE	6.49425	0.874728	77	11.4943	565	2.75282	FALSE
TCONS_00067290	null		OK	negbinomial.size	9.84259e-34	3.22867e-29	FALSE	262.092	2.42011	87	0	22802	4.35799	FALSE
TCONS_00080893	Bod1l	ENSMUSG00000061755	OK	negbinomial.size	1.03519e-33	3.39575e-29	FALSE	436.54	2.64102	87	0	37979	4.57955	FALSE
TCONS_00071334	Mycbp	ENSMUSG00000028647	OK	negbinomial.size	1.03538e-33	3.39636e-29	FALSE	249.862	2.39943	87	0	21738	4.33724	FALSE
TCONS_00053910	Atrnl1	ENSMUSG00000054843	OK	negbinomial.size	1.17898e-33	3.86742e-29	FALSE	117.425	2.07344	87	0	10216	4.00932	FALSE
TCONS_00080278	null		OK	negbinomial.size	1.18821e-33	3.89769e-29	FALSE	0.931034	0.28579	13	85.0575	81	1.91381	FALSE
TCONS_00013351	Lrriq1	ENSMUSG00000019892	OK	negbinomial.size	1.25514e-33	4.11723e-29	FALSE	23.7126	1.39292	87	0	2063	3.31471	FALSE
TCONS_00050089	null		OK	negbinomial.size	1.2698e-33	4.16534e-29	FALSE	23.8966	1.39614	86	1.14943	2079	3.31806	FALSE
TCONS_00060282	Nr6a1	ENSMUSG00000063972	OK	negbinomial.size	1.31139e-33	4.30175e-29	FALSE	484.046	2.68578	87	0	42112	4.62442	FALSE
TCONS_00059238	Tpd52l2	ENSMUSG00000000827	OK	negbinomial.size	1.46951e-33	4.82044e-29	FALSE	690.69	2.83991	87	0	60090	4.77881	FALSE
TCONS_00021981	null		OK	negbinomial.size	1.52116e-33	4.98986e-29	FALSE	16.3908	1.24032	84	3.44828	1426	3.15442	FALSE
TCONS_00000419	Lmbrd1	ENSMUSG00000073725	OK	negbinomial.size	1.5692e-33	5.14746e-29	FALSE	188.575	2.27778	87	0	16406	4.21503	FALSE
TCONS_00003607	Cnih4	ENSMUSG00000062169	OK	negbinomial.size	1.60625e-33	5.26898e-29	FALSE	243.115	2.38759	87	0	21151	4.32535	FALSE
TCONS_00003042	Edem3	ENSMUSG00000043019	OK	negbinomial.size	1.71875e-33	5.63801e-29	FALSE	44.9425	1.66221	87	0	3910	3.59229	FALSE
TCONS_00083132	Prkrip1	ENSMUSG00000039737	OK	negbinomial.size	1.83446e-33	6.01757e-29	FALSE	232.195	2.36772	87	0	20201	4.30539	FALSE
TCONS_00029760	null		OK	negbinomial.size	1.87409e-33	6.14757e-29	FALSE	2.35632	0.525864	43	50.5747	205	2.31387	FALSE
TCONS_00106374	Dpp8	ENSMUSG00000032393	OK	negbinomial.size	1.91007e-33	6.26559e-29	FALSE	103.333	2.01842	87	0	8990	3.95381	FALSE
TCONS_00013094	Scyl2	ENSMUSG00000069539	OK	negbinomial.size	1.93842e-33	6.3586e-29	FALSE	881.011	2.94547	87	0	76648	4.88451	FALSE
TCONS_00057767	Slc24a5	ENSMUSG00000035183	OK	negbinomial.size	1.98567e-33	6.51358e-29	FALSE	115.299	2.06558	87	0	10031	4.00139	FALSE
TCONS_00075378	Ubxn11	ENSMUSG00000012126	OK	negbinomial.size	2.09492e-33	6.87197e-29	FALSE	288.322	2.46138	87	0	25084	4.39941	FALSE
TCONS_00032794	Abhd4	ENSMUSG00000040997	OK	negbinomial.size	2.15377e-33	7.06502e-29	FALSE	865.264	2.93765	87	0	75278	4.87667	FALSE
TCONS_00059289	Olah	ENSMUSG00000026645	OK	negbinomial.size	2.20525e-33	7.23388e-29	FALSE	285.506	2.45713	87	0	24839	4.39515	FALSE
TCONS_00081957	Fam175a	ENSMUSG00000035234	OK	negbinomial.size	2.68121e-33	8.79518e-29	FALSE	175.126	2.24582	87	0	15236	4.1829	FALSE
TCONS_00099527	Vdac3	ENSMUSG00000008892	OK	negbinomial.size	2.75442e-33	9.03531e-29	FALSE	608.782	2.78517	87	0	52964	4.72399	FALSE
TCONS_00060251	Rc3h2	ENSMUSG00000075376	OK	negbinomial.size	2.78874e-33	9.14791e-29	FALSE	16.2874	1.23773	85	2.29885	1417	3.15168	FALSE
TCONS_00082344	2900026A02Rik	ENSMUSG00000051339	OK	negbinomial.size	2.82131e-33	9.25474e-29	FALSE	144.851	2.16391	87	0	12602	4.10047	FALSE
TCONS_00068835	Gm4862	ENSMUSG00000090801	OK	negbinomial.size	2.83308e-33	9.29335e-29	FALSE	19.7701	1.31744	87	0	1720	3.23578	FALSE
TCONS_00076557	null		OK	negbinomial.size	3.05118e-33	1.00088e-28	FALSE	5.21839	0.793678	76	12.6437	454	2.65801	FALSE
TCONS_00034820	Fermt2	ENSMUSG00000037712	OK	negbinomial.size	3.33449e-33	1.09381e-28	FALSE	324.517	2.51257	87	0	28233	4.45077	FALSE
TCONS_00097076	Fat1	ENSMUSG00000070047	OK	negbinomial.size	3.40445e-33	1.11676e-28	FALSE	621.943	2.79445	87	0	54109	4.73328	FALSE
TCONS_00112058	Hcfc1	ENSMUSG00000031386	OK	negbinomial.size	3.45313e-33	1.13273e-28	FALSE	155.506	2.19453	87	0	13529	4.1313	FALSE
TCONS_00061970	Snrpb	ENSMUSG00000027404	OK	negbinomial.size	3.50949e-33	1.15122e-28	FALSE	20.7586	1.33763	86	1.14943	1806	3.25696	FALSE
TCONS_00009762	Oaz1	ENSMUSG00000035242	OK	negbinomial.size	3.95571e-33	1.29759e-28	FALSE	636.92	2.80477	87	0	55412	4.74361	FALSE
TCONS_00106592	Gnb5	ENSMUSG00000032192	OK	negbinomial.size	3.99647e-33	1.31096e-28	FALSE	119.736	2.08184	87	0	10417	4.01778	FALSE
TCONS_00003589	Lin9	ENSMUSG00000058729	OK	negbinomial.size	4.14421e-33	1.35942e-28	FALSE	45.4138	1.66665	87	0	3951	3.59682	FALSE
TCONS_00103167	Nptn	ENSMUSG00000032336	OK	negbinomial.size	4.40187e-33	1.44395e-28	FALSE	352.609	2.54852	87	0	30677	4.48683	FALSE
TCONS_00107962	Sytl5	ENSMUSG00000054453	OK	negbinomial.size	5.16267e-33	1.69351e-28	FALSE	3.51724	0.654873	54	37.931	306	2.48714	FALSE
TCONS_00056901	Plekha3	ENSMUSG00000002733	OK	negbinomial.size	5.46708e-33	1.79336e-28	FALSE	172.471	2.23923	87	0	15005	4.17626	FALSE
NOMERGE_TCONS_00000785	Pdcd4	ENSMUSG00000024975	OK	negbinomial.size	5.59849e-33	1.83647e-28	FALSE	110.069	2.04559	87	0	9576	3.98123	FALSE
TCONS_00020650	Cog1	ENSMUSG00000018661	OK	negbinomial.size	6.70571e-33	2.19967e-28	FALSE	204.483	2.31278	87	0	17790	4.2502	FALSE
TCONS_00003953	null		OK	negbinomial.size	6.84537e-33	2.24549e-28	FALSE	49.046	1.69937	87	0	4267	3.63022	FALSE
TCONS_00079318	Tmem132d	ENSMUSG00000034310	OK	negbinomial.size	6.89475e-33	2.26169e-28	FALSE	312.759	2.4966	87	0	27210	4.43474	FALSE
TCONS_00026169	Ero1lb	ENSMUSG00000057069	OK	negbinomial.size	7.89675e-33	2.59037e-28	FALSE	202.851	2.30931	87	0	17648	4.24672	FALSE
TCONS_00002630	Fam72a	ENSMUSG00000055184	OK	negbinomial.size	8.62257e-33	2.82846e-28	FALSE	105.575	2.02765	87	0	9185	3.96313	FALSE
TCONS_00099979	Rbpms	ENSMUSG00000031586	OK	negbinomial.size	8.99025e-33	2.94907e-28	FALSE	341.92	2.53519	87	0	29747	4.47346	FALSE
TCONS_00104226	Wdr82	ENSMUSG00000020257	OK	negbinomial.size	9.11716e-33	2.9907e-28	FALSE	931.437	2.96962	87	0	81035	4.90868	FALSE
TCONS_00036599	Sema5a	ENSMUSG00000022231	OK	negbinomial.size	9.2513e-33	3.0347e-28	FALSE	357.563	2.55457	87	0	31108	4.49289	FALSE
TCONS_00068592	Abcd3	ENSMUSG00000028127	OK	negbinomial.size	9.46756e-33	3.10564e-28	FALSE	63.023	1.80634	87	0	5483	3.7391	FALSE
TCONS_00071360	Epha10	ENSMUSG00000028876	OK	negbinomial.size	9.66245e-33	3.16957e-28	FALSE	30.5862	1.4995	87	0	2661	3.42521	FALSE
TCONS_00070865	Gm12709	ENSMUSG00000085181	OK	negbinomial.size	9.6987e-33	3.18146e-28	FALSE	101.011	2.00865	87	0	8788	3.94394	FALSE
TCONS_00097354	Zfp930	ENSMUSG00000059897	OK	negbinomial.size	9.76304e-33	3.20257e-28	FALSE	287.724	2.46048	87	0	25032	4.39851	FALSE
TCONS_00030094	Golm1	ENSMUSG00000021556	OK	negbinomial.size	1.01371e-32	3.32528e-28	FALSE	408.69	2.61245	87	0	35556	4.55093	FALSE
NOMERGE_TCONS_00001153	Hspb11	ENSMUSG00000063172	OK	negbinomial.size	1.07162e-32	3.51525e-28	FALSE	39.1724	1.60393	87	0	3408	3.53263	FALSE
TCONS_00013950	Xpot	ENSMUSG00000034667	OK	negbinomial.size	1.13677e-32	3.72896e-28	FALSE	1.64368	0.422209	31	64.3678	143	2.15836	FALSE
TCONS_00043412	Fam162a	ENSMUSG00000003955	OK	negbinomial.size	1.20468e-32	3.95173e-28	FALSE	256.609	2.41096	87	0	22325	4.34881	FALSE
TCONS_00091365	null		OK	negbinomial.size	1.24078e-32	4.07011e-28	FALSE	128.92	2.11367	87	0	11216	4.04988	FALSE
TCONS_00024220	Rps7	ENSMUSG00000061477	OK	negbinomial.size	1.26547e-32	4.15112e-28	FALSE	370.276	2.5697	87	0	32214	4.50806	FALSE
TCONS_00065089	Prune	ENSMUSG00000015711	OK	negbinomial.size	1.27368e-32	4.17805e-28	FALSE	965.839	2.98535	87	0	84028	4.92443	FALSE
TCONS_00039131	Atad2	ENSMUSG00000022360	OK	negbinomial.size	1.28043e-32	4.20018e-28	FALSE	120.368	2.0841	87	0	10472	4.02007	FALSE
TCONS_00077350	Med28	ENSMUSG00000015804	OK	negbinomial.size	1.37643e-32	4.5151e-28	FALSE	1642.71	3.21583	87	0	142916	5.15508	FALSE
TCONS_00003597	H3f3a	ENSMUSG00000060743	OK	negbinomial.size	1.54583e-32	5.07079e-28	FALSE	139.023	2.1462	87	0	12095	4.08264	FALSE
TCONS_00052585	Cdk2ap2	ENSMUSG00000024856	OK	negbinomial.size	1.59675e-32	5.23782e-28	FALSE	587.345	2.76963	87	0	51099	4.70842	FALSE
TCONS_00059841	Fam166a	ENSMUSG00000026969	OK	negbinomial.size	1.65887e-32	5.44158e-28	FALSE	3451.24	3.5381	87	0	300258	5.4775	FALSE
TCONS_00009383	Ipmk	ENSMUSG00000060733	OK	negbinomial.size	1.67472e-32	5.49358e-28	FALSE	221.103	2.34656	87	0	19236	4.28414	FALSE
TCONS_00064132	Slc25a31	ENSMUSG00000069041	OK	negbinomial.size	1.68041e-32	5.51223e-28	FALSE	353.046	2.54906	87	0	30715	4.48736	FALSE
TCONS_00079122	Fam109a	ENSMUSG00000044134	OK	negbinomial.size	1.76314e-32	5.78363e-28	FALSE	0.977011	0.296009	21	75.8621	85	1.9345	FALSE
TCONS_00020977	P4hb	ENSMUSG00000025130	OK	negbinomial.size	1.8043e-32	5.91866e-28	FALSE	892.655	2.95117	87	0	77661	4.89021	FALSE
TCONS_00112162	Prkx	ENSMUSG00000035725	OK	negbinomial.size	1.9107e-32	6.26767e-28	FALSE	37.6552	1.58721	87	0	3276	3.51548	FALSE
TCONS_00080795	Tbc1d14	ENSMUSG00000029192	OK	negbinomial.size	2.07038e-32	6.79148e-28	FALSE	3309.03	3.51983	87	0	287886	5.45922	FALSE
TCONS_00074858	Ybx1	ENSMUSG00000028639	OK	negbinomial.size	2.19981e-32	7.21603e-28	FALSE	225.103	2.35431	87	0	19584	4.29192	FALSE
TCONS_00084048	Fam40b	ENSMUSG00000039629	OK	negbinomial.size	2.24246e-32	7.35594e-28	FALSE	120.989	2.08632	87	0	10526	4.0223	FALSE
TCONS_00070091	Tgfbr1	ENSMUSG00000007613	OK	negbinomial.size	2.35873e-32	7.73733e-28	FALSE	57.6897	1.76856	87	0	5019	3.7007	FALSE
TCONS_00096637	Thap1	ENSMUSG00000037214	OK	negbinomial.size	2.44578e-32	8.02288e-28	FALSE	233.77	2.37064	87	0	20338	4.30833	FALSE
TCONS_00084968	Tmem150a	ENSMUSG00000055912	OK	negbinomial.size	2.45807e-32	8.0632e-28	FALSE	151.586	2.18352	87	0	13188	4.12021	FALSE
TCONS_00042029	Gabrr3	ENSMUSG00000074991	OK	negbinomial.size	2.53221e-32	8.3064e-28	FALSE	109.069	2.04166	87	0	9489	3.97727	FALSE
TCONS_00040328	Adcy6	ENSMUSG00000022994	OK	negbinomial.size	2.55887e-32	8.39386e-28	FALSE	10.5402	1.06221	83	4.5977	917	2.96284	FALSE
TCONS_00066323	null		OK	negbinomial.size	2.92158e-32	9.58367e-28	FALSE	263.356	2.42219	87	0	22912	4.36008	FALSE
TCONS_00093158	Gemin7	ENSMUSG00000044709	OK	negbinomial.size	2.94492e-32	9.66023e-28	FALSE	389.529	2.59165	87	0	33889	4.53007	FALSE
TCONS_00087149	Pdia4	ENSMUSG00000025823	OK	negbinomial.size	3.01953e-32	9.90495e-28	FALSE	335.897	2.5275	87	0	29223	4.46574	FALSE
TCONS_00042393	Atp5o	ENSMUSG00000022956	OK	negbinomial.size	3.23781e-32	1.0621e-27	FALSE	162.828	2.21439	87	0	14166	4.15128	FALSE
TCONS_00063436	null		OK	negbinomial.size	3.26718e-32	1.07173e-27	FALSE	263.276	2.42206	87	0	22905	4.35995	FALSE
TCONS_00040049	null		OK	negbinomial.size	3.27167e-32	1.07321e-27	FALSE	18.7241	1.295	87	0	1629	3.21219	FALSE
TCONS_00094188	Gabrg3	ENSMUSG00000055026	OK	negbinomial.size	3.54922e-32	1.16425e-27	FALSE	138.862	2.1457	87	0	12081	4.08214	FALSE
TCONS_00002763	Klhl12	ENSMUSG00000026455	OK	negbinomial.size	3.5611e-32	1.16815e-27	FALSE	106.149	2.02999	87	0	9235	3.96548	FALSE
TCONS_00041309	Senp2	ENSMUSG00000022855	OK	negbinomial.size	4.43742e-32	1.45561e-27	FALSE	19.4253	1.31017	87	0	1690	3.22814	FALSE
TCONS_00030027	Klhl3	ENSMUSG00000014164	OK	negbinomial.size	4.58707e-32	1.5047e-27	FALSE	20.2299	1.32695	86	1.14943	1760	3.24576	FALSE
TCONS_00078373	Cops4	ENSMUSG00000035297	OK	negbinomial.size	4.82233e-32	1.58187e-27	FALSE	817.747	2.91315	87	0	71144	4.85214	FALSE
TCONS_00008908	Prep	ENSMUSG00000019849	OK	negbinomial.size	6.5133e-32	2.13656e-27	FALSE	792.046	2.8993	87	0	68908	4.83828	FALSE
TCONS_00054826	Ppp1r2-ps3	ENSMUSG00000058816	OK	negbinomial.size	6.54251e-32	2.14614e-27	FALSE	150.575	2.18063	87	0	13100	4.1173	FALSE
TCONS_00074694	Uqcrh	ENSMUSG00000063882	OK	negbinomial.size	6.69143e-32	2.19499e-27	FALSE	317.322	2.50287	87	0	27607	4.44103	FALSE
TCONS_00097254	Nek1	ENSMUSG00000031644	OK	negbinomial.size	6.91586e-32	2.26861e-27	FALSE	226.092	2.3562	87	0	19670	4.29383	FALSE
TCONS_00053360	null		OK	negbinomial.size	7.13171e-32	2.33941e-27	FALSE	4.49425	0.739909	64	26.4368	391	2.59329	FALSE
TCONS_00016174	Pigs	ENSMUSG00000041958	OK	negbinomial.size	7.33432e-32	2.40588e-27	FALSE	110.816	2.0485	87	0	9641	3.98417	FALSE
TCONS_00014045	null		OK	negbinomial.size	7.7988e-32	2.55824e-27	FALSE	38.6322	1.59805	87	0	3361	3.5266	FALSE
TCONS_00047899	Dom3z	ENSMUSG00000040482	OK	negbinomial.size	7.81513e-32	2.5636e-27	FALSE	51.2644	1.71821	87	0	4460	3.64943	FALSE
TCONS_00109233	null		OK	negbinomial.size	8.03207e-32	2.63476e-27	FALSE	2.08046	0.488616	41	52.8736	181	2.26007	FALSE
TCONS_00103527	Cgnl1	ENSMUSG00000032232	OK	negbinomial.size	8.29914e-32	2.72237e-27	FALSE	50.6552	1.71311	87	0	4407	3.64424	FALSE
TCONS_00082831	Sbno1	ENSMUSG00000038095	OK	negbinomial.size	8.4902e-32	2.78504e-27	FALSE	57.6207	1.76805	87	0	5013	3.70018	FALSE
TCONS_00012638	Cabin1	ENSMUSG00000020196	OK	negbinomial.size	8.5147e-32	2.79308e-27	FALSE	366.816	2.56563	87	0	31913	4.50398	FALSE
TCONS_00077423	Anapc4	ENSMUSG00000029176	OK	negbinomial.size	8.97171e-32	2.94299e-27	FALSE	609.678	2.78581	87	0	53042	4.72463	FALSE
TCONS_00030854	Papd4	ENSMUSG00000042167	OK	negbinomial.size	9.6845e-32	3.17681e-27	FALSE	160.115	2.20714	87	0	13930	4.14398	FALSE
TCONS_00006949	Ncf2	ENSMUSG00000026480	OK	negbinomial.size	9.68639e-32	3.17743e-27	FALSE	81.1609	1.91467	87	0	7061	3.84893	FALSE
TCONS_00109603	Gspt2	ENSMUSG00000071723	OK	negbinomial.size	1.01587e-31	3.33236e-27	FALSE	523.874	2.72005	87	0	45577	4.65876	FALSE
TCONS_00034946	null		OK	negbinomial.size	1.0311e-31	3.38233e-27	FALSE	4.58621	0.747117	63	27.5862	399	2.60206	FALSE
TCONS_00091594	Olfr667	ENSMUSG00000056782	OK	negbinomial.size	1.03114e-31	3.38243e-27	FALSE	326.207	2.51482	87	0	28380	4.45303	FALSE
TCONS_00000038	Rb1cc1	ENSMUSG00000025907	OK	negbinomial.size	1.07174e-31	3.51564e-27	FALSE	486.54	2.68801	87	0	42329	4.62665	FALSE
TCONS_00001439	Stk36	ENSMUSG00000033276	OK	negbinomial.size	1.08435e-31	3.55699e-27	FALSE	723.011	2.85975	87	0	62902	4.79867	FALSE
NOMERGE_TCONS_00000664	Rhoq	ENSMUSG00000024143	OK	negbinomial.size	1.1958e-31	3.92259e-27	FALSE	181.034	2.26015	87	0	15750	4.19731	FALSE
TCONS_00101258	Rltpr	ENSMUSG00000050357	OK	negbinomial.size	1.23918e-31	4.06488e-27	FALSE	424.414	2.62881	87	0	36924	4.56732	FALSE
TCONS_00017749	Tns3	ENSMUSG00000020422	OK	negbinomial.size	1.25936e-31	4.13107e-27	FALSE	13.7586	1.16905	84	3.44828	1197	3.07846	FALSE
TCONS_00012428	U6	ENSMUSG00000065705	OK	negbinomial.size	1.27867e-31	4.19441e-27	FALSE	5.87356	0.837182	78	10.3448	511	2.70927	FALSE
TCONS_00055103	Dnmbp	ENSMUSG00000025195	OK	negbinomial.size	1.37818e-31	4.52086e-27	FALSE	22.2299	1.36605	87	0	1934	3.28668	FALSE
TCONS_00007004	BC034090	ENSMUSG00000033722	OK	negbinomial.size	1.39793e-31	4.58564e-27	FALSE	16.3563	1.23946	85	2.29885	1423	3.15351	FALSE
TCONS_00075165	Hdac1	ENSMUSG00000028800	OK	negbinomial.size	1.43992e-31	4.72336e-27	FALSE	13.5057	1.16154	85	2.29885	1175	3.07041	FALSE
TCONS_00070160	null		OK	negbinomial.size	1.44419e-31	4.73737e-27	FALSE	11.5977	1.10029	83	4.5977	1009	3.00432	FALSE
TCONS_00014889	Ccdc88a	ENSMUSG00000032740	OK	negbinomial.size	1.44683e-31	4.74603e-27	FALSE	71.4368	1.85996	87	0	6215	3.79351	FALSE
TCONS_00105723	Olfr975	ENSMUSG00000043331	OK	negbinomial.size	1.45156e-31	4.76156e-27	FALSE	583.023	2.76643	87	0	50723	4.70521	FALSE
TCONS_00089117	Ipo8	ENSMUSG00000040029	OK	negbinomial.size	1.45883e-31	4.78539e-27	FALSE	1287.67	3.11014	87	0	112027	5.04933	FALSE
TCONS_00093546	Zfp940	ENSMUSG00000050855	OK	negbinomial.size	1.5012e-31	4.92437e-27	FALSE	57.8851	1.77001	87	0	5036	3.70217	FALSE
TCONS_00081898	Hnrnpd	ENSMUSG00000000568	OK	negbinomial.size	1.52784e-31	5.01176e-27	FALSE	116.391	2.06963	87	0	10126	4.00548	FALSE
TCONS_00022089	SNORA73	ENSMUSG00000064800	OK	negbinomial.size	1.62577e-31	5.33302e-27	FALSE	8.27586	0.967354	79	9.1954	720	2.85794	FALSE
TCONS_00008573	Arhgap18	ENSMUSG00000039031	OK	negbinomial.size	1.85286e-31	6.07792e-27	FALSE	423.862	2.62825	87	0	36876	4.56676	FALSE
TCONS_00103383	Rbpms2	ENSMUSG00000032387	OK	negbinomial.size	2.09838e-31	6.88333e-27	FALSE	1561.84	3.19391	87	0	135880	5.13316	FALSE
TCONS_00043767	Nit2	ENSMUSG00000022751	OK	negbinomial.size	2.18122e-31	7.15506e-27	FALSE	166.494	2.224	87	0	14485	4.16095	FALSE
TCONS_00100754	Frem3	ENSMUSG00000042353	OK	negbinomial.size	2.29321e-31	7.52241e-27	FALSE	0.988506	0.298527	24	72.4138	86	1.93952	FALSE
TCONS_00060228	Ndufa8	ENSMUSG00000026895	OK	negbinomial.size	2.37545e-31	7.79219e-27	FALSE	204.184	2.31214	87	0	17764	4.24957	FALSE
ENSMUST00000062125	Yipf2	ENSMUSG00000032182	OK	negbinomial.size	2.45611e-31	8.05679e-27	FALSE	31.4943	1.51181	87	0	2740	3.43791	FALSE
TCONS_00066019	2015-09-01	ENSMUSG00000037072	OK	negbinomial.size	2.46923e-31	8.09983e-27	FALSE	538.103	2.73167	87	0	46815	4.67039	FALSE
TCONS_00007688	H3f3a	ENSMUSG00000060743	OK	negbinomial.size	2.63515e-31	8.64408e-27	FALSE	341.494	2.53465	87	0	29710	4.47292	FALSE
TCONS_00045570	Zfp955b	ENSMUSG00000096910	OK	negbinomial.size	2.74739e-31	9.01227e-27	FALSE	242.655	2.38678	87	0	21111	4.32453	FALSE
TCONS_00061564	Atpbd4	ENSMUSG00000057147	OK	negbinomial.size	2.9101e-31	9.54601e-27	FALSE	626.494	2.79761	87	0	54505	4.73644	FALSE
TCONS_00097218	BC088983	ENSMUSG00000038215	OK	negbinomial.size	2.99232e-31	9.81571e-27	FALSE	525.655	2.72153	87	0	45732	4.66023	FALSE
TCONS_00090994	A830073O21Rik	ENSMUSG00000091890	OK	negbinomial.size	3.10584e-31	1.01881e-26	FALSE	10.977	1.07835	79	9.1954	955	2.98046	FALSE
TCONS_00053591	Scd2	ENSMUSG00000025203	OK	negbinomial.size	3.29799e-31	1.08184e-26	FALSE	5.81609	0.833535	64	26.4368	506	2.70501	FALSE
TCONS_00027930	Ccnh	ENSMUSG00000021548	OK	negbinomial.size	3.48885e-31	1.14445e-26	FALSE	137.299	2.14082	87	0	11945	4.07722	FALSE
TCONS_00053620	Mrpl43	ENSMUSG00000025208	OK	negbinomial.size	3.49319e-31	1.14587e-26	FALSE	102.69	2.01574	87	0	8934	3.95109	FALSE
TCONS_00045958	Xpo5	ENSMUSG00000067150	OK	negbinomial.size	3.51299e-31	1.15237e-26	FALSE	237.425	2.37735	87	0	20656	4.31507	FALSE
TCONS_00035146	Cryl1	ENSMUSG00000021947	OK	negbinomial.size	3.68205e-31	1.20782e-26	FALSE	374.839	2.575	87	0	32611	4.51338	FALSE
TCONS_00004198	Tram1	ENSMUSG00000025935	OK	negbinomial.size	3.8957e-31	1.27791e-26	FALSE	657.08	2.81828	87	0	57166	4.75715	FALSE
TCONS_00104403	Cdc25a	ENSMUSG00000032477	OK	negbinomial.size	3.94251e-31	1.29326e-26	FALSE	261.391	2.41895	87	0	22741	4.35683	FALSE
TCONS_00080225	Adam22	ENSMUSG00000040537	OK	negbinomial.size	3.97804e-31	1.30492e-26	FALSE	116.92	2.07159	87	0	10172	4.00745	FALSE
TCONS_00012583	Tfam	ENSMUSG00000003923	OK	negbinomial.size	4.00226e-31	1.31286e-26	FALSE	50.4023	1.71098	87	0	4385	3.64207	FALSE
TCONS_00004288	Defb41	ENSMUSG00000067773	OK	negbinomial.size	4.3549e-31	1.42854e-26	FALSE	12.2299	1.12156	72	17.2414	1064	3.02735	FALSE
TCONS_00013855	Cand1	ENSMUSG00000020114	OK	negbinomial.size	4.38591e-31	1.43871e-26	FALSE	818.069	2.91332	87	0	71172	4.85232	FALSE
TCONS_00049286	Epc1	ENSMUSG00000024240	OK	negbinomial.size	4.80687e-31	1.5768e-26	FALSE	0.885057	0.275325	16	81.6092	77	1.89209	FALSE
TCONS_00001028	Osgepl1	ENSMUSG00000026096	OK	negbinomial.size	4.99705e-31	1.63918e-26	FALSE	157.805	2.20086	87	0	13729	4.13767	FALSE
TCONS_00097910	null		OK	negbinomial.size	5.24089e-31	1.71917e-26	FALSE	176.207	2.24848	87	0	15330	4.18557	FALSE
TCONS_00073485	Rnf38	ENSMUSG00000035696	OK	negbinomial.size	5.40575e-31	1.77325e-26	FALSE	2048.69	3.31169	87	0	178236	5.251	FALSE
TCONS_00013753	Lyz2	ENSMUSG00000069516	OK	negbinomial.size	5.61988e-31	1.84349e-26	FALSE	1.97701	0.473781	7	91.954	172	2.23805	FALSE
TCONS_00059187	1600027N09Rik	ENSMUSG00000027569	OK	negbinomial.size	5.91867e-31	1.9415e-26	FALSE	252.736	2.40438	87	0	21988	4.34221	FALSE
TCONS_00030446	Zfp712	ENSMUSG00000090641	OK	negbinomial.size	6.10045e-31	2.00113e-26	FALSE	1.88506	0.460154	39	55.1724	164	2.21748	FALSE
TCONS_00079082	Oas1f	ENSMUSG00000053765	OK	negbinomial.size	6.2051e-31	2.03546e-26	FALSE	127.54	2.10904	87	0	11096	4.04521	FALSE
TCONS_00093026	Sae1	ENSMUSG00000052833	OK	negbinomial.size	6.28783e-31	2.0626e-26	FALSE	52.6782	1.7298	87	0	4583	3.66124	FALSE
TCONS_00081619	Npffr2	ENSMUSG00000035528	OK	negbinomial.size	6.46238e-31	2.11985e-26	FALSE	1091.34	3.03836	87	0	94947	4.97749	FALSE
NOMERGE_TCONS_00000677	0610011F06Rik	ENSMUSG00000025731	OK	negbinomial.size	6.76235e-31	2.21825e-26	FALSE	6.03448	0.847232	78	10.3448	525	2.72099	FALSE
TCONS_00073580	Alg2	ENSMUSG00000039740	OK	negbinomial.size	6.82945e-31	2.24027e-26	FALSE	78.2644	1.89908	87	0	6809	3.83315	FALSE
TCONS_00109894	null		OK	negbinomial.size	7.04207e-31	2.31001e-26	FALSE	0.402299	0.146841	10	88.5057	35	1.5563	FALSE
TCONS_00041954	Rpl24	ENSMUSG00000022601	OK	negbinomial.size	7.47339e-31	2.4515e-26	FALSE	139.356	2.14723	87	0	12124	4.08368	FALSE
TCONS_00021032	Wdr45l	ENSMUSG00000025173	OK	negbinomial.size	7.94112e-31	2.60493e-26	FALSE	6.68966	0.885907	77	11.4943	582	2.76567	FALSE
TCONS_00051922	Aldh7a1	ENSMUSG00000053644	OK	negbinomial.size	9.09182e-31	2.98239e-26	FALSE	184.092	2.26739	87	0	16016	4.20458	FALSE
TCONS_00070957	2210012G02Rik	ENSMUSG00000028619	OK	negbinomial.size	9.1887e-31	3.01417e-26	FALSE	452.092	2.65619	87	0	39332	4.59476	FALSE
TCONS_00017378	Rptor	ENSMUSG00000025583	OK	negbinomial.size	9.2962e-31	3.04943e-26	FALSE	44.1609	1.65476	87	0	3842	3.58467	FALSE
TCONS_00082668	Aldh2	ENSMUSG00000029455	OK	negbinomial.size	9.45687e-31	3.10214e-26	FALSE	259.333	2.41553	87	0	22562	4.3534	FALSE
TCONS_00045737	2300002M23Rik	ENSMUSG00000039269	OK	negbinomial.size	1.01757e-30	3.33793e-26	FALSE	59.7701	1.78369	87	0	5200	3.71609	FALSE
TCONS_00043565	Qtrtd1	ENSMUSG00000022704	OK	negbinomial.size	1.08218e-30	3.54986e-26	FALSE	83.954	1.92918	87	0	7304	3.86362	FALSE
TCONS_00038342	Ptger4	ENSMUSG00000039942	OK	negbinomial.size	1.0979e-30	3.60144e-26	FALSE	37.6667	1.58734	87	0	3277	3.51561	FALSE
TCONS_00032609	Naa30	ENSMUSG00000036282	OK	negbinomial.size	1.13796e-30	3.73286e-26	FALSE	905.874	2.95755	87	0	78811	4.89659	FALSE
TCONS_00103401	Ppib	ENSMUSG00000032383	OK	negbinomial.size	1.25619e-30	4.12067e-26	FALSE	145.632	2.16623	87	0	12670	4.10281	FALSE
TCONS_00001922	Lrrfip1	ENSMUSG00000026305	OK	negbinomial.size	1.27446e-30	4.1806e-26	FALSE	563.184	2.75142	87	0	48997	4.69018	FALSE
TCONS_00104007	null		OK	negbinomial.size	1.38258e-30	4.53526e-26	FALSE	25.5172	1.42353	87	0	2220	3.34655	FALSE
TCONS_00020269	Stat3	ENSMUSG00000004040	OK	negbinomial.size	1.39823e-30	4.5866e-26	FALSE	506.391	2.70534	87	0	44056	4.64401	FALSE
TCONS_00082804	Vps37b	ENSMUSG00000066278	OK	negbinomial.size	1.51053e-30	4.955e-26	FALSE	148.586	2.17489	87	0	12927	4.11153	FALSE
ENSMUST00000021049	Psmc5	ENSMUSG00000020708	OK	negbinomial.size	1.55179e-30	5.09034e-26	FALSE	530.632	2.72561	87	0	46165	4.66432	FALSE
TCONS_00084239	null		OK	negbinomial.size	1.77458e-30	5.82116e-26	FALSE	25.5057	1.42334	87	0	2219	3.34635	FALSE
TCONS_00097792	Lonp2	ENSMUSG00000047866	OK	negbinomial.size	1.82998e-30	6.0029e-26	FALSE	451.437	2.65556	87	0	39275	4.59413	FALSE
TCONS_00109861	2810403D21Rik	ENSMUSG00000086629	OK	negbinomial.size	1.83014e-30	6.00341e-26	FALSE	31.4943	1.51181	87	0	2740	3.43791	FALSE
TCONS_00072975	Gm12353	ENSMUSG00000078772	OK	negbinomial.size	1.88845e-30	6.19469e-26	FALSE	93.5977	1.97588	87	0	8143	3.91084	FALSE
TCONS_00056158	Exosc2	ENSMUSG00000039356	OK	negbinomial.size	1.94321e-30	6.37431e-26	FALSE	29.7471	1.4878	87	0	2588	3.41313	FALSE
TCONS_00093294	Dedd2	ENSMUSG00000054499	OK	negbinomial.size	2.13261e-30	6.99559e-26	FALSE	3.22989	0.626329	53	39.0805	281	2.45025	FALSE
TCONS_00038285	Copz1	ENSMUSG00000060992	OK	negbinomial.size	2.18356e-30	7.16274e-26	FALSE	662.195	2.82164	87	0	57611	4.76051	FALSE
TCONS_00073979	3110001D03Rik	ENSMUSG00000028398	OK	negbinomial.size	2.27432e-30	7.46044e-26	FALSE	148.874	2.17573	87	0	12952	4.11237	FALSE
TCONS_00070064	Tstd2	ENSMUSG00000035495	OK	negbinomial.size	2.31484e-30	7.59338e-26	FALSE	10.4828	1.06005	84	3.44828	912	2.96047	FALSE
TCONS_00100894	Itfg1	ENSMUSG00000031703	OK	negbinomial.size	2.33012e-30	7.64348e-26	FALSE	138.586	2.14484	87	0	12057	4.08128	FALSE
TCONS_00063354	Gmeb2	ENSMUSG00000038705	OK	negbinomial.size	2.44632e-30	8.02465e-26	FALSE	3.90805	0.690909	63	27.5862	340	2.53275	FALSE
TCONS_00075168	Eif3i	ENSMUSG00000028798	OK	negbinomial.size	2.7125e-30	8.8978e-26	FALSE	303.195	2.48315	87	0	26378	4.42126	FALSE
TCONS_00054227	Mark2	ENSMUSG00000024969	OK	negbinomial.size	3.00237e-30	9.84869e-26	FALSE	1438.11	3.1581	87	0	125116	5.09732	FALSE
TCONS_00016531	Tob1	ENSMUSG00000037573	OK	negbinomial.size	3.08476e-30	1.01189e-25	FALSE	49.3908	1.70235	87	0	4297	3.63327	FALSE
TCONS_00052165	Spire1	ENSMUSG00000024533	OK	negbinomial.size	3.1616e-30	1.0371e-25	FALSE	664.793	2.82334	87	0	57837	4.76221	FALSE
TCONS_00027973	Rps23	ENSMUSG00000049517	OK	negbinomial.size	3.34877e-30	1.0985e-25	FALSE	30.4598	1.49776	87	0	2650	3.42341	FALSE
TCONS_00045205	Clcn7	ENSMUSG00000036636	OK	negbinomial.size	3.47769e-30	1.14079e-25	FALSE	31.6782	1.51426	87	0	2756	3.44044	FALSE
TCONS_00102175	null		OK	negbinomial.size	3.95178e-30	1.2963e-25	FALSE	1.42529	0.384763	30	65.5172	124	2.09691	FALSE
TCONS_00112458	Ophn1	ENSMUSG00000031214	OK	negbinomial.size	3.99161e-30	1.30937e-25	FALSE	340.517	2.53341	87	0	29625	4.47167	FALSE
TCONS_00061824	Slc24a5	ENSMUSG00000035183	OK	negbinomial.size	4.12002e-30	1.35149e-25	FALSE	172.345	2.23891	87	0	14994	4.17595	FALSE
TCONS_00079300	null		OK	negbinomial.size	4.1464e-30	1.36014e-25	FALSE	396.414	2.59924	87	0	34488	4.53768	FALSE
TCONS_00054373	Ms4a1	ENSMUSG00000024673	OK	negbinomial.size	4.1636e-30	1.36579e-25	FALSE	362.069	2.55999	87	0	31500	4.49832	FALSE
TCONS_00106525	Rnf111	ENSMUSG00000032217	OK	negbinomial.size	4.19111e-30	1.37481e-25	FALSE	336.069	2.52772	87	0	29238	4.46596	FALSE
TCONS_00038958	Slc25a32	ENSMUSG00000022299	OK	negbinomial.size	4.56982e-30	1.49904e-25	FALSE	233.471	2.37009	87	0	20312	4.30777	FALSE
TCONS_00106056	Acat1	ENSMUSG00000032047	OK	negbinomial.size	4.76003e-30	1.56143e-25	FALSE	468.92	2.67202	87	0	40796	4.61063	FALSE
TCONS_00062116	null		OK	negbinomial.size	4.83143e-30	1.58485e-25	FALSE	0.367816	0.136028	7	91.954	32	1.51851	FALSE
TCONS_00050033	Rbm27	ENSMUSG00000024491	OK	negbinomial.size	4.92734e-30	1.61632e-25	FALSE	501.828	2.70142	87	0	43659	4.64008	FALSE
TCONS_00067275	Med12l	ENSMUSG00000056476	OK	negbinomial.size	4.94157e-30	1.62098e-25	FALSE	13.5402	1.16257	81	6.89655	1178	3.07151	FALSE
TCONS_00071599	Taf12	ENSMUSG00000028899	OK	negbinomial.size	4.95963e-30	1.62691e-25	FALSE	270.713	2.43411	87	0	23552	4.37205	FALSE
TCONS_00057288	Abtb2	ENSMUSG00000032724	OK	negbinomial.size	5.04259e-30	1.65412e-25	FALSE	24.7816	1.41131	87	0	2156	3.33385	FALSE
TCONS_00109347	Dkc1	ENSMUSG00000031403	OK	negbinomial.size	5.07902e-30	1.66607e-25	FALSE	529.724	2.72487	87	0	46086	4.66358	FALSE
TCONS_00111785	Mcf2	ENSMUSG00000031139	OK	negbinomial.size	5.5489e-30	1.8202e-25	FALSE	73.9885	1.87499	87	0	6437	3.80875	FALSE
TCONS_00010415	Osbpl8	ENSMUSG00000020189	OK	negbinomial.size	5.65406e-30	1.8547e-25	FALSE	812.839	2.91054	87	0	70717	4.84953	FALSE
TCONS_00035648	Dgkh	ENSMUSG00000034731	OK	negbinomial.size	6.05063e-30	1.98479e-25	FALSE	121.345	2.08759	87	0	10557	4.02358	FALSE
TCONS_00017696	null		OK	negbinomial.size	6.61729e-30	2.17067e-25	FALSE	126.506	2.10553	87	0	11006	4.04167	FALSE
TCONS_00062074	Tmx4	ENSMUSG00000034723	OK	negbinomial.size	7.21061e-30	2.3653e-25	FALSE	7.22989	0.915394	79	9.1954	629	2.79934	FALSE
TCONS_00082361	Wscd2	ENSMUSG00000063430	OK	negbinomial.size	7.77194e-30	2.54943e-25	FALSE	260.368	2.41725	87	0	22652	4.35513	FALSE
TCONS_00077733	Fip1l1	ENSMUSG00000029227	OK	negbinomial.size	8.28708e-30	2.71841e-25	FALSE	930.989	2.96941	87	0	80996	4.90847	FALSE
TCONS_00084611	Stk31	ENSMUSG00000023403	OK	negbinomial.size	8.42022e-30	2.76208e-25	FALSE	347.241	2.54188	87	0	30210	4.48017	FALSE
TCONS_00088649	Ndufa9	ENSMUSG00000000399	OK	negbinomial.size	8.45476e-30	2.77342e-25	FALSE	316.977	2.5024	87	0	27577	4.44056	FALSE
TCONS_00103035	Ube2q2	ENSMUSG00000032307	OK	negbinomial.size	8.85246e-30	2.90387e-25	FALSE	66.7931	1.83119	87	0	5811	3.76433	FALSE
TCONS_00035988	Tgds	ENSMUSG00000022130	OK	negbinomial.size	8.88363e-30	2.9141e-25	FALSE	280	2.44871	87	0	24360	4.3867	FALSE
TCONS_00065905	H2afz	ENSMUSG00000037894	OK	negbinomial.size	9.50009e-30	3.11631e-25	FALSE	35.5977	1.56345	87	0	3097	3.49108	FALSE
TCONS_00059162	Lsm14b	ENSMUSG00000039108	OK	negbinomial.size	1.01076e-29	3.3156e-25	FALSE	1344.8	3.12898	87	0	116998	5.06818	FALSE
TCONS_00019214	Dnahc2	ENSMUSG00000005237	OK	negbinomial.size	1.05573e-29	3.46312e-25	FALSE	11.3448	1.09149	86	1.14943	987	2.99476	FALSE
TCONS_00074672	Cmpk1	ENSMUSG00000028719	OK	negbinomial.size	1.07765e-29	3.53501e-25	FALSE	344.368	2.53828	87	0	29960	4.47656	FALSE
TCONS_00109792	null		OK	negbinomial.size	1.13918e-29	3.73684e-25	FALSE	0.988506	0.298527	29	66.6667	86	1.93952	FALSE
TCONS_00012363	Ddx50	ENSMUSG00000020076	OK	negbinomial.size	1.14318e-29	3.74997e-25	FALSE	195.977	2.29442	87	0	17050	4.23175	FALSE
TCONS_00057968	AV099323	ENSMUSG00000087377	OK	negbinomial.size	1.22973e-29	4.03389e-25	FALSE	152.011	2.18472	87	0	13225	4.12143	FALSE
TCONS_00050953	Cd226	ENSMUSG00000034028	OK	negbinomial.size	1.24257e-29	4.07599e-25	FALSE	38.8276	1.60018	87	0	3378	3.52879	FALSE
TCONS_00031755	Myst4	ENSMUSG00000021767	OK	negbinomial.size	1.29693e-29	4.25431e-25	FALSE	421.276	2.6256	87	0	36651	4.5641	FALSE
TCONS_00045758	Mdc1	ENSMUSG00000061607	OK	negbinomial.size	1.40296e-29	4.60214e-25	FALSE	148.586	2.17489	87	0	12927	4.11153	FALSE
TCONS_00018311	Snrnp25	ENSMUSG00000040767	OK	negbinomial.size	1.43243e-29	4.6988e-25	FALSE	314.448	2.49893	87	0	27357	4.43708	FALSE
TCONS_00029820	Nfil3	ENSMUSG00000056749	OK	negbinomial.size	1.51602e-29	4.97301e-25	FALSE	569.77	2.75646	87	0	49570	4.69523	FALSE
TCONS_00022711	4933426M11Rik	ENSMUSG00000021133	OK	negbinomial.size	1.54176e-29	5.05744e-25	FALSE	62.2184	1.80084	87	0	5413	3.73352	FALSE
TCONS_00035210	Nupl1	ENSMUSG00000063895	OK	negbinomial.size	1.59218e-29	5.22283e-25	FALSE	283.874	2.45465	87	0	24697	4.39266	FALSE
TCONS_00001545	null		OK	negbinomial.size	1.60154e-29	5.25354e-25	FALSE	5.56322	0.817117	72	17.2414	484	2.68574	FALSE
TCONS_00086990	4930599N23Rik	ENSMUSG00000073144	OK	negbinomial.size	1.60434e-29	5.26272e-25	FALSE	602.851	2.78093	87	0	52448	4.71974	FALSE
TCONS_00112383	null		OK	negbinomial.size	1.61692e-29	5.30398e-25	FALSE	62.7356	1.80438	87	0	5458	3.73711	FALSE
TCONS_00010033	Chpt1	ENSMUSG00000060002	OK	negbinomial.size	1.64863e-29	5.40799e-25	FALSE	37.3218	1.58345	87	0	3247	3.51162	FALSE
TCONS_00015238	null		OK	negbinomial.size	1.66773e-29	5.47067e-25	FALSE	1.01149	0.303519	27	68.9655	88	1.94939	FALSE
TCONS_00031998	Selk	ENSMUSG00000042682	OK	negbinomial.size	1.6881e-29	5.53747e-25	FALSE	250.92	2.40126	87	0	21830	4.33907	FALSE
TCONS_00065222	Pias3	ENSMUSG00000028101	OK	negbinomial.size	1.68825e-29	5.53795e-25	FALSE	3.82759	0.68373	68	21.8391	333	2.52375	FALSE
TCONS_00048681	Vapa	ENSMUSG00000024091	OK	negbinomial.size	1.79071e-29	5.87408e-25	FALSE	330.713	2.52076	87	0	28772	4.45899	FALSE
TCONS_00064392	U6	ENSMUSG00000087815	OK	negbinomial.size	1.88905e-29	6.19666e-25	FALSE	294.828	2.47104	87	0	25650	4.4091	FALSE
TCONS_00036197	Rictor	ENSMUSG00000050310	OK	negbinomial.size	2.10789e-29	6.91453e-25	FALSE	351.862	2.5476	87	0	30612	4.48591	FALSE
TCONS_00006256	Epb4.1l5	ENSMUSG00000026383	OK	negbinomial.size	2.18064e-29	7.15315e-25	FALSE	9.82759	1.03453	83	4.5977	855	2.93247	FALSE
TCONS_00012683	Pcnt	ENSMUSG00000001151	OK	negbinomial.size	2.33646e-29	7.66429e-25	FALSE	1001.41	3.00105	87	0	87123	4.94014	FALSE
TCONS_00021985	Gm5434	ENSMUSG00000059301	OK	negbinomial.size	2.35149e-29	7.71358e-25	FALSE	468.977	2.67208	87	0	40801	4.61068	FALSE
TCONS_00039092	Enpp2	ENSMUSG00000022425	OK	negbinomial.size	2.47319e-29	8.11281e-25	FALSE	57.4713	1.76694	87	0	5000	3.69906	FALSE
TCONS_00026000	AC154816.1	ENSMUSG00000077971	OK	negbinomial.size	2.5148e-29	8.2493e-25	FALSE	91.9195	1.96811	87	0	7997	3.90298	FALSE
TCONS_00104061	7420426K07Rik	ENSMUSG00000074123	OK	negbinomial.size	2.56333e-29	8.4085e-25	FALSE	294.575	2.47067	87	0	25628	4.40873	FALSE
TCONS_00064420	Mbnl1	ENSMUSG00000027763	OK	negbinomial.size	2.56663e-29	8.41932e-25	FALSE	9.33333	1.01424	80	8.04598	812	2.91009	FALSE
TCONS_00046512	Yipf4	ENSMUSG00000024072	OK	negbinomial.size	2.5875e-29	8.48776e-25	FALSE	367.218	2.56611	87	0	31948	4.50446	FALSE
TCONS_00097691	Asf1b	ENSMUSG00000005470	OK	negbinomial.size	2.68675e-29	8.81334e-25	FALSE	431.356	2.63584	87	0	37528	4.57437	FALSE
TCONS_00010381	Syt1	ENSMUSG00000035864	OK	negbinomial.size	2.70852e-29	8.88475e-25	FALSE	540.092	2.73327	87	0	46988	4.672	FALSE
TCONS_00058541	Ctnnbl1	ENSMUSG00000027649	OK	negbinomial.size	2.71194e-29	8.89599e-25	FALSE	794.138	2.90044	87	0	69090	4.83942	FALSE
TCONS_00087784	Smyd5	ENSMUSG00000033706	OK	negbinomial.size	2.72394e-29	8.93533e-25	FALSE	320.713	2.50747	87	0	27902	4.44565	FALSE
TCONS_00047489	Tpsg1	ENSMUSG00000033200	OK	negbinomial.size	3.07326e-29	1.00812e-24	FALSE	127.862	2.11013	87	0	11124	4.0463	FALSE
TCONS_00014291	4930556J24Rik	ENSMUSG00000034493	OK	negbinomial.size	3.16259e-29	1.03742e-24	FALSE	356.126	2.55282	87	0	30983	4.49114	FALSE
TCONS_00032698	null		OK	negbinomial.size	3.18747e-29	1.04559e-24	FALSE	9.16092	1.00693	77	11.4943	797	2.902	FALSE
TCONS_00012519	Ado	ENSMUSG00000057134	OK	negbinomial.size	3.32285e-29	1.08999e-24	FALSE	12.4943	1.13015	82	5.74713	1087	3.03663	FALSE
TCONS_00018373	Ccdc99	ENSMUSG00000069910	OK	negbinomial.size	3.83152e-29	1.25685e-24	FALSE	433.437	2.63793	87	0	37709	4.57646	FALSE
TCONS_00076367	Steap4	ENSMUSG00000012428	OK	negbinomial.size	3.95631e-29	1.29779e-24	FALSE	73.0115	1.8693	87	0	6352	3.80298	FALSE
NOMERGE_TCONS_00001793	Arr3	ENSMUSG00000060890	OK	negbinomial.size	3.97535e-29	1.30403e-24	FALSE	412.368	2.61634	87	0	35876	4.55482	FALSE
TCONS_00054303	Polr2g	ENSMUSG00000071662	OK	negbinomial.size	3.97709e-29	1.30461e-24	FALSE	442.322	2.64672	87	0	38482	4.58527	FALSE
TCONS_00099528	Polb	ENSMUSG00000031536	OK	negbinomial.size	4.25212e-29	1.39482e-24	FALSE	250.494	2.40053	87	0	21793	4.33834	FALSE
TCONS_00043387	Adcy5	ENSMUSG00000022840	OK	negbinomial.size	4.44325e-29	1.45752e-24	FALSE	890.701	2.95022	87	0	77491	4.88926	FALSE
TCONS_00041392	Trp63	ENSMUSG00000022510	OK	negbinomial.size	4.54953e-29	1.49238e-24	FALSE	73.954	1.87479	87	0	6434	3.80855	FALSE
TCONS_00064650	null		OK	negbinomial.size	4.64547e-29	1.52385e-24	FALSE	0.551724	0.190815	10	88.5057	48	1.6902	FALSE
TCONS_00012005	Cep57l1	ENSMUSG00000019813	OK	negbinomial.size	5.05492e-29	1.65817e-24	FALSE	356.253	2.55298	87	0	30994	4.49129	FALSE
TCONS_00073518	null		OK	negbinomial.size	5.14193e-29	1.68671e-24	FALSE	25.4828	1.42296	85	2.29885	2217	3.34596	FALSE
TCONS_00112877	Sytl4	ENSMUSG00000031255	OK	negbinomial.size	5.3391e-29	1.75138e-24	FALSE	517.483	2.71473	87	0	45021	4.65342	FALSE
TCONS_00113027	Acsl4	ENSMUSG00000031278	OK	negbinomial.size	5.70427e-29	1.87117e-24	FALSE	97.2529	1.99235	87	0	8461	3.92747	FALSE
TCONS_00056098	Tbc1d13	ENSMUSG00000039678	OK	negbinomial.size	6.51148e-29	2.13596e-24	FALSE	93.3678	1.97482	87	0	8123	3.90977	FALSE
TCONS_00033149	Bin3	ENSMUSG00000022089	OK	negbinomial.size	6.5969e-29	2.16398e-24	FALSE	206.598	2.31722	87	0	17974	4.25467	FALSE
TCONS_00086654	Asz1	ENSMUSG00000010796	OK	negbinomial.size	6.79199e-29	2.22798e-24	FALSE	331.437	2.52171	87	0	28835	4.45994	FALSE
TCONS_00105416	Gm10701	ENSMUSG00000074465	OK	negbinomial.size	6.87473e-29	2.25512e-24	FALSE	372.46	2.57224	87	0	32404	4.51061	FALSE
TCONS_00033530	null		OK	negbinomial.size	6.88811e-29	2.25951e-24	FALSE	39.6667	1.60924	87	0	3451	3.53807	FALSE
TCONS_00032003	Il17rb	ENSMUSG00000015966	OK	negbinomial.size	7.21321e-29	2.36615e-24	FALSE	382.138	2.58336	87	0	33246	4.52175	FALSE
TCONS_00011614	Stx7	ENSMUSG00000019998	OK	negbinomial.size	7.29685e-29	2.39359e-24	FALSE	20.2644	1.32765	87	0	1763	3.2465	FALSE
TCONS_00031902	4930570N19Rik	ENSMUSG00000090861	OK	negbinomial.size	7.60246e-29	2.49384e-24	FALSE	26.3448	1.43688	87	0	2292	3.3604	FALSE
TCONS_00050999	null		OK	negbinomial.size	7.94824e-29	2.60726e-24	FALSE	1.36782	0.374348	27	68.9655	119	2.07918	FALSE
TCONS_00034138	null		OK	negbinomial.size	8.03013e-29	2.63412e-24	FALSE	1.3908	0.378544	44	49.4253	121	2.08636	FALSE
TCONS_00000022	Atp6v1h	ENSMUSG00000033793	OK	negbinomial.size	8.06642e-29	2.64603e-24	FALSE	530.287	2.72533	87	0	46135	4.66404	FALSE
TCONS_00048459	Plin3	ENSMUSG00000024197	OK	negbinomial.size	8.15075e-29	2.67369e-24	FALSE	111.115	2.04966	87	0	9667	3.98534	FALSE
TCONS_00044416	Hmgn1	ENSMUSG00000040681	OK	negbinomial.size	8.17015e-29	2.68006e-24	FALSE	622.609	2.79491	87	0	54167	4.73374	FALSE
ENSMUST00000020397	Snrpd3	ENSMUSG00000020180	OK	negbinomial.size	8.43506e-29	2.76695e-24	FALSE	258.805	2.41465	87	0	22516	4.35251	FALSE
TCONS_00017987	null		OK	negbinomial.size	8.74064e-29	2.86719e-24	FALSE	12.3103	1.12419	83	4.5977	1071	3.03019	FALSE
TCONS_00020141	Rpl23	ENSMUSG00000071415	OK	negbinomial.size	8.77356e-29	2.87799e-24	FALSE	173.874	2.24272	87	0	15127	4.17978	FALSE
TCONS_00027863	null		OK	negbinomial.size	8.81219e-29	2.89066e-24	FALSE	8.31034	0.968966	84	3.44828	723	2.85974	FALSE
TCONS_00027928	null		OK	negbinomial.size	9.6511e-29	3.16585e-24	FALSE	2.95402	0.597039	63	27.5862	257	2.41162	FALSE
TCONS_00082879	null		OK	negbinomial.size	1.02468e-28	3.36127e-24	FALSE	58.1724	1.77212	87	0	5061	3.70432	FALSE
TCONS_00002655	Slc45a3	ENSMUSG00000026435	OK	negbinomial.size	1.03402e-28	3.39189e-24	FALSE	5309.43	3.72513	87	0	461920	5.66457	FALSE
TCONS_00013704	Ptprr	ENSMUSG00000020151	OK	negbinomial.size	1.03408e-28	3.3921e-24	FALSE	103.736	2.02009	87	0	9025	3.9555	FALSE
TCONS_00081327	Pds5a	ENSMUSG00000029202	OK	negbinomial.size	1.0541e-28	3.45778e-24	FALSE	27.9195	1.46119	87	0	2429	3.38561	FALSE
TCONS_00058218	Naa20	ENSMUSG00000002728	OK	negbinomial.size	1.08006e-28	3.54292e-24	FALSE	183.517	2.26604	87	0	15966	4.20322	FALSE
NOMERGE_TCONS_00001335	Polr2b	ENSMUSG00000029250	OK	negbinomial.size	1.13348e-28	3.71814e-24	FALSE	91.5632	1.96644	87	0	7966	3.90129	FALSE
TCONS_00066474	null		OK	negbinomial.size	1.15945e-28	3.80333e-24	FALSE	1.18391	0.339234	27	68.9655	103	2.01703	FALSE
TCONS_00075935	Ube4b	ENSMUSG00000028960	OK	negbinomial.size	1.16832e-28	3.83245e-24	FALSE	508.138	2.70684	87	0	44208	4.64551	FALSE
TCONS_00076257	Ankib1	ENSMUSG00000040351	OK	negbinomial.size	1.25581e-28	4.11943e-24	FALSE	26.1724	1.43413	86	1.14943	2277	3.35755	FALSE
TCONS_00078931	Gcn1l1	ENSMUSG00000041638	OK	negbinomial.size	1.25619e-28	4.12068e-24	FALSE	457.759	2.66158	87	0	39825	4.60017	FALSE
TCONS_00025800	Ighg	ENSMUSG00000076613	OK	negbinomial.size	1.25754e-28	4.12509e-24	FALSE	538.184	2.73174	87	0	46822	4.67046	FALSE
TCONS_00037289	Gpihbp1	ENSMUSG00000022579	OK	negbinomial.size	1.29977e-28	4.26364e-24	FALSE	1.66667	0.425969	37	57.4713	145	2.16435	FALSE
TCONS_00038852	null		OK	negbinomial.size	1.36746e-28	4.48569e-24	FALSE	0.597701	0.203496	17	80.4598	52	1.72428	FALSE
TCONS_00080576	null		OK	negbinomial.size	1.48101e-28	4.85816e-24	FALSE	37.5517	1.58604	87	0	3267	3.51428	FALSE
TCONS_00005082	Hspd1	ENSMUSG00000025980	OK	negbinomial.size	1.52055e-28	4.98784e-24	FALSE	205.402	2.31471	87	0	17870	4.25215	FALSE
TCONS_00059833	null		OK	negbinomial.size	1.55187e-28	5.09059e-24	FALSE	65.092	1.82015	87	0	5663	3.75312	FALSE
TCONS_00061237	Tspan18	ENSMUSG00000027217	OK	negbinomial.size	1.6197e-28	5.31309e-24	FALSE	2.32184	0.521379	49	43.6782	202	2.3075	FALSE
TCONS_00067149	Cog6	ENSMUSG00000027742	OK	negbinomial.size	1.68897e-28	5.54032e-24	FALSE	135.322	2.13457	87	0	11773	4.07092	FALSE
TCONS_00034835	Gm15218	ENSMUSG00000085866	OK	negbinomial.size	1.71548e-28	5.6273e-24	FALSE	6.21839	0.85844	76	12.6437	541	2.734	FALSE
TCONS_00094350	Mctp2	ENSMUSG00000032776	OK	negbinomial.size	1.74608e-28	5.72765e-24	FALSE	822.471	2.91565	87	0	71555	4.85465	FALSE
TCONS_00096017	Map2k7	ENSMUSG00000002948	OK	negbinomial.size	1.75336e-28	5.75156e-24	FALSE	39.3563	1.60591	87	0	3424	3.53466	FALSE
TCONS_00036920	Gm9920	ENSMUSG00000053749	OK	negbinomial.size	1.96638e-28	6.45032e-24	FALSE	581.632	2.76539	87	0	50602	4.70418	FALSE
CUFF.34840.1	null		OK	negbinomial.size	2.20912e-28	7.24659e-24	FALSE	1.42529	0.384763	32	63.2184	124	2.09691	FALSE
TCONS_00067615	Mnd1	ENSMUSG00000033752	OK	negbinomial.size	2.54042e-28	8.33333e-24	FALSE	65.3103	1.82158	87	0	5682	3.75458	FALSE
TCONS_00083068	Syna	ENSMUSG00000085957	OK	negbinomial.size	2.81557e-28	9.23591e-24	FALSE	3.42529	0.645941	65	25.2874	298	2.47567	FALSE
TCONS_00064255	Ccrn4l	ENSMUSG00000023087	OK	negbinomial.size	2.99995e-28	9.84072e-24	FALSE	816.897	2.9127	87	0	71070	4.85169	FALSE
TCONS_00026292	null		OK	negbinomial.size	3.00097e-28	9.84407e-24	FALSE	1.65517	0.424093	23	73.5632	144	2.16137	FALSE
TCONS_00070568	Rraga	ENSMUSG00000070934	OK	negbinomial.size	3.02407e-28	9.91987e-24	FALSE	797.264	2.90215	87	0	69362	4.84113	FALSE
TCONS_00068704	Rpl34	ENSMUSG00000062006	OK	negbinomial.size	3.15538e-28	1.03506e-23	FALSE	245.08	2.39108	87	0	21322	4.32885	FALSE
TCONS_00093972	Rps11	ENSMUSG00000003429	OK	negbinomial.size	3.1712e-28	1.04025e-23	FALSE	369.862	2.56921	87	0	32178	4.50757	FALSE
TCONS_00011637	Akap7	ENSMUSG00000039166	OK	negbinomial.size	3.30932e-28	1.08556e-23	FALSE	256.046	2.41001	87	0	22276	4.34786	FALSE
TCONS_00106468	Tln2	ENSMUSG00000052698	OK	negbinomial.size	3.3309e-28	1.09264e-23	FALSE	46.4023	1.6758	87	0	4037	3.60617	FALSE
TCONS_00040371	Tuba1b	ENSMUSG00000023004	OK	negbinomial.size	3.37874e-28	1.10833e-23	FALSE	107.103	2.03384	87	0	9318	3.96937	FALSE
TCONS_00040613	Zfp263	ENSMUSG00000022529	OK	negbinomial.size	3.41727e-28	1.12097e-23	FALSE	23.977	1.39754	86	1.14943	2086	3.31952	FALSE
TCONS_00001321	Unc80	ENSMUSG00000055567	OK	negbinomial.size	3.49493e-28	1.14644e-23	FALSE	31.8046	1.51593	87	0	2767	3.44217	FALSE
TCONS_00084340	Agk	ENSMUSG00000029916	OK	negbinomial.size	3.73408e-28	1.22489e-23	FALSE	246.885	2.39425	87	0	21479	4.33203	FALSE
TCONS_00002261	2310035C23Rik	ENSMUSG00000026319	OK	negbinomial.size	3.75341e-28	1.23123e-23	FALSE	126.494	2.10549	87	0	11005	4.04163	FALSE
TCONS_00094319	Synm	ENSMUSG00000030554	OK	negbinomial.size	3.80205e-28	1.24719e-23	FALSE	7.64368	0.936699	78	10.3448	665	2.82347	FALSE
TCONS_00060422	null		OK	negbinomial.size	3.8228e-28	1.25399e-23	FALSE	0.517241	0.181055	18	79.3103	45	1.66276	FALSE
TCONS_00082277	null		OK	negbinomial.size	3.96876e-28	1.30187e-23	FALSE	193.632	2.28921	87	0	16846	4.22652	FALSE
TCONS_00023477	Kif26a	ENSMUSG00000021294	OK	negbinomial.size	4.3685e-28	1.433e-23	FALSE	15.6897	1.22245	82	5.74713	1365	3.13545	FALSE
TCONS_00030254	Cdc14b	ENSMUSG00000033102	OK	negbinomial.size	4.57513e-28	1.50078e-23	FALSE	42.5172	1.63866	87	0	3699	3.5682	FALSE
TCONS_00102062	8430410K20Rik	ENSMUSG00000041124	OK	negbinomial.size	4.87903e-28	1.60047e-23	FALSE	128.195	2.11125	87	0	11153	4.04743	FALSE
TCONS_00055015	null		OK	negbinomial.size	4.88293e-28	1.60175e-23	FALSE	57.8966	1.77009	87	0	5037	3.70226	FALSE
TCONS_00090021	Med29	ENSMUSG00000003444	OK	negbinomial.size	5.12134e-28	1.67995e-23	FALSE	332.621	2.52325	87	0	28938	4.46148	FALSE
TCONS_00035476	Fndc3a	ENSMUSG00000033487	OK	negbinomial.size	5.16425e-28	1.69403e-23	FALSE	774.391	2.88952	87	0	67372	4.82849	FALSE
TCONS_00057106	Fnbp4	ENSMUSG00000008200	OK	negbinomial.size	5.30753e-28	1.74103e-23	FALSE	209.897	2.32407	87	0	18261	4.26155	FALSE
TCONS_00078724	Pitpnb	ENSMUSG00000050017	OK	negbinomial.size	5.7064e-28	1.87187e-23	FALSE	2.03448	0.482085	36	58.6207	177	2.25042	FALSE
TCONS_00028382	null		OK	negbinomial.size	5.70654e-28	1.87192e-23	FALSE	1.96552	0.4721	46	47.1264	171	2.23553	FALSE
TCONS_00033884	Clybl	ENSMUSG00000025545	OK	negbinomial.size	5.82241e-28	1.90992e-23	FALSE	204.069	2.3119	87	0	17754	4.24932	FALSE
TCONS_00063508	Fabp5	ENSMUSG00000027533	OK	negbinomial.size	5.87813e-28	1.9282e-23	FALSE	297.563	2.47504	87	0	25888	4.41312	FALSE
TCONS_00014739	Peli1	ENSMUSG00000020134	OK	negbinomial.size	5.90658e-28	1.93754e-23	FALSE	325.713	2.51417	87	0	28337	4.45237	FALSE
TCONS_00051988	Slc6a7	ENSMUSG00000052026	OK	negbinomial.size	6.21578e-28	2.03896e-23	FALSE	142.517	2.1569	87	0	12399	4.09342	FALSE
TCONS_00086644	null		OK	negbinomial.size	6.6735e-28	2.18911e-23	FALSE	3.18391	0.621582	65	25.2874	277	2.44404	FALSE
TCONS_00065519	1700010K24Rik	ENSMUSG00000085102	OK	negbinomial.size	6.70904e-28	2.20077e-23	FALSE	545.069	2.73725	87	0	47421	4.67598	FALSE
TCONS_00109689	Igbp1	ENSMUSG00000031221	OK	negbinomial.size	6.75841e-28	2.21696e-23	FALSE	421.402	2.62573	87	0	36662	4.56423	FALSE
TCONS_00081717	G3bp2	ENSMUSG00000029405	OK	negbinomial.size	6.98111e-28	2.29001e-23	FALSE	3120.02	3.4943	87	0	271442	5.43368	FALSE
ENSMUST00000092298	Tbcd	ENSMUSG00000039230	OK	negbinomial.size	7.13005e-28	2.33887e-23	FALSE	608.678	2.7851	87	0	52955	4.72392	FALSE
TCONS_00015014	Pank3	ENSMUSG00000018846	OK	negbinomial.size	7.32765e-28	2.40369e-23	FALSE	40.8391	1.62158	87	0	3553	3.55072	FALSE
TCONS_00079725	Baat1	ENSMUSG00000000148	OK	negbinomial.size	8.3425e-28	2.73659e-23	FALSE	14.1149	1.17941	85	2.29885	1228	3.08955	FALSE
TCONS_00064454	Arhgef26	ENSMUSG00000036885	OK	negbinomial.size	8.63974e-28	2.83409e-23	FALSE	27.5172	1.45511	87	0	2394	3.37931	FALSE
TCONS_00072274	Mtor	ENSMUSG00000028991	OK	negbinomial.size	8.72327e-28	2.86149e-23	FALSE	128.23	2.11136	87	0	11156	4.04755	FALSE
TCONS_00016167	Supt6h	ENSMUSG00000002052	OK	negbinomial.size	8.78174e-28	2.88067e-23	FALSE	394	2.5966	87	0	34278	4.53503	FALSE
TCONS_00094353	null		OK	negbinomial.size	8.79201e-28	2.88404e-23	FALSE	98.2989	1.99694	87	0	8552	3.93212	FALSE
TCONS_00100135	null		OK	negbinomial.size	9.46664e-28	3.10534e-23	FALSE	793.678	2.90019	87	0	69050	4.83917	FALSE
TCONS_00111977	Magea10	ENSMUSG00000043453	OK	negbinomial.size	9.48389e-28	3.111e-23	FALSE	369.736	2.56906	87	0	32167	4.50742	FALSE
TCONS_00025065	Plekhh1	ENSMUSG00000060716	OK	negbinomial.size	9.84613e-28	3.22983e-23	FALSE	11.9885	1.11356	83	4.5977	1043	3.0187	FALSE
TCONS_00003503	Gm16432	ENSMUSG00000091476	OK	negbinomial.size	1.0108e-27	3.31574e-23	FALSE	345.805	2.54008	87	0	30085	4.47836	FALSE
TCONS_00049607	Zfp397	ENSMUSG00000024276	OK	negbinomial.size	1.06837e-27	3.50457e-23	FALSE	37.3563	1.58384	87	0	3250	3.51202	FALSE
TCONS_00089925	Nlrp4a	ENSMUSG00000040601	OK	negbinomial.size	1.11521e-27	3.65822e-23	FALSE	2013.2	3.3041	87	0	175148	5.24341	FALSE
TCONS_00039840	Poldip3	ENSMUSG00000041815	OK	negbinomial.size	1.26551e-27	4.15125e-23	FALSE	149.103	2.17639	87	0	12972	4.11304	FALSE
TCONS_00090431	2410002F23Rik	ENSMUSG00000045411	OK	negbinomial.size	1.29344e-27	4.24287e-23	FALSE	15.3678	1.21399	87	0	1337	3.12646	FALSE
TCONS_00071395	Lsm10	ENSMUSG00000050188	OK	negbinomial.size	1.30688e-27	4.28696e-23	FALSE	401.943	2.60524	87	0	34969	4.5437	FALSE
TCONS_00065129	Mcl1	ENSMUSG00000038612	OK	negbinomial.size	1.38289e-27	4.53629e-23	FALSE	13.3103	1.15565	87	0	1158	3.06408	FALSE
TCONS_00008399	Map3k5	ENSMUSG00000071369	OK	negbinomial.size	1.48118e-27	4.85872e-23	FALSE	508.333	2.707	87	0	44225	4.64568	FALSE
TCONS_00062865	Zfp64	ENSMUSG00000027551	OK	negbinomial.size	1.5271e-27	5.00933e-23	FALSE	13.2989	1.1553	84	3.44828	1157	3.06371	FALSE
TCONS_00053448	Hells	ENSMUSG00000025001	OK	negbinomial.size	1.57218e-27	5.15723e-23	FALSE	323.655	2.51142	87	0	28158	4.44962	FALSE
TCONS_00037855	null		OK	negbinomial.size	1.60137e-27	5.25298e-23	FALSE	162.115	2.21249	87	0	14104	4.14937	FALSE
TCONS_00049699	null		OK	negbinomial.size	1.6033e-27	5.25931e-23	FALSE	8.02299	0.95535	71	18.3908	698	2.84448	FALSE
TCONS_00049101	Slc3a1	ENSMUSG00000024131	OK	negbinomial.size	1.60922e-27	5.27873e-23	FALSE	290.345	2.46441	87	0	25260	4.40245	FALSE
TCONS_00013801	null		OK	negbinomial.size	1.6614e-27	5.44989e-23	FALSE	0.321839	0.121179	7	91.954	28	1.4624	FALSE
TCONS_00088623	Cops7a	ENSMUSG00000030127	OK	negbinomial.size	1.68365e-27	5.52288e-23	FALSE	237.529	2.37754	87	0	20665	4.31526	FALSE
TCONS_00049755	Ammecr1l	ENSMUSG00000041915	OK	negbinomial.size	1.69152e-27	5.5487e-23	FALSE	462.264	2.66583	87	0	40217	4.60442	FALSE
TCONS_00013729	Rab3ip	ENSMUSG00000064181	OK	negbinomial.size	1.73493e-27	5.69111e-23	FALSE	54.9655	1.74792	87	0	4782	3.6797	FALSE
TCONS_00073803	Ptgr1	ENSMUSG00000028378	OK	negbinomial.size	1.73719e-27	5.69851e-23	FALSE	108.069	2.0377	87	0	9402	3.97327	FALSE
TCONS_00069490	Mmp16	ENSMUSG00000028226	OK	negbinomial.size	1.74223e-27	5.71504e-23	FALSE	57.6437	1.76822	87	0	5015	3.70036	FALSE
TCONS_00073715	SNORA17	ENSMUSG00000077663	OK	negbinomial.size	1.7747e-27	5.82154e-23	FALSE	31.4943	1.51181	86	1.14943	2740	3.43791	FALSE
TCONS_00064552	Schip1	ENSMUSG00000027777	OK	negbinomial.size	1.80373e-27	5.91677e-23	FALSE	17.4598	1.26623	87	0	1519	3.18184	FALSE
TCONS_00105434	Herpud2	ENSMUSG00000008429	OK	negbinomial.size	1.83446e-27	6.01758e-23	FALSE	666.77	2.82463	87	0	58009	4.7635	FALSE
TCONS_00024865	Rps29	ENSMUSG00000034892	OK	negbinomial.size	1.93172e-27	6.33664e-23	FALSE	245.678	2.39213	87	0	21374	4.32991	FALSE
TCONS_00067821	Creb3l4	ENSMUSG00000027938	OK	negbinomial.size	2.00639e-27	6.58156e-23	FALSE	232.31	2.36793	87	0	20211	4.30561	FALSE
TCONS_00102347	Fbxl12	ENSMUSG00000066892	OK	negbinomial.size	2.01648e-27	6.61467e-23	FALSE	181.851	2.2621	87	0	15821	4.19926	FALSE
TCONS_00026287	null		OK	negbinomial.size	2.28988e-27	7.51149e-23	FALSE	97	1.99123	87	0	8439	3.92634	FALSE
TCONS_00090457	Atf5	ENSMUSG00000038539	OK	negbinomial.size	2.38996e-27	7.8398e-23	FALSE	461.287	2.66491	87	0	40132	4.6035	FALSE
TCONS_00064851	Tmem79	ENSMUSG00000001420	OK	negbinomial.size	2.40452e-27	7.88754e-23	FALSE	18.6437	1.29322	87	0	1622	3.21032	FALSE
TCONS_00013099	Anks1b	ENSMUSG00000058589	OK	negbinomial.size	2.42499e-27	7.9547e-23	FALSE	143.839	2.16089	87	0	12514	4.09743	FALSE
TCONS_00051661	Yipf5	ENSMUSG00000024487	OK	negbinomial.size	2.56543e-27	8.41536e-23	FALSE	291.379	2.46595	87	0	25350	4.404	FALSE
TCONS_00022699	Exd2	ENSMUSG00000032705	OK	negbinomial.size	2.65879e-27	8.72163e-23	FALSE	24.5517	1.40742	87	0	2136	3.3298	FALSE
NOMERGE_TCONS_00000419	Tpmt	ENSMUSG00000021376	OK	negbinomial.size	2.84451e-27	9.33086e-23	FALSE	299.598	2.47799	87	0	26065	4.41607	FALSE
CUFF.50084.1	Atp11c	ENSMUSG00000062949	OK	negbinomial.size	2.86798e-27	9.40784e-23	FALSE	76.954	1.89184	87	0	6695	3.82582	FALSE
TCONS_00041472	null		OK	negbinomial.size	2.94527e-27	9.66135e-23	FALSE	2.7931	0.578995	53	39.0805	243	2.38739	FALSE
TCONS_00010641	null		OK	negbinomial.size	3.10635e-27	1.01898e-22	FALSE	0.241379	0.0939045	6	93.1034	21	1.34242	FALSE
TCONS_00000727	Pdcl3	ENSMUSG00000026078	OK	negbinomial.size	3.22681e-27	1.05849e-22	FALSE	280.287	2.44915	87	0	24385	4.38714	FALSE
TCONS_00023352	null		OK	negbinomial.size	3.23596e-27	1.06149e-22	FALSE	1.91954	0.465314	39	55.1724	167	2.22531	FALSE
TCONS_00019853	Akap1	ENSMUSG00000018428	OK	negbinomial.size	3.28642e-27	1.07804e-22	FALSE	661.954	2.82148	87	0	57590	4.76035	FALSE
TCONS_00107288	Apeh	ENSMUSG00000032590	OK	negbinomial.size	3.29064e-27	1.07943e-22	FALSE	208.805	2.32182	87	0	18166	4.25928	FALSE
TCONS_00037533	Rbx1	ENSMUSG00000022400	OK	negbinomial.size	3.29868e-27	1.08207e-22	FALSE	588.011	2.77012	87	0	51157	4.70891	FALSE
TCONS_00090596	Zdhhc13	ENSMUSG00000030471	OK	negbinomial.size	3.30894e-27	1.08543e-22	FALSE	225.713	2.35548	87	0	19637	4.2931	FALSE
TCONS_00063964	Fxr1	ENSMUSG00000027680	OK	negbinomial.size	3.40381e-27	1.11655e-22	FALSE	940.839	2.97398	87	0	81853	4.91304	FALSE
TCONS_00099533	Ikbkb	ENSMUSG00000031537	OK	negbinomial.size	3.48547e-27	1.14334e-22	FALSE	92.2414	1.96961	87	0	8025	3.9045	FALSE
TCONS_00014409	Ppia	ENSMUSG00000071866	OK	negbinomial.size	3.49857e-27	1.14764e-22	FALSE	46.5517	1.67717	87	0	4050	3.60756	FALSE
TCONS_00040321	Ccnt1	ENSMUSG00000011960	OK	negbinomial.size	3.84248e-27	1.26045e-22	FALSE	115.448	2.06613	87	0	10044	4.00195	FALSE
TCONS_00112659	Taf9b	ENSMUSG00000047242	OK	negbinomial.size	3.85699e-27	1.26521e-22	FALSE	713.529	2.85402	87	0	62077	4.79294	FALSE
TCONS_00062778	Stau1	ENSMUSG00000039536	OK	negbinomial.size	4.1105e-27	1.34837e-22	FALSE	1462.64	3.16544	87	0	127250	5.10466	FALSE
TCONS_00001630	Col4a3	ENSMUSG00000079465	OK	negbinomial.size	4.18211e-27	1.37186e-22	FALSE	90.1034	1.95953	87	0	7839	3.89432	FALSE
TCONS_00000183	null		OK	negbinomial.size	4.26257e-27	1.39825e-22	FALSE	0.954023	0.29093	15	82.7586	83	1.92428	FALSE
TCONS_00056522	Fmnl2	ENSMUSG00000036053	OK	negbinomial.size	4.26826e-27	1.40012e-22	FALSE	19.5402	1.31261	87	0	1700	3.2307	FALSE
TCONS_00008253	Sf3b5	ENSMUSG00000078348	OK	negbinomial.size	4.37216e-27	1.4342e-22	FALSE	229.885	2.3634	87	0	20000	4.30105	FALSE
TCONS_00093745	Pdcd5	ENSMUSG00000030417	OK	negbinomial.size	4.63404e-27	1.52011e-22	FALSE	292.356	2.4674	87	0	25435	4.40545	FALSE
TCONS_00066101	null		OK	negbinomial.size	4.70773e-27	1.54428e-22	FALSE	246.483	2.39354	87	0	21444	4.33133	FALSE
TCONS_00030463	Zfp953	ENSMUSG00000056552	OK	negbinomial.size	4.80855e-27	1.57735e-22	FALSE	6.32184	0.86462	67	22.9885	550	2.74115	FALSE
TCONS_00025713	Stk30	ENSMUSG00000056458	OK	negbinomial.size	5.26051e-27	1.7256e-22	FALSE	226.345	2.35669	87	0	19692	4.29431	FALSE
TCONS_00094552	Bnc1	ENSMUSG00000025105	OK	negbinomial.size	5.34228e-27	1.75243e-22	FALSE	299.241	2.47747	87	0	26034	4.41556	TRUE
TCONS_00105146	Fat3	ENSMUSG00000074505	OK	negbinomial.size	5.62953e-27	1.84665e-22	FALSE	55.8621	1.75482	87	0	4860	3.68673	FALSE
TCONS_00105386	Anln	ENSMUSG00000036777	OK	negbinomial.size	5.67476e-27	1.86149e-22	FALSE	516.138	2.71361	87	0	44904	4.65229	FALSE
TCONS_00032204	Mat1a	ENSMUSG00000037798	OK	negbinomial.size	6.34825e-27	2.08242e-22	FALSE	147.862	2.17278	87	0	12864	4.10941	FALSE
TCONS_00088778	Gm5581	ENSMUSG00000061969	OK	negbinomial.size	6.53162e-27	2.14257e-22	FALSE	151.713	2.18387	87	0	13199	4.12057	FALSE
TCONS_00086473	Slc25a13	ENSMUSG00000015112	OK	negbinomial.size	6.59174e-27	2.16229e-22	FALSE	113.586	2.05913	87	0	9882	3.99489	FALSE
TCONS_00011142	Syne1	ENSMUSG00000019769	OK	negbinomial.size	6.7292e-27	2.20738e-22	FALSE	5.87356	0.837182	77	11.4943	511	2.70927	FALSE
TCONS_00003595	Acbd3	ENSMUSG00000026499	OK	negbinomial.size	6.82547e-27	2.23896e-22	FALSE	721.218	2.85867	87	0	62746	4.79759	FALSE
TCONS_00040556	null		OK	negbinomial.size	7.01786e-27	2.30207e-22	FALSE	434.724	2.63921	87	0	37821	4.57774	FALSE
TCONS_00045928	Cdc5l	ENSMUSG00000023932	OK	negbinomial.size	7.16673e-27	2.3509e-22	FALSE	12.4828	1.12978	85	2.29885	1086	3.03623	FALSE
TCONS_00001771	Psmd1	ENSMUSG00000026229	OK	negbinomial.size	7.3889e-27	2.42378e-22	FALSE	550.368	2.74144	87	0	47882	4.68018	FALSE
TCONS_00019817	Ypel2	ENSMUSG00000018427	OK	negbinomial.size	8.06633e-27	2.646e-22	FALSE	660.575	2.82058	87	0	57470	4.75945	FALSE
TCONS_00059191	Col9a3	ENSMUSG00000027570	OK	negbinomial.size	8.27147e-27	2.71329e-22	FALSE	35.0345	1.55672	87	0	3048	3.48416	FALSE
NOMERGE_TCONS_00001055	Ubap2l	ENSMUSG00000042520	OK	negbinomial.size	8.35952e-27	2.74217e-22	FALSE	264.034	2.4233	87	0	22971	4.3612	FALSE
TCONS_00089941	Nlrp9a	ENSMUSG00000054102	OK	negbinomial.size	8.57066e-27	2.81143e-22	FALSE	2025.36	3.30672	87	0	176206	5.24602	FALSE
TCONS_00012901	Mfsd12	ENSMUSG00000034854	OK	negbinomial.size	8.57681e-27	2.81345e-22	FALSE	525.241	2.72118	87	0	45696	4.65989	FALSE
TCONS_00004159	null		OK	negbinomial.size	8.89078e-27	2.91644e-22	FALSE	3.7931	0.680617	62	28.7356	330	2.51983	FALSE
TCONS_00058246	Gzf1	ENSMUSG00000027439	OK	negbinomial.size	9.04514e-27	2.96708e-22	FALSE	303.126	2.48305	87	0	26372	4.42116	FALSE
CUFF.40519.1	null		OK	negbinomial.size	9.51169e-27	3.12012e-22	FALSE	62.6667	1.80391	87	0	5452	3.73664	FALSE
TCONS_00066052	Znhit6	ENSMUSG00000074182	OK	negbinomial.size	1.0143e-26	3.3272e-22	FALSE	147.586	2.17198	87	0	12840	4.1086	FALSE
TCONS_00108124	Kdm6a	ENSMUSG00000037369	OK	negbinomial.size	1.02547e-26	3.36383e-22	FALSE	871.966	2.941	87	0	75861	4.88002	FALSE
TCONS_00106422	Ppib	ENSMUSG00000032383	OK	negbinomial.size	1.03375e-26	3.391e-22	FALSE	242.966	2.38733	87	0	21138	4.32508	FALSE
TCONS_00030154	null		OK	negbinomial.size	1.05181e-26	3.45024e-22	FALSE	0.482759	0.17107	9	89.6552	42	1.63347	FALSE
TCONS_00109244	Xlr5a	ENSMUSG00000058328	OK	negbinomial.size	1.09534e-26	3.59304e-22	FALSE	47.6437	1.68703	87	0	4145	3.61763	FALSE
TCONS_00027299	null		OK	negbinomial.size	1.09866e-26	3.60393e-22	FALSE	187.954	2.27636	87	0	16352	4.2136	FALSE
TCONS_00008414	Bclaf1	ENSMUSG00000037608	OK	negbinomial.size	1.14876e-26	3.76829e-22	FALSE	297.149	2.47443	87	0	25852	4.41251	FALSE
TCONS_00027767	Slc9a3	ENSMUSG00000036123	OK	negbinomial.size	1.15362e-26	3.78421e-22	FALSE	128.322	2.11167	87	0	11164	4.04786	FALSE
TCONS_00042434	Cbr3	ENSMUSG00000022947	OK	negbinomial.size	1.26465e-26	4.14842e-22	FALSE	12.0805	1.11662	85	2.29885	1051	3.02202	FALSE
TCONS_00046753	Foxn2	ENSMUSG00000034998	OK	negbinomial.size	1.26564e-26	4.15167e-22	FALSE	907.862	2.9585	87	0	78984	4.89754	FALSE
TCONS_00052850	Fen1	ENSMUSG00000024742	OK	negbinomial.size	1.29191e-26	4.23787e-22	FALSE	132.276	2.12475	87	0	11508	4.06104	FALSE
TCONS_00039515	Eef1d	ENSMUSG00000055762	OK	negbinomial.size	1.34249e-26	4.40376e-22	FALSE	347.379	2.54205	87	0	30222	4.48034	FALSE
TCONS_00103387	Oaz2	ENSMUSG00000040652	OK	negbinomial.size	1.48425e-26	4.86879e-22	FALSE	193.943	2.28991	87	0	16873	4.22722	FALSE
TCONS_00039684	Csnk1e	ENSMUSG00000022433	OK	negbinomial.size	1.50656e-26	4.94195e-22	FALSE	722.517	2.85945	87	0	62859	4.79837	FALSE
TCONS_00048947	Heatr5b	ENSMUSG00000039414	OK	negbinomial.size	1.51705e-26	4.97637e-22	FALSE	197.023	2.29672	87	0	17141	4.23406	FALSE
TCONS_00073062	Gm11906	ENSMUSG00000085885	OK	negbinomial.size	1.5456e-26	5.07003e-22	FALSE	278.609	2.44655	87	0	24239	4.38453	FALSE
TCONS_00037994	Ano6	ENSMUSG00000064210	OK	negbinomial.size	1.54576e-26	5.07056e-22	FALSE	88.931	1.95391	87	0	7737	3.88863	FALSE
TCONS_00104819	Lars2	ENSMUSG00000035202	OK	negbinomial.size	1.55151e-26	5.08941e-22	FALSE	360.644	2.55828	87	0	31376	4.49661	FALSE
TCONS_00047229	null		OK	negbinomial.size	1.66719e-26	5.46887e-22	FALSE	119.621	2.08142	87	0	10407	4.01737	FALSE
TCONS_00087964	Nr2c2	ENSMUSG00000005893	OK	negbinomial.size	1.67211e-26	5.48503e-22	FALSE	535.345	2.72944	87	0	46575	4.66816	FALSE
TCONS_00012055	null		OK	negbinomial.size	1.73372e-26	5.68711e-22	FALSE	1.62069	0.418416	23	73.5632	141	2.15229	FALSE
TCONS_00061123	Olfr1164	ENSMUSG00000075136	OK	negbinomial.size	1.89617e-26	6.22002e-22	FALSE	18.2644	1.28475	86	1.14943	1589	3.2014	FALSE
TCONS_00078063	BC061212	ENSMUSG00000072822	OK	negbinomial.size	1.95691e-26	6.41924e-22	FALSE	15.8391	1.22632	87	0	1378	3.13956	FALSE
TCONS_00093905	Pold1	ENSMUSG00000038644	OK	negbinomial.size	2.08025e-26	6.82383e-22	FALSE	21.5402	1.35296	86	1.14943	1874	3.273	FALSE
TCONS_00094819	Spcs2	ENSMUSG00000035227	OK	negbinomial.size	2.2551e-26	7.39742e-22	FALSE	378.253	2.57893	87	0	32908	4.51731	FALSE
TCONS_00020469	Strada	ENSMUSG00000069631	OK	negbinomial.size	2.26502e-26	7.42993e-22	FALSE	511.782	2.70993	87	0	44525	4.64861	FALSE
TCONS_00055414	Gm16277	ENSMUSG00000087002	OK	negbinomial.size	2.2776e-26	7.47121e-22	FALSE	294.356	2.47035	87	0	25609	4.40841	FALSE
TCONS_00020655	Cpsf4l	ENSMUSG00000018727	OK	negbinomial.size	2.30282e-26	7.55393e-22	FALSE	3366.21	3.52727	87	0	292860	5.46666	FALSE
TCONS_00069905	Chmp5	ENSMUSG00000028419	OK	negbinomial.size	2.39324e-26	7.85055e-22	FALSE	218.862	2.34215	87	0	19041	4.27971	FALSE
TCONS_00071660	Cd164l2	ENSMUSG00000028865	OK	negbinomial.size	2.47369e-26	8.11446e-22	FALSE	1161.11	3.06525	87	0	101017	5.0044	FALSE
TCONS_00070014	Gm12678	ENSMUSG00000084854	OK	negbinomial.size	2.52893e-26	8.29564e-22	FALSE	3.42529	0.645941	65	25.2874	298	2.47567	FALSE
TCONS_00112096	Ikbkg	ENSMUSG00000004221	OK	negbinomial.size	2.84903e-26	9.34568e-22	FALSE	1661.15	3.22067	87	0	144520	5.15993	FALSE
TCONS_00058427	Cbfa2t2	ENSMUSG00000038533	OK	negbinomial.size	3.01492e-26	9.88986e-22	FALSE	151.839	2.18423	87	0	13210	4.12094	FALSE
TCONS_00036149	Gm15938	ENSMUSG00000087532	OK	negbinomial.size	3.0276e-26	9.93144e-22	FALSE	373.989	2.57402	87	0	32537	4.51239	FALSE
TCONS_00034813	Gnpnat1	ENSMUSG00000037722	OK	negbinomial.size	3.0858e-26	1.01223e-21	FALSE	185.425	2.2705	87	0	16132	4.20772	FALSE
TCONS_00001512	Stk11ip	ENSMUSG00000026213	OK	negbinomial.size	3.11026e-26	1.02026e-21	FALSE	5.65517	0.823159	81	6.89655	492	2.69285	FALSE
TCONS_00004513	Phf3	ENSMUSG00000048874	OK	negbinomial.size	3.16178e-26	1.03716e-21	FALSE	810.724	2.90941	87	0	70533	4.8484	FALSE
TCONS_00025125	Gm20498	ENSMUSG00000021139	OK	negbinomial.size	3.46323e-26	1.13604e-21	FALSE	175.621	2.24704	87	0	15279	4.18412	FALSE
TCONS_00110728	Gm14635	ENSMUSG00000087591	OK	negbinomial.size	3.50056e-26	1.14829e-21	FALSE	160.207	2.20738	87	0	13938	4.14423	FALSE
TCONS_00095594	null		OK	negbinomial.size	3.56234e-26	1.16855e-21	FALSE	742.276	2.87115	87	0	64578	4.81009	FALSE
TCONS_00049161	null		OK	negbinomial.size	3.86001e-26	1.2662e-21	FALSE	2.18391	0.502961	33	62.069	190	2.28103	FALSE
TCONS_00061589	Gm13990	ENSMUSG00000086462	OK	negbinomial.size	3.9537e-26	1.29693e-21	FALSE	332.011	2.52246	87	0	28885	4.46069	FALSE
TCONS_00023176	AK010878	ENSMUSG00000041716	OK	negbinomial.size	4.1279e-26	1.35408e-21	FALSE	210.345	2.32499	87	0	18300	4.26247	FALSE
TCONS_00006609	Lgr6	ENSMUSG00000042793	OK	negbinomial.size	4.61282e-26	1.51314e-21	FALSE	142.253	2.1561	87	0	12376	4.09262	FALSE
TCONS_00102934	Sdhd	ENSMUSG00000000171	OK	negbinomial.size	4.76191e-26	1.56205e-21	FALSE	196.609	2.29581	87	0	17105	4.23315	FALSE
TCONS_00017600	Znrf3	ENSMUSG00000041961	OK	negbinomial.size	4.77555e-26	1.56652e-21	FALSE	29.6897	1.48699	87	0	2583	3.41229	FALSE
TCONS_00003706	Dusp10	ENSMUSG00000039384	OK	negbinomial.size	5.12167e-26	1.68006e-21	FALSE	140.103	2.14954	87	0	12189	4.086	FALSE
TCONS_00112948	Tmsb15l	ENSMUSG00000072955	OK	negbinomial.size	5.39498e-26	1.76972e-21	FALSE	45.0345	1.66308	87	0	3918	3.59318	FALSE
TCONS_00058806	Snai1	ENSMUSG00000042821	OK	negbinomial.size	5.51339e-26	1.80856e-21	FALSE	9.8046	1.03361	84	3.44828	853	2.93146	FALSE
TCONS_00095601	Rgs10	ENSMUSG00000030844	OK	negbinomial.size	5.53687e-26	1.81626e-21	FALSE	177.908	2.25263	87	0	15478	4.18974	FALSE
TCONS_00052813	Eef1g	ENSMUSG00000071644	OK	negbinomial.size	5.70426e-26	1.87117e-21	FALSE	62.1149	1.80013	87	0	5404	3.7328	FALSE
[truncated: 30,805 more rows]

## Sheet: TableS3.Differential_variab
Table S3: Genes with differential variability in expression in oocytes from young and old female mice.
GeneName	Chromosome	Start	End	MeanOverall	DispOverall	Disp1	Disp2	DispFC	DispLog2FC	ProbDiffDisp	ResultDiffDisp
TCONS_00003969	1	3201005	3671507	10.273	0.238	0.368	0.098	3.802	1.927	0.99	Old+
TCONS_00000008	1	4807740	4849588	277.16	0.023	0.031	0.015	2.043	1.031	0.846	Old+
TCONS_00004036	1	6847934	6998474	7.446	0.337	0.479	0.184	2.636	1.398	0.902	Old+
TCONS_00000081	1	7524279	7528502	8.241	0.584	0.803	0.351	2.331	1.221	0.896	Old+
TCONS_00000104	1	9545336	9547454	2.475	1.02	1.392	0.622	2.193	1.133	0.826	Old+
TCONS_00000110	1	9747648	9791922	46.507	0.053	0.072	0.033	2.213	1.146	0.834	Old+
TCONS_00004120	1	10024602	10038218	517.906	0.023	0.032	0.013	2.582	1.369	0.946	Old+
TCONS_00004159	1	12026209	12041363	4.19	1.061	1.502	0.587	2.586	1.371	0.916	Old+
TCONS_00004192	1	13139105	13374277	319.46	0.024	0.035	0.013	2.75	1.459	0.974	Old+
TCONS_00004229	1	15224291	15228056	2.501	0.724	1.045	0.381	2.74	1.454	0.89	Old+
NOMERGE_TCONS_00000002	1	16657552	16663429	2.59	0.445	0.257	0.646	0.396	-1.337	0.828	Young+
TCONS_00004266	1	16901235	16903259	16.7	0.177	0.239	0.11	2.149	1.103	0.838	Old+
TCONS_00004304	1	19178101	19185246	68.905	0.265	0.364	0.16	2.261	1.177	0.924	Old+
TCONS_00004310	1	20057779	20618064	40.511	0.095	0.132	0.055	2.441	1.287	0.872	Old+
TCONS_00004324	1	20777151	20790607	267.335	0.046	0.061	0.03	2.007	1.005	0.828	Old+
TCONS_00000354	1	21166414	21230167	26.997	0.047	0.067	0.026	2.576	1.365	0.858	Old+
TCONS_00004421	1	24010758	24100341	115.786	0.033	0.046	0.019	2.43	1.281	0.908	Old+
TCONS_00000490	1	30573233	30578470	2.603	1.784	2.861	0.631	4.777	2.256	0.982	Old+
TCONS_00004505	1	30673609	30682609	79.552	0.101	0.139	0.061	2.266	1.18	0.9	Old+
TCONS_00004524	1	31136822	31222911	757.574	0.05	0.069	0.031	2.26	1.176	0.912	Old+
TCONS_00000513	1	31176406	31204656	353.159	0.054	0.076	0.03	2.487	1.314	0.952	Old+
TCONS_00004580	1	33851938	33907816	4.743	0.359	0.513	0.194	2.638	1.4	0.86	Old+
TCONS_00000556	1	33907809	34308658	158.507	0.05	0.07	0.03	2.359	1.238	0.92	Old+
TCONS_00004591	1	34436671	34439703	640.928	0.012	0.019	0.004	4.56	2.189	0.998	Old+
TCONS_00004592	1	34446498	34447527	7.899	0.236	0.325	0.142	2.317	1.212	0.838	Old+
TCONS_00000583	1	34459714	34473780	160.199	0.063	0.086	0.038	2.267	1.181	0.882	Old+
TCONS_00004601	1	34630758	34636908	278.864	0.037	0.05	0.023	2.235	1.16	0.89	Old+
TCONS_00004604	1	34813219	34843080	42.568	0.041	0.063	0.018	3.516	1.814	0.974	Old+
TCONS_00004622	1	35812543	35827609	11.594	0.089	0.127	0.047	2.679	1.421	0.814	Old+
TCONS_00000641	1	36068400	36106446	38.559	0.046	0.064	0.026	2.576	1.365	0.836	Old+
TCONS_00004657	1	36140057	36244376	168.15	0.119	0.173	0.061	2.817	1.494	0.974	Old+
TCONS_00000656	1	36471620	36508776	89.183	0.116	0.159	0.069	2.311	1.209	0.916	Old+
TCONS_00000704	1	37871543	37877387	359.483	0.017	0.024	0.009	2.489	1.315	0.908	Old+
TCONS_00004732	1	37974627	37980780	18.706	0.315	0.425	0.197	2.149	1.103	0.842	Old+
TCONS_00004737	1	37983867	37997355	1645.52	0.041	0.057	0.023	2.453	1.294	0.956	Old+
TCONS_00004740	1	38052787	38131390	151.288	0.022	0.029	0.014	2.116	1.081	0.804	Old+
TCONS_00000754	1	39900244	40026312	70.261	0.063	0.087	0.037	2.321	1.215	0.922	Old+
TCONS_00000768	1	40073868	40125233	103.637	0.093	0.125	0.058	2.192	1.132	0.88	Old+
TCONS_00000791	1	40465939	40500854	8.119	0.316	0.481	0.14	3.423	1.775	0.97	Old+
TCONS_00004785	1	40680647	40698005	9.493	1.468	1.963	0.938	2.066	1.047	0.842	Old+
TCONS_00004827	1	42726190	42728664	4.932	0.232	0.339	0.118	2.864	1.518	0.88	Old+
TCONS_00000830	1	42727220	42752910	45.296	0.037	0.053	0.019	2.787	1.479	0.882	Old+
TCONS_00000846	1	43098541	43115947	120.796	0.046	0.063	0.028	2.231	1.157	0.864	Old+
TCONS_00004849	1	43749512	43827867	433.125	0.014	0.019	0.009	2.216	1.148	0.852	Old+
TCONS_00004870	1	45045980	45057418	211.781	0.095	0.131	0.058	2.223	1.153	0.922	Old+
TCONS_00000912	1	46425383	46494628	1.777	1.219	1.734	0.668	2.63	1.395	0.854	Old+
TCONS_00000954	1	46769074	46774086	3.683	0.396	0.61	0.167	3.768	1.914	0.938	Old+
TCONS_00004922	1	51132198	51169276	2.411	0.879	1.239	0.493	2.522	1.334	0.858	Old+
TCONS_00000988	1	51983992	52109757	153.16	0.034	0.045	0.022	2.007	1.005	0.818	Old+
TCONS_00001032	1	53407628	53433828	33.601	0.073	0.099	0.045	2.19	1.131	0.83	Old+
TCONS_00005071	1	54965149	54967124	3.32	0.478	0.692	0.249	2.802	1.486	0.888	Old+
TCONS_00005082	1	55077835	55088243	220.185	0.027	0.037	0.016	2.324	1.217	0.894	Old+
TCONS_00005107	1	56483441	56639556	29.918	0.089	0.118	0.058	2.112	1.079	0.814	Old+
TCONS_00001094	1	57406328	57417953	3.488	0.535	0.736	0.32	2.33	1.22	0.82	Old+
TCONS_00005155	1	58412000	58424153	852.789	0.037	0.049	0.025	1.954	0.966	0.814	Old+
TCONS_00001119	1	58586384	58595964	184.407	0.037	0.051	0.023	2.259	1.176	0.886	Old+
TCONS_00005196	1	59159783	59237280	87.083	0.036	0.051	0.019	2.665	1.414	0.92	Old+
TCONS_00005207	1	59639434	59671096	223.802	0.045	0.058	0.03	1.995	0.996	0.82	Old+
TCONS_00001153	1	59684882	59718674	316.863	0.029	0.039	0.018	2.146	1.102	0.856	Old+
TCONS_00001172	1	60098103	60153915	4.986	0.54	0.764	0.301	2.492	1.317	0.934	Old+
TCONS_00001186	1	60584135	60607054	33.861	0.124	0.174	0.071	2.47	1.304	0.928	Old+
TCONS_00001191	1	60886975	60915832	9.118	0.574	0.764	0.369	2.049	1.035	0.804	Old+
TCONS_00005255	1	63047801	63114667	297.821	0.036	0.059	0.012	5.123	2.357	1	Old+
TCONS_00001256	1	63176825	63180486	317.432	0.03	0.041	0.019	2.126	1.088	0.87	Old+
TCONS_00001265	1	63445935	63596276	1.686	1.502	2.064	0.9	2.255	1.173	0.812	Old+
TCONS_00005291	1	64406403	64433006	36.453	0.084	0.113	0.053	2.113	1.079	0.808	Old+
TCONS_00005305	1	64679871	64690659	167.099	0.028	0.037	0.018	2.098	1.069	0.824	Old+
TCONS_00001292	1	64690455	64725644	96.647	0.027	0.039	0.014	2.901	1.537	0.944	Old+
TCONS_00005315	1	64785983	64956824	90.976	0.034	0.05	0.016	3.04	1.604	0.952	Old+
TCONS_00001298	1	65186647	65278682	184.769	0.13	0.176	0.081	2.169	1.117	0.882	Old+
TCONS_00005373	1	67000517	67039261	827.73	0.042	0.059	0.023	2.524	1.336	0.968	Old+
TCONS_00001400	1	72284274	72303107	252.352	0.018	0.025	0.01	2.478	1.309	0.896	Old+
TCONS_00001403	1	72307342	72394952	414.769	0.014	0.021	0.006	3.54	1.824	0.98	Old+
TCONS_00005485	1	72427112	72536930	9.023	0.163	0.228	0.093	2.423	1.277	0.856	Old+
TCONS_00005494	1	73615647	73620426	5.321	0.538	0.742	0.319	2.264	1.179	0.826	Old+
TCONS_00005503	1	73910231	74124447	3.562	1.931	2.691	1.117	2.446	1.29	0.866	Old+
TCONS_00005511	1	74288247	74305648	472.363	0.016	0.024	0.008	2.817	1.494	0.952	Old+
TCONS_00001464	1	75168248	75171629	150.009	0.019	0.029	0.009	3.405	1.767	0.972	Old+
TCONS_00001490	1	75310053	75322608	5.577	0.258	0.401	0.104	3.796	1.924	0.958	Old+
TCONS_00001536	1	76489019	76503516	754.051	0.04	0.056	0.023	2.47	1.305	0.958	Old+
TCONS_00005579	1	76500342	76502104	531.255	0.046	0.063	0.028	2.3	1.202	0.944	Old+
NOMERGE_TCONS_00000020	1	78310346	78420286	12.556	0.283	0.389	0.169	2.371	1.245	0.888	Old+
TCONS_00001564	1	78657825	78706987	581.222	0.021	0.027	0.014	1.997	0.998	0.828	Old+
TCONS_00005621	1	79305486	79341380	72.087	0.058	0.082	0.033	2.434	1.283	0.92	Old+
TCONS_00005746	1	84721189	84873996	1914.53	0.022	0.03	0.013	2.272	1.184	0.902	Old+
TCONS_00001726	1	85485527	85645037	159.975	0.057	0.081	0.032	2.442	1.288	0.944	Old+
TCONS_00005790	1	85570323	85603878	824.922	0.03	0.04	0.02	2.024	1.017	0.838	Old+
TCONS_00001767	1	85894281	85908692	22.271	0.117	0.157	0.074	2.13	1.091	0.81	Old+
TCONS_00001851	1	87853256	87945146	332.816	0.029	0.041	0.016	2.533	1.341	0.96	Old+
TCONS_00005855	1	88258761	88259995	2.975	0.587	0.863	0.291	3.154	1.657	0.922	Old+
TCONS_00001868	1	89070415	89155174	121.223	0.047	0.062	0.03	2.107	1.075	0.842	Old+
TCONS_00001894	1	89930234	89931862	90.855	0.046	0.066	0.023	2.835	1.503	0.97	Old+
TCONS_00001940	1	91246491	91289315	69.58	0.065	0.086	0.042	2.082	1.058	0.82	Old+
TCONS_00001961	1	91366034	91375913	49.098	0.09	0.133	0.044	2.973	1.572	0.976	Old+
TCONS_00001964	1	91494621	91532096	18.149	0.11	0.15	0.068	2.263	1.178	0.84	Old+
TCONS_00001976	1	91757275	91758070	2.61	1.158	0.659	1.692	0.385	-1.378	0.896	Young+
TCONS_00005938	1	91928762	92180859	24.704	0.071	0.096	0.043	2.188	1.13	0.816	Old+
TCONS_00005976	1	93404689	93478808	865.712	0.025	0.037	0.012	3.13	1.646	0.99	Old+
TCONS_00002033	1	93512079	93621972	167.866	0.03	0.042	0.017	2.455	1.296	0.908	Old+
TCONS_00005983	1	93621878	93658710	413.181	0.042	0.061	0.022	2.756	1.462	0.976	Old+
TCONS_00002046	1	93685694	93695762	3.984	1.116	1.529	0.673	2.246	1.168	0.826	Old+
TCONS_00005994	1	93705391	93754838	186.282	0.015	0.02	0.009	2.219	1.15	0.822	Old+
TCONS_00005996	1	93792576	93802122	191.916	0.031	0.044	0.016	2.719	1.443	0.96	Old+
TCONS_00006001	1	95262236	95273200	3.933	0.438	0.615	0.248	2.544	1.347	0.876	Old+
TCONS_00002102	1	95313628	95335284	66.323	0.097	0.128	0.064	1.989	0.992	0.816	Old+
TCONS_00006013	1	96816315	96872171	23.9	0.321	0.426	0.208	2.082	1.058	0.82	Old+
TCONS_00006041	1	97821090	98095811	2.275	0.9	1.235	0.54	2.274	1.185	0.812	Old+
TCONS_00006068	1	99967460	99979239	5.092	0.737	1.111	0.335	3.253	1.702	0.968	Old+
TCONS_00002171	1	100647902	100863666	30.68	0.118	0.197	0.033	5.87	2.553	1	Old+
TCONS_00006110	1	104644786	104658535	5.419	2.234	3.323	1.067	3.195	1.676	0.984	Old+
TCONS_00002248	1	104768529	104995481	50.571	0.082	0.051	0.115	0.454	-1.139	0.866	Young+
TCONS_00002268	1	105990324	106036788	117.739	0.044	0.067	0.02	3.27	1.709	0.992	Old+
TCONS_00002273	1	106088613	106098817	7.455	0.371	0.552	0.177	3.1	1.632	0.96	Old+
TCONS_00002276	1	106171703	106394250	14.52	0.125	0.194	0.052	3.81	1.93	0.972	Old+
TCONS_00002302	1	107589912	107608940	16.134	0.278	0.443	0.102	4.404	2.139	0.996	Old+
TCONS_00002304	1	107636494	107639308	7.868	0.473	0.64	0.294	2.209	1.144	0.812	Old+
TCONS_00002317	1	107996501	108034365	2.906	1.01	1.413	0.577	2.462	1.3	0.856	Old+
TCONS_00006156	1	108373494	108379938	15.352	0.226	0.31	0.135	2.246	1.167	0.86	Old+
TCONS_00002364	1	114795873	114798480	5.964	0.284	0.412	0.147	2.793	1.482	0.9	Old+
TCONS_00006210	1	114795931	114796156	5.723	0.27	0.401	0.131	3.121	1.642	0.922	Old+
TCONS_00002434	1	118176508	118176923	15.228	0.205	0.277	0.129	2.191	1.132	0.834	Old+
TCONS_00002441	1	118388947	118609463	155.496	0.026	0.037	0.014	2.607	1.382	0.936	Old+
TCONS_00006256	1	119545051	119579189	10.431	0.394	0.563	0.212	2.614	1.386	0.946	Old+
TCONS_00002458	1	119562089	119564072	3.89	0.717	0.972	0.444	2.192	1.132	0.824	Old+
TCONS_00006265	1	119652477	119837613	9.043	0.8	1.067	0.514	2.106	1.074	0.838	Old+
TCONS_00006316	1	121304352	121332589	16.763	0.105	0.142	0.066	2.179	1.124	0.804	Old+
TCONS_00006446	1	130882074	130887454	1.804	1.713	2.38	0.998	2.4	1.263	0.834	Old+
TCONS_00006458	1	131128441	131151296	9.671	0.194	0.285	0.096	2.952	1.562	0.942	Old+
TCONS_00002634	1	131688707	131713542	1.761	1.321	0.76	1.922	0.392	-1.35	0.856	Young+
TCONS_00002658	1	132007343	132026666	236.853	0.035	0.047	0.022	2.152	1.106	0.848	Old+
TCONS_00006495	1	132025474	132031648	99.941	0.106	0.145	0.064	2.263	1.178	0.88	Old+
TCONS_00006497	1	132038257	132055167	24.294	0.24	0.323	0.151	2.183	1.126	0.844	Old+
TCONS_00006504	1	132356313	132391774	378.207	0.025	0.035	0.014	2.403	1.265	0.934	Old+
TCONS_00002678	1	132417453	132466959	451.142	0.023	0.031	0.015	1.994	0.995	0.826	Old+
TCONS_00006511	1	132509425	132542940	85.002	0.071	0.096	0.044	2.175	1.121	0.866	Old+
TCONS_00002697	1	132665244	132678034	7.378	0.818	1.296	0.307	4.12	2.043	0.998	Old+
TCONS_00002712	1	133129488	133139783	188.835	0.033	0.047	0.019	2.422	1.276	0.934	Old+
TCONS_00002715	1	133246097	133303435	108.021	0.027	0.038	0.016	2.262	1.178	0.856	Old+
TCONS_00002783	1	134962142	134974162	1380.6	0.03	0.042	0.017	2.568	1.361	0.962	Old+
TCONS_00006609	1	134983298	135105345	152.239	0.044	0.063	0.024	2.599	1.378	0.948	Old+
TCONS_00006635	1	135380811	135430508	214.731	0.044	0.063	0.024	2.611	1.385	0.932	Old+
TCONS_00006660	1	135953550	136018876	1.56	1.828	2.662	0.934	2.931	1.551	0.898	Old+
TCONS_00002811	1	136131389	136178010	27.217	0.129	0.198	0.055	3.551	1.828	0.992	Old+
TCONS_00006672	1	136181474	136207097	54.79	0.067	0.096	0.036	2.669	1.417	0.94	Old+
TCONS_00006679	1	136268122	136346142	357.155	0.038	0.05	0.024	2.134	1.094	0.882	Old+
TCONS_00002816	1	136466286	136531511	562.841	0.035	0.053	0.015	3.475	1.797	0.996	Old+
TCONS_00006754	1	139810293	140070729	11.608	0.212	0.311	0.106	2.999	1.584	0.954	Old+
TCONS_00006775	1	140798101	140833746	6.807	0.502	0.706	0.284	2.444	1.289	0.856	Old+
TCONS_00006784	1	140835106	140835853	12.361	0.105	0.154	0.053	2.922	1.547	0.9	Old+
TCONS_00006808	1	142890012	142934014	4.818	0.362	0.501	0.213	2.428	1.28	0.854	Old+
TCONS_00002965	1	146412017	146413312	12.148	0.407	0.542	0.262	2.09	1.064	0.804	Old+
TCONS_00003000	1	151110998	151128638	9.63	0.128	0.196	0.056	3.493	1.805	0.92	Old+
TCONS_00003053	1	152340201	152353347	7.878	0.287	0.39	0.176	2.322	1.215	0.834	Old+
TCONS_00006949	1	152836952	152902737	87.398	0.085	0.121	0.047	2.518	1.332	0.942	Old+
TCONS_00006954	1	153122754	153218053	102.26	0.102	0.147	0.053	2.754	1.462	0.98	Old+
TCONS_00003086	1	153382411	153387798	461.965	0.078	0.108	0.046	2.374	1.247	0.942	Old+
TCONS_00006958	1	153404357	153408429	17.176	0.524	0.718	0.316	2.252	1.171	0.872	Old+
TCONS_00007004	1	155210328	155242330	17.277	0.311	0.443	0.17	2.552	1.352	0.938	Old+
TCONS_00007023	1	155774135	155813085	156.087	0.052	0.077	0.024	3.184	1.671	1	Old+
TCONS_00007035	1	155844966	155973347	61.789	0.058	0.081	0.034	2.376	1.248	0.886	Old+
TCONS_00007048	1	156323509	156421159	16.51	0.084	0.119	0.047	2.427	1.279	0.828	Old+
TCONS_00003142	1	156558488	156651210	613.156	0.034	0.046	0.022	2.007	1.005	0.84	Old+
TCONS_00007072	1	156653617	156674356	2.408	1.393	1.919	0.829	2.315	1.211	0.84	Old+
TCONS_00007124	1	157451189	157452405	1.694	2.273	3.229	1.249	2.565	1.359	0.85	Old+
TCONS_00007240	1	162669620	162740636	729.054	0.035	0.047	0.021	2.27	1.183	0.928	Old+
TCONS_00007261	1	163384909	163403941	11.94	0.167	0.242	0.085	2.981	1.576	0.94	Old+
TCONS_00007266	1	163659034	163678428	5.203	0.967	1.458	0.441	3.292	1.719	0.978	Old+
TCONS_00003250	1	163929752	163955126	96.484	0.022	0.032	0.011	2.894	1.533	0.928	Old+
TCONS_00003258	1	164151838	164220277	3.463	1.144	1.554	0.704	2.291	1.196	0.838	Old+
TCONS_00003268	1	164307659	164437062	37.816	0.046	0.064	0.026	2.465	1.302	0.842	Old+
TCONS_00007300	1	164973696	165004554	39.808	0.041	0.057	0.024	2.378	1.25	0.838	Old+
TCONS_00007343	1	165864473	166002678	202.472	0.036	0.051	0.02	2.677	1.42	0.95	Old+
TCONS_00003295	1	166130238	166166510	6.614	0.305	0.467	0.131	3.683	1.881	0.974	Old+
TCONS_00007382	1	167226090	167285165	324.164	0.024	0.032	0.016	2.039	1.028	0.826	Old+
TCONS_00007423	1	170193420	170215397	370.728	0.038	0.051	0.024	2.187	1.129	0.882	Old+
NOMERGE_TCONS_00000035	1	170214860	170215556	11.371	0.148	0.206	0.085	2.452	1.294	0.868	Old+
TCONS_00007433	1	170704457	170868645	334.1	0.023	0.031	0.015	2.139	1.097	0.858	Old+
TCONS_00007447	1	171028774	171033661	23.781	0.065	0.089	0.039	2.322	1.215	0.818	Old+
TCONS_00003380	1	171329569	171340949	384.299	0.025	0.033	0.016	2.008	1.006	0.832	Old+
NOMERGE_TCONS_00000073	1	171358446	171360866	4.577	0.347	0.474	0.212	2.227	1.155	0.822	Old+
TCONS_00007512	1	172066013	172082795	177.16	0.069	0.093	0.044	2.117	1.082	0.858	Old+
TCONS_00003415	1	172081263	172122330	445.026	0.041	0.056	0.025	2.252	1.171	0.884	Old+
TCONS_00007560	1	175662421	175697170	88.328	0.029	0.041	0.016	2.562	1.357	0.886	Old+
TCONS_00007688	1	180803024	180814181	372.117	0.028	0.039	0.017	2.256	1.174	0.888	Old+
TCONS_00003605	1	181144230	181144815	9.501	0.091	0.136	0.044	2.968	1.569	0.87	Old+
TCONS_00003607	1	181150915	181168994	260.923	0.041	0.054	0.027	2.039	1.028	0.85	Old+
TCONS_00003654	1	182298481	182303809	4.505	0.425	0.702	0.128	5.508	2.461	0.994	Old+
TCONS_00003677	1	183053317	183056827	8.709	0.261	0.356	0.16	2.152	1.105	0.844	Old+
TCONS_00003711	1	184093613	184098469	179.073	0.07	0.048	0.094	0.514	-0.959	0.838	Young+
TCONS_00007812	1	184871926	184883537	37.083	0.815	1.134	0.473	2.389	1.256	0.936	Old+
TCONS_00003718	1	185203798	185286743	468.841	0.04	0.055	0.024	2.389	1.257	0.938	Old+
TCONS_00003725	1	185331988	185357777	9.825	0.171	0.232	0.106	2.273	1.185	0.824	Old+
TCONS_00007846	1	186246642	186250786	10.494	0.195	0.272	0.113	2.405	1.266	0.894	Old+
TCONS_00003801	1	186967416	186970902	2.043	1.563	2.201	0.879	2.599	1.378	0.886	Old+
TCONS_00007917	1	190772873	190911799	16.98	0.166	0.236	0.091	2.546	1.349	0.924	Old+
TCONS_00003872	1	191062985	191084558	8.065	0.217	0.329	0.096	3.39	1.761	0.96	Old+
TCONS_00003894	1	191575707	191623686	4.696	0.468	0.679	0.243	2.784	1.477	0.92	Old+
TCONS_00003904	1	191712544	191784255	304.312	0.022	0.03	0.013	2.372	1.246	0.912	Old+
TCONS_00008025	1	193104403	193130332	206.474	0.024	0.034	0.013	2.533	1.341	0.936	Old+
TCONS_00003958	1	194619800	194816869	212.435	0.05	0.068	0.031	2.224	1.153	0.912	Old+
TCONS_00055500	2	3114224	3227806	3.393	0.686	0.97	0.381	2.62	1.39	0.888	Old+
TCONS_00055505	2	3284141	3328877	65.069	0.08	0.109	0.048	2.247	1.168	0.888	Old+
TCONS_00055518	2	3704013	3782333	464.172	0.08	0.106	0.053	1.997	0.998	0.814	Old+
TCONS_00055521	2	3820934	3821306	1.598	1.236	1.878	0.547	3.644	1.865	0.944	Old+
TCONS_00055566	2	4857466	4862189	3.151	0.712	1.076	0.323	3.46	1.791	0.952	Old+
TCONS_00059321	2	4989051	5012791	488.085	0.019	0.028	0.011	2.555	1.353	0.968	Old+
TCONS_00055609	2	5845019	5871895	655.241	0.031	0.043	0.018	2.38	1.251	0.93	Old+
NOMERGE_TCONS_00000925	2	5862080	5862934	57.078	0.024	0.037	0.009	3.967	1.988	0.934	Old+
TCONS_00059365	2	6099091	6134210	176.051	0.049	0.072	0.025	2.796	1.483	0.978	Old+
TCONS_00055623	2	6322649	6446390	37.206	0.081	0.113	0.046	2.498	1.321	0.926	Old+
TCONS_00059411	2	7713189	7781412	14.658	0.266	0.403	0.12	3.383	1.758	0.976	Old+
TCONS_00059496	2	11471430	11503289	30.356	0.12	0.16	0.077	2.067	1.047	0.81	Old+
TCONS_00055687	2	12504107	12535549	8.509	0.181	0.259	0.097	2.692	1.429	0.878	Old+
TCONS_00059582	2	14603162	14604611	4.105	0.595	0.933	0.232	4.156	2.055	0.988	Old+
TCONS_00055733	2	15729559	16150806	11.919	0.142	0.196	0.085	2.294	1.198	0.85	Old+
CUFF.25229.1	2	15818540	15821552	22.289	0.195	0.288	0.096	2.933	1.553	0.976	Old+
TCONS_00059604	2	16200420	16242543	3.556	0.432	0.607	0.245	2.487	1.314	0.84	Old+
TCONS_00059627	2	17059370	17061946	1.833	1.786	2.723	0.783	3.422	1.775	0.958	Old+
TCONS_00059628	2	17065471	17161310	9.251	0.171	0.262	0.073	3.519	1.815	0.972	Old+
CUFF.25251.2	2	17845942	17848856	17.428	0.083	0.119	0.045	2.75	1.46	0.902	Old+
TCONS_00055801	2	20422698	20426830	15.21	0.101	0.142	0.057	2.63	1.395	0.838	Old+
TCONS_00059724	2	20847919	20968921	302.099	0.038	0.051	0.023	2.186	1.128	0.882	Old+
TCONS_00055826	2	21367542	21830553	49.821	0.061	0.086	0.034	2.569	1.361	0.914	Old+
TCONS_00059759	2	21881495	21964073	2.712	0.568	0.827	0.292	2.999	1.585	0.888	Old+
TCONS_00055842	2	22227503	22618247	13.124	0.199	0.27	0.122	2.22	1.151	0.836	Old+
TCONS_00055849	2	22623304	22693874	6.058	0.446	0.629	0.251	2.505	1.325	0.9	Old+
TCONS_00055852	2	22895483	22940266	13.681	0.09	0.136	0.041	3.309	1.726	0.91	Old+
TCONS_00059829	2	24974117	24975114	47.29	0.049	0.067	0.03	2.28	1.189	0.832	Old+
TCONS_00059847	2	25271039	25272416	196.613	0.019	0.027	0.01	2.93	1.551	0.96	Old+
TCONS_00055923	2	25372196	25384080	7.596	0.342	0.474	0.2	2.392	1.258	0.864	Old+
TCONS_00055929	2	25395827	25401321	12.484	0.231	0.347	0.107	3.248	1.7	0.976	Old+
TCONS_00055932	2	25428567	25448545	23.051	0.1	0.138	0.059	2.336	1.224	0.874	Old+
TCONS_00059888	2	25926838	25983282	403.602	0.021	0.031	0.01	2.986	1.578	0.978	Old+
TCONS_00059912	2	26409431	26445272	665.469	0.029	0.046	0.011	4.096	2.034	0.998	Old+
NOMERGE_TCONS_00000932	2	26453600	26503822	11.113	0.163	0.224	0.098	2.288	1.194	0.842	Old+
NOMERGE_TCONS_00000816	2	26916367	26920183	45.31	0.014	0.02	0.007	2.957	1.564	0.804	Old+
TCONS_00059949	2	26953563	26964546	37.957	0.081	0.118	0.043	2.754	1.461	0.956	Old+
TCONS_00055979	2	27257635	27261793	1.603	1.538	2.103	0.934	2.313	1.21	0.808	Old+
TCONS_00059982	2	28314610	28390262	3.463	1.043	1.565	0.485	3.242	1.697	0.958	Old+
TCONS_00056058	2	29124127	29182866	624.126	0.046	0.066	0.024	2.617	1.388	0.978	Old+
TCONS_00056090	2	29965148	30031451	417.825	0.025	0.037	0.012	3.21	1.683	0.99	Old+
TCONS_00056098	2	30133703	30156720	99.969	0.055	0.075	0.033	2.232	1.158	0.87	Old+
TCONS_00056110	2	30364224	30387407	4.756	0.61	0.832	0.372	2.297	1.2	0.832	Old+
TCONS_00060046	2	30471501	30474662	35.778	0.102	0.141	0.06	2.42	1.275	0.902	Old+
TCONS_00060053	2	30823097	30828846	4.404	3.95	6.315	1.416	4.432	2.148	0.986	Old+
TCONS_00056152	2	31572651	31617526	51.46	0.055	0.082	0.026	3.228	1.691	0.968	Old+
TCONS_00056158	2	31670676	31681350	31.598	0.121	0.179	0.06	2.942	1.557	0.966	Old+
NOMERGE_TCONS_00000948	2	32050055	32084857	38.202	0.042	0.058	0.025	2.413	1.271	0.816	Old+
TCONS_00056197	2	32151070	32234537	3.319	0.829	1.223	0.407	3.111	1.637	0.938	Old+
TCONS_00056208	2	32395670	32402739	22.305	0.088	0.12	0.054	2.267	1.181	0.834	Old+
TCONS_00060114	2	32972785	32982113	1.531	1.73	2.401	1.01	2.259	1.176	0.83	Old+
TCONS_00060136	2	33406108	33432877	75.461	0.111	0.148	0.072	2.016	1.012	0.82	Old+
TCONS_00060143	2	33701825	33887946	99.974	0.034	0.054	0.012	4.442	2.151	0.996	Old+
TCONS_00056252	2	34772045	34776531	854.168	0.17	0.267	0.065	4.132	2.047	0.998	Old+
TCONS_00060165	2	34777556	34799912	18.525	0.05	0.029	0.071	0.401	-1.317	0.824	Young+
TCONS_00060171	2	34852088	34871509	607.882	0.009	0.013	0.006	2.196	1.135	0.856	Old+
TCONS_00060189	2	34982997	35061438	11.757	0.247	0.367	0.117	3.152	1.656	0.954	Old+
TCONS_00056277	2	35581060	35730994	3.066	0.599	0.838	0.343	2.402	1.264	0.842	Old+
TCONS_00056308	2	37443279	37566454	241.055	0.048	0.067	0.027	2.46	1.299	0.938	Old+
TCONS_00056318	2	38341092	38369736	6.278	0.177	0.266	0.081	3.277	1.712	0.882	Old+
TCONS_00056350	2	39354098	39358979	14.082	0.324	0.436	0.204	2.156	1.108	0.812	Old+
TCONS_00056357	2	39720755	39727466	11.673	0.103	0.153	0.049	3.203	1.679	0.9	Old+
TCONS_00056383	2	43748824	44387623	78.63	0.034	0.049	0.019	2.558	1.355	0.912	Old+
TCONS_00060369	2	44985078	45112933	11.127	1.193	1.613	0.742	2.236	1.161	0.864	Old+
TCONS_00060384	2	46332555	46347938	3.664	0.634	0.871	0.38	2.341	1.227	0.86	Old+
TCONS_00056445	2	48949349	49316438	176.857	0.035	0.05	0.02	2.538	1.344	0.938	Old+
TCONS_00056494	2	51793960	51846253	6.784	0.227	0.32	0.127	2.508	1.327	0.88	Old+
TCONS_00060525	2	52691664	52742602	56.266	0.063	0.093	0.032	2.924	1.548	0.948	Old+
TCONS_00060543	2	53471917	53476457	6.09	0.544	0.832	0.235	3.499	1.807	0.972	Old+
TCONS_00060550	2	53696121	53696804	5.178	0.347	0.504	0.18	2.716	1.442	0.908	Old+
TCONS_00060561	2	56774589	56811248	4.772	0.629	0.858	0.383	2.189	1.131	0.842	Old+
TCONS_00060599	2	58821697	59160683	7.565	0.199	0.303	0.088	3.462	1.792	0.952	Old+
TCONS_00060610	2	59597837	59601317	1.81	1.082	0.548	1.654	0.323	-1.633	0.878	Young+
TCONS_00056601	2	59611954	59846149	242.93	0.045	0.063	0.025	2.417	1.273	0.952	Old+
TCONS_00060628	2	59899362	60125697	197.966	0.041	0.059	0.022	2.57	1.362	0.956	Old+
TCONS_00060641	2	60598292	60673754	8.941	0.469	0.674	0.248	2.62	1.389	0.936	Old+
TCONS_00056611	2	61593045	61654171	171.81	0.029	0.043	0.015	2.837	1.504	0.976	Old+
TCONS_00056650	2	64668212	64668703	3.334	0.615	0.912	0.297	3.183	1.67	0.946	Old+
TCONS_00056728	2	69897208	70024013	61.187	0.067	0.093	0.04	2.315	1.211	0.862	Old+
TCONS_00056766	2	71388216	71441622	379.082	0.048	0.065	0.03	2.21	1.144	0.884	Old+
TCONS_00060800	2	71669561	71674726	9.777	0.157	0.231	0.079	2.98	1.575	0.9	Old+
TCONS_00056783	2	71780945	71858416	610.781	0.051	0.07	0.03	2.309	1.207	0.95	Old+
TCONS_00056788	2	71868034	71903858	93.217	0.03	0.044	0.015	2.91	1.541	0.932	Old+
TCONS_00060839	2	73092801	73214502	10.717	0.325	0.503	0.134	3.779	1.918	0.994	Old+
TCONS_00060844	2	73341506	73386896	69.898	0.065	0.087	0.042	2.103	1.072	0.846	Old+
NOMERGE_TCONS_00000849	2	73658270	73660263	2.341	0.137	0.199	0.071	2.644	1.403	0.82	Old+
TCONS_00056887	2	76148435	76195741	3.746	0.719	1.045	0.369	2.952	1.562	0.92	Old+
TCONS_00056917	2	77291331	77292440	6.882	0.23	0.348	0.104	3.312	1.728	0.95	Old+
TCONS_00056925	2	78845432	78847169	3.757	0.827	1.108	0.527	2.07	1.05	0.812	Old+
TCONS_00061000	2	80411970	80447625	3.002	1.952	2.894	0.943	2.984	1.577	0.928	Old+
TCONS_00056962	2	81005995	81113393	10.547	0.203	0.286	0.114	2.561	1.357	0.908	Old+
TCONS_00061020	2	82260246	82266737	2.976	6.935	11.211	2.354	4.797	2.262	0.972	Old+
TCONS_00057013	2	84001513	84012954	20.529	0.287	0.397	0.168	2.361	1.24	0.908	Old+
TCONS_00061061	2	84587107	84650765	179.108	0.047	0.069	0.023	3.02	1.594	0.976	Old+
TCONS_00061072	2	84687970	84715303	228.945	0.031	0.044	0.017	2.558	1.355	0.938	Old+
TCONS_00061100	2	86161986	86171815	11.827	0.322	0.497	0.134	3.66	1.872	0.994	Old+
TCONS_00061103	2	86180516	86190684	6.149	0.276	0.393	0.151	2.679	1.422	0.898	Old+
TCONS_00061150	2	90357002	90581130	106.591	0.047	0.066	0.026	2.635	1.398	0.94	Old+
TCONS_00061187	2	91250743	91255995	5.915	0.215	0.313	0.11	2.901	1.536	0.878	Old+
TCONS_00057168	2	91730036	91918849	340.43	0.02	0.027	0.012	2.26	1.176	0.88	Old+
TCONS_00061303	2	96298736	96304337	36.818	0.137	0.184	0.088	2.005	1.004	0.816	Old+
TCONS_00057262	2	101118519	101125655	1.616	2.334	3.42	1.169	3.03	1.599	0.892	Old+
TCONS_00057280	2	102829371	102829462	5.921	0.586	0.837	0.318	2.634	1.397	0.912	Old+
TCONS_00061447	2	106962522	106974543	183.896	0.026	0.034	0.017	2.109	1.076	0.82	Old+
TCONS_00057382	2	107033105	107035523	11.542	0.303	0.444	0.152	2.895	1.534	0.956	Old+
CUFF.26774.1	2	108219617	108221838	4.782	0.28	0.391	0.161	2.473	1.306	0.828	Old+
TCONS_00061483	2	109092297	109278346	45.157	0.04	0.058	0.021	2.796	1.483	0.924	Old+
TCONS_00057410	2	109890590	109901043	222.763	0.038	0.05	0.025	2.034	1.024	0.804	Old+
TCONS_00057422	2	110597298	110649345	52.332	0.105	0.149	0.057	2.596	1.376	0.946	Old+
TCONS_00061499	2	111592798	111597031	4.341	0.678	0.996	0.338	2.935	1.554	0.938	Old+
TCONS_00057429	2	111667352	111693380	86.306	0.064	0.086	0.039	2.208	1.143	0.872	Old+
TCONS_00061506	2	112247946	112259291	36.973	0.057	0.081	0.03	2.721	1.444	0.904	Old+
NOMERGE_TCONS_00000973	2	112363011	112368283	40.188	0.035	0.048	0.021	2.242	1.165	0.808	Old+
TCONS_00057453	2	112454960	112472162	80.034	0.051	0.07	0.031	2.179	1.124	0.86	Old+
NOMERGE_TCONS_00000976	2	112631355	113217211	49.441	0.032	0.018	0.047	0.406	-1.301	0.832	Young+
TCONS_00057470	2	113327638	113716767	623.124	0.046	0.062	0.029	2.155	1.108	0.896	Old+
TCONS_00061560	2	114421573	114425126	2.822	1.04	1.567	0.476	3.155	1.658	0.95	Old+
TCONS_00061589	2	116847645	116877518	356.439	0.035	0.047	0.022	2.177	1.122	0.878	Old+
TCONS_00057558	2	118388524	118475380	169.993	0.022	0.032	0.01	3.178	1.668	0.982	Old+
TCONS_00057605	2	119237362	119251688	376.251	0.04	0.058	0.022	2.621	1.39	0.962	Old+
TCONS_00057622	2	119675052	119735407	107.277	0.037	0.053	0.02	2.621	1.39	0.932	Old+
NOMERGE_TCONS_00000984	2	120024807	120027453	23.522	0.042	0.06	0.022	2.663	1.413	0.844	Old+
TCONS_00061686	2	120299619	120301260	5.226	1.1	1.493	0.68	2.197	1.136	0.83	Old+
TCONS_00061696	2	120504825	120563878	352.658	0.026	0.035	0.017	2.065	1.046	0.862	Old+
TCONS_00061746	2	121310561	121355396	3.25	0.649	0.958	0.319	3.018	1.594	0.936	Old+
TCONS_00057694	2	121413395	121438687	558.663	0.123	0.185	0.057	3.253	1.702	0.996	Old+
TCONS_00061775	2	122120108	122186189	154.661	0.095	0.131	0.055	2.349	1.232	0.944	Old+
TCONS_00057773	2	125247146	125258608	456.744	0.027	0.036	0.017	2.027	1.02	0.842	Old+
TCONS_00061840	2	125563086	125625244	32.549	0.048	0.074	0.021	3.53	1.82	0.95	Old+
TCONS_00061847	2	125736986	125807632	458.289	0.031	0.041	0.02	2.084	1.059	0.878	Old+
TCONS_00057790	2	126152102	126165279	27.955	0.067	0.093	0.04	2.311	1.208	0.834	Old+
TCONS_00061861	2	126320973	126500674	2.238	1.414	1.984	0.804	2.483	1.312	0.848	Old+
TCONS_00057809	2	127208321	127240451	402.852	0.027	0.038	0.015	2.596	1.376	0.954	Old+
TCONS_00057815	2	127269970	127298932	598.173	0.023	0.034	0.012	2.715	1.441	0.972	Old+
TCONS_00057819	2	127341602	127357650	1904.77	0.132	0.206	0.053	3.825	1.935	1	Old+
TCONS_00057825	2	127367420	127417949	2.385	1.107	1.552	0.63	2.453	1.295	0.852	Old+
TCONS_00061929	2	127801122	127841168	567.05	0.051	0.07	0.03	2.347	1.231	0.94	Old+
TCONS_00061937	2	128610104	128687629	406.218	0.033	0.045	0.021	2.09	1.064	0.864	Old+
TCONS_00057868	2	129198365	129211616	150.17	0.05	0.067	0.032	2.067	1.048	0.85	Old+
NOMERGE_TCONS_00000994	2	129205958	129226438	15.756	0.106	0.15	0.059	2.519	1.333	0.894	Old+
TCONS_00057873	2	129297370	129314388	5.257	0.275	0.38	0.163	2.332	1.221	0.818	Old+
NOMERGE_TCONS_00000997	2	130417683	130424701	7.486	0.246	0.336	0.148	2.293	1.197	0.82	Old+
TCONS_00057928	2	131185922	131201522	275.158	0.044	0.059	0.028	2.134	1.094	0.858	Old+
TCONS_00062034	2	132052493	132145139	2697.47	0.027	0.043	0.009	4.564	2.19	0.998	Old+
TCONS_00062040	2	132248715	132253314	205.719	0.029	0.039	0.019	2.084	1.059	0.836	Old+
TCONS_00062070	2	134304219	134306742	2.314	2.065	3.089	0.967	3.184	1.671	0.93	Old+
NOMERGE_TCONS_00001001	2	135325447	135583584	1.474	0.93	1.326	0.505	2.661	1.412	0.828	Old+
TCONS_00062098	2	136078389	136387967	653.323	0.03	0.041	0.018	2.185	1.128	0.922	Old+
TCONS_00058073	2	138256553	138287422	1.594	1.665	2.411	0.864	2.792	1.482	0.89	Old+
TCONS_00058109	2	140238050	140239312	2.234	0.839	1.142	0.514	2.288	1.194	0.826	Old+
TCONS_00058111	2	140395384	140422954	431.752	0.032	0.045	0.019	2.36	1.239	0.922	Old+
TCONS_00062180	2	142617474	142901688	108.5	0.021	0.033	0.008	4.217	2.076	0.968	Old+
TCONS_00058167	2	144555685	144590749	31.253	0.068	0.091	0.043	2.116	1.081	0.818	Old+
TCONS_00058181	2	144798957	144802615	9.771	0.189	0.28	0.09	3.049	1.608	0.94	Old+
TCONS_00058218	2	145903241	145916425	194.959	0.12	0.163	0.074	2.206	1.141	0.9	Old+
TCONS_00058225	2	146221890	146225022	16.209	0.373	0.508	0.227	2.219	1.15	0.876	Old+
TCONS_00058269	2	149609144	149654285	8.063	0.236	0.327	0.138	2.415	1.272	0.852	Old+
TCONS_00058276	2	150218073	150244771	34.14	0.429	0.572	0.276	2.052	1.037	0.86	Old+
TCONS_00058278	2	150257186	150273652	32.333	0.26	0.363	0.15	2.476	1.308	0.922	Old+
TCONS_00062296	2	150310937	150362776	10.191	0.497	0.754	0.221	3.477	1.798	0.974	Old+
TCONS_00058288	2	150749042	150773211	384.022	0.04	0.057	0.022	2.595	1.376	0.942	Old+
TCONS_00062330	2	150832493	150904771	528.11	0.013	0.018	0.009	2.135	1.094	0.808	Old+
TCONS_00058310	2	151745000	151766554	24.922	0.128	0.171	0.081	2.079	1.056	0.85	Old+
NOMERGE_TCONS_00001008	2	151747578	151749978	5.24	0.353	0.507	0.188	2.68	1.422	0.916	Old+
TCONS_00058375	2	153161277	153210466	328.651	0.02	0.026	0.013	2.06	1.043	0.826	Old+
TCONS_00058389	2	153343465	153404008	528.436	0.029	0.044	0.013	3.466	1.793	0.996	Old+
TCONS_00058430	2	154613034	154646821	40.84	0.047	0.071	0.021	3.396	1.764	0.952	Old+
TCONS_00058459	2	155133458	155226855	45.617	0.065	0.09	0.039	2.349	1.232	0.864	Old+
TCONS_00058461	2	155236303	155250277	322.542	0.021	0.029	0.012	2.421	1.275	0.932	Old+
TCONS_00058473	2	155807024	155818366	45.091	0.09	0.124	0.054	2.344	1.229	0.872	Old+
TCONS_00058481	2	156003485	156018279	254.941	0.048	0.074	0.02	3.641	1.864	1	Old+
TCONS_00062492	2	156123639	156144186	129.414	0.045	0.065	0.024	2.686	1.426	0.96	Old+
TCONS_00062515	2	156828678	156839891	61.86	0.099	0.15	0.044	3.438	1.782	0.984	Old+
TCONS_00058517	2	156840077	156855570	94.239	0.042	0.058	0.024	2.318	1.213	0.876	Old+
TCONS_00062540	2	157145893	157205021	108.614	0.033	0.046	0.018	2.523	1.335	0.916	Old+
TCONS_00058523	2	157278951	157326319	214.726	0.049	0.065	0.033	2.014	1.01	0.84	Old+
TCONS_00058574	2	158650190	158766334	1.826	2.137	3.199	0.999	3.216	1.685	0.896	Old+
TCONS_00058590	2	160583330	160586730	5.156	3.288	4.507	1.981	2.303	1.203	0.842	Old+
TCONS_00062613	2	160765475	160873044	263.292	0.026	0.038	0.014	2.781	1.476	0.958	Old+
TCONS_00062622	2	160946978	161109229	232.109	0.034	0.048	0.019	2.585	1.37	0.956	Old+
CUFF.27832.1	2	162179839	162186258	2.248	0.705	1.022	0.366	2.765	1.467	0.886	Old+
TCONS_00058658	2	163491860	163502784	84.013	0.025	0.014	0.037	0.38	-1.397	0.898	Young+
TCONS_00062695	2	164424247	164443887	1.967	1.861	2.747	0.911	2.982	1.576	0.902	Old+
TCONS_00058716	2	164832873	164840019	8.783	0.198	0.285	0.104	2.804	1.488	0.904	Old+
TCONS_00062737	2	165738401	165742567	8.439	0.204	0.28	0.123	2.241	1.164	0.824	Old+
TCONS_00062746	2	165784152	165899059	67.295	0.048	0.068	0.026	2.641	1.401	0.946	Old+
TCONS_00058747	2	165992600	166073242	930.464	0.018	0.026	0.009	3.073	1.62	0.976	Old+
TCONS_00058752	2	166343342	166356458	16.223	0.072	0.037	0.109	0.338	-1.566	0.888	Young+
TCONS_00058769	2	166805437	166898052	157.704	0.031	0.045	0.017	2.622	1.39	0.936	Old+
TCONS_00062786	2	167035722	167063015	359.393	0.028	0.04	0.017	2.426	1.279	0.936	Old+
TCONS_00058800	2	167499735	167518306	3060.87	0.013	0.02	0.006	3.385	1.759	0.978	Old+
TCONS_00058806	2	167537709	167542828	10.341	0.375	0.521	0.219	2.345	1.229	0.9	Old+
TCONS_00062872	2	169633646	169888594	101.586	0.041	0.056	0.026	2.15	1.105	0.824	Old+
NOMERGE_TCONS_00001034	2	170482708	170497145	1.653	2.07	3.014	1.058	2.95	1.561	0.904	Old+
TCONS_00058875	2	170496428	170519123	727.584	0.045	0.06	0.029	2.066	1.047	0.856	Old+
TCONS_00062905	2	170577883	170602017	11.041	0.458	0.688	0.212	3.273	1.71	0.97	Old+
TCONS_00062954	2	171968836	171991279	60.838	0.031	0.046	0.015	3.089	1.627	0.91	Old+
TCONS_00058914	2	172281523	172290520	4.403	0.603	0.83	0.359	2.263	1.178	0.852	Old+
TCONS_00058923	2	172549591	172558622	95.483	0.056	0.078	0.033	2.437	1.285	0.908	Old+
TCONS_00058955	2	173520190	173528501	34.168	0.127	0.076	0.182	0.422	-1.246	0.898	Young+
TCONS_00063048	2	174465067	174473081	75.542	0.043	0.058	0.027	2.093	1.065	0.826	Old+
TCONS_00059112	2	177000831	177013188	2.321	2.357	3.378	1.262	2.566	1.359	0.866	Old+
TCONS_00063174	2	177121307	177272414	32.592	0.196	0.278	0.108	2.537	1.343	0.936	Old+
TCONS_00059131	2	177759225	177773360	30.731	0.259	0.348	0.163	2.084	1.059	0.834	Old+
TCONS_00063234	2	177828608	177840743	8.391	0.354	0.481	0.218	2.227	1.155	0.86	Old+
TCONS_00059162	2	180019640	180035465	1450.35	0.027	0.037	0.016	2.394	1.26	0.956	Old+
TCONS_00063314	2	180036374	180042606	1439.09	0.032	0.049	0.013	3.684	1.881	0.998	Old+
TCONS_00059176	2	180171431	180176286	282.88	0.015	0.021	0.01	2.226	1.154	0.85	Old+
TCONS_00063316	2	180176195	180226313	160.705	0.053	0.075	0.029	2.634	1.397	0.962	Old+
TCONS_00063320	2	180254862	180273496	86.03	0.05	0.071	0.028	2.551	1.351	0.928	Old+
TCONS_00059191	2	180597447	180622185	36.561	0.145	0.207	0.078	2.674	1.419	0.946	Old+
TCONS_00063354	2	181251449	181288148	4.407	1.17	1.595	0.716	2.234	1.16	0.854	Old+
TCONS_00059229	2	181364965	181383628	2.823	1.27	1.75	0.756	2.307	1.206	0.834	Old+
NOMERGE_TCONS_00000916	2	181578480	181585119	1.942	0.385	0.559	0.199	2.818	1.494	0.816	Old+
TCONS_00063367	2	181582101	181592803	72.013	0.056	0.076	0.034	2.31	1.208	0.894	Old+
NOMERGE_TCONS_00001043	3	7612705	7690229	2.639	0.362	0.601	0.106	5.41	2.436	0.938	Old+
TCONS_00066344	3	7659532	7663823	3.251	0.439	0.626	0.237	2.673	1.418	0.854	Old+
TCONS_00063499	3	9335208	9336350	1.597	2.456	3.492	1.346	2.573	1.363	0.826	Old+
TCONS_00066421	3	9972577	9977860	25.64	0.265	0.361	0.162	2.173	1.12	0.87	Old+
TCONS_00066433	3	10313540	10331439	3.152	1.319	2.119	0.463	4.542	2.183	0.996	Old+
TCONS_00066469	3	11706332	11711055	2.561	0.425	0.594	0.243	2.376	1.248	0.822	Old+
TCONS_00063573	3	13632297	13816415	40.453	0.077	0.107	0.044	2.476	1.308	0.884	Old+
CUFF.28611.1	3	13777143	13778307	19.215	0.142	0.204	0.075	2.725	1.446	0.936	Old+
TCONS_00063603	3	14755564	14832751	5.227	0.422	0.588	0.244	2.376	1.248	0.86	Old+
TCONS_00066517	3	15152038	15172163	127.223	0.159	0.239	0.073	3.299	1.722	0.982	Old+
TCONS_00066520	3	15371827	15574878	15.784	0.136	0.186	0.083	2.182	1.126	0.814	Old+
TCONS_00066547	3	17328234	17373321	11.033	0.192	0.26	0.12	2.185	1.127	0.824	Old+
TCONS_00063641	3	18069472	18071981	3.638	0.592	0.831	0.336	2.579	1.367	0.848	Old+
TCONS_00066560	3	18757234	18881520	4.197	0.674	1.017	0.308	3.365	1.751	0.952	Old+
TCONS_00066577	3	19735666	19738844	4.124	1.931	2.707	1.1	2.342	1.228	0.878	Old+
TCONS_00066589	3	20248264	20286765	28.691	0.351	0.51	0.18	2.779	1.475	0.966	Old+
TCONS_00066605	3	20774735	20781455	5.664	0.329	0.465	0.185	2.484	1.313	0.882	Old+
TCONS_00066616	3	21166225	21370479	148.193	0.185	0.267	0.096	2.755	1.462	0.976	Old+
TCONS_00063686	3	21709703	21712175	2.524	1.057	1.476	0.607	2.489	1.315	0.876	Old+
TCONS_00063690	3	22076652	22216594	529.798	0.056	0.075	0.035	2.16	1.111	0.878	Old+
TCONS_00063701	3	22970399	22971315	8.169	0.199	0.287	0.104	2.759	1.464	0.91	Old+
TCONS_00066660	3	23663119	23672860	8.108	0.383	0.552	0.203	2.715	1.441	0.914	Old+
TCONS_00063783	3	27182224	27244958	763.28	0.016	0.022	0.009	2.389	1.256	0.92	Old+
TCONS_00066730	3	27416159	27711292	213.059	0.03	0.042	0.018	2.301	1.202	0.904	Old+
TCONS_00066750	3	29951299	30509514	22.901	0.071	0.098	0.042	2.371	1.245	0.828	Old+
TCONS_00063875	3	31246907	31316911	74.178	0.05	0.071	0.027	2.625	1.392	0.944	Old+
TCONS_00063883	3	31340712	31350697	93.202	0.166	0.234	0.093	2.485	1.313	0.956	Old+
TCONS_00066834	3	32580332	32617267	935.827	0.015	0.021	0.009	2.345	1.23	0.9	Old+
TCONS_00063938	3	32700538	32726968	265.528	0.017	0.023	0.011	2.063	1.045	0.822	Old+
TCONS_00063946	3	32817546	32938071	27.346	0.198	0.28	0.109	2.582	1.369	0.92	Old+
TCONS_00066878	3	34481823	34523988	10.139	0.142	0.208	0.071	2.893	1.532	0.9	Old+
TCONS_00066887	3	34708584	34716728	459.023	0.021	0.028	0.014	2.011	1.008	0.806	Old+
TCONS_00066961	3	37714190	37724410	2.811	1.056	1.475	0.607	2.445	1.29	0.852	Old+
TCONS_00064151	3	41011104	41040196	154.43	0.026	0.036	0.015	2.377	1.249	0.892	Old+
TCONS_00067031	3	44375114	44410268	3.818	0.85	1.205	0.47	2.525	1.336	0.882	Old+
TCONS_00067055	3	46516767	46531539	12.582	0.369	0.529	0.197	2.685	1.425	0.948	Old+
TCONS_00067081	3	49012624	49017023	24.131	0.147	0.205	0.086	2.393	1.259	0.89	Old+
TCONS_00067149	3	52982123	53017287	142.772	0.04	0.052	0.027	2.026	1.019	0.82	Old+
TCONS_00064328	3	54617741	54619907	4.511	0.482	0.721	0.227	3.367	1.752	0.948	Old+
TCONS_00064347	3	55181818	55209957	29.354	0.099	0.14	0.055	2.641	1.401	0.916	Old+
TCONS_00067275	3	59265291	59270258	14.626	0.502	0.69	0.3	2.313	1.21	0.876	Old+
TCONS_00064412	3	60025674	60040573	242.885	0.03	0.047	0.013	3.765	1.912	1	Old+
TCONS_00067290	3	61235873	61240241	272.846	0.279	0.37	0.183	2.003	1.002	0.854	Old+
TCONS_00067327	3	63373801	63386917	3.027	0.767	1.084	0.428	2.502	1.323	0.89	Old+
TCONS_00067331	3	63532160	63543565	8.081	0.395	0.559	0.22	2.55	1.351	0.914	Old+
TCONS_00067343	3	63942330	63964768	38.614	0.067	0.093	0.038	2.424	1.277	0.87	Old+
TCONS_00067357	3	65507374	65521154	1183.48	0.051	0.066	0.034	1.904	0.929	0.816	Old+
TCONS_00067390	3	66502341	66625433	19.815	0.077	0.103	0.048	2.203	1.139	0.804	Old+
TCONS_00064552	3	68463267	68626482	18.259	0.213	0.304	0.116	2.675	1.419	0.958	Old+
TCONS_00067426	3	69067149	69127232	2.092	3.245	1.934	4.65	0.412	-1.279	0.806	Young+
TCONS_00064579	3	69197353	69204954	11.178	0.969	1.399	0.508	2.788	1.479	0.964	Old+
TCONS_00064600	3	69316858	69560802	88.654	0.101	0.133	0.068	1.971	0.979	0.808	Old+
TCONS_00064607	3	69721886	69750922	590.21	0.044	0.058	0.03	1.917	0.939	0.822	Old+
TCONS_00064614	3	69963811	69965130	3.914	0.391	0.547	0.224	2.447	1.291	0.838	Old+
TCONS_00064644	3	75557175	75645308	366.05	0.056	0.08	0.03	2.728	1.448	0.972	Old+
TCONS_00064670	3	77371257	77398391	3.215	0.702	0.964	0.422	2.292	1.197	0.85	Old+
TCONS_00064699	3	79540424	79542261	1.835	0.905	1.419	0.355	3.872	1.953	0.94	Old+
TCONS_00067561	3	82092428	82274777	10.034	0.222	0.31	0.127	2.479	1.31	0.896	Old+
TCONS_00067610	3	83898094	84040183	515.36	0.026	0.036	0.014	2.513	1.329	0.956	Old+
TCONS_00064748	3	84787242	84793173	15.892	0.128	0.174	0.079	2.225	1.154	0.836	Old+
TCONS_00067645	3	85655542	85657610	14.364	0.124	0.181	0.062	3.015	1.592	0.926	Old+
TCONS_00067654	3	86137731	86142702	190.566	0.04	0.055	0.025	2.194	1.133	0.918	Old+
TCONS_00064796	3	87617253	87737142	307.875	0.03	0.043	0.016	2.718	1.442	0.964	Old+
TCONS_00064807	3	87906321	87916132	85.574	0.044	0.062	0.024	2.488	1.315	0.916	Old+
TCONS_00064812	3	87918927	87923672	355.264	0.016	0.022	0.01	2.126	1.088	0.826	Old+
TCONS_00067678	3	87922633	87930406	154.005	0.021	0.029	0.012	2.469	1.304	0.87	Old+
TCONS_00064834	3	88081862	88121048	220.634	0.029	0.044	0.014	3.191	1.674	0.994	Old+
TCONS_00064837	3	88141901	88172086	52.865	0.067	0.045	0.09	0.488	-1.035	0.832	Young+
TCONS_00067696	3	88282757	88296999	54.246	0.06	0.081	0.037	2.197	1.136	0.848	Old+
TCONS_00064854	3	88364422	88368541	115.998	0.06	0.09	0.029	3.185	1.671	0.984	Old+
TCONS_00064904	3	89202928	89208679	4.902	0.374	0.53	0.207	2.516	1.331	0.882	Old+
TCONS_00067774	3	89415472	89418457	461.416	0.046	0.064	0.027	2.346	1.23	0.95	Old+
TCONS_00064917	3	89418054	89430023	58.166	0.046	0.071	0.019	3.773	1.916	0.978	Old+
TCONS_00064934	3	89711352	89753446	272.498	0.013	0.019	0.007	2.75	1.459	0.93	Old+
TCONS_00067821	3	90236650	90243512	251.545	0.015	0.021	0.009	2.368	1.243	0.84	Old+
TCONS_00064951	3	90248172	90253612	5.963	2.187	2.974	1.343	2.219	1.15	0.866	Old+
TCONS_00064964	3	90293177	90363403	550.297	0.049	0.067	0.028	2.368	1.244	0.92	Old+
TCONS_00067858	3	91970132	91991183	127.276	0.096	0.126	0.064	2.012	1.008	0.838	Old+
TCONS_00065052	3	94837545	94882367	31.516	0.079	0.105	0.052	2.078	1.055	0.804	Old+
TCONS_00067949	3	95323504	95357451	985.949	0.019	0.027	0.01	2.696	1.431	0.98	Old+
TCONS_00067951	3	95384170	95405637	62.98	0.041	0.056	0.024	2.257	1.174	0.838	Old+
TCONS_00065129	3	95658597	95663178	14.321	0.228	0.308	0.141	2.134	1.094	0.826	Old+
TCONS_00067969	3	95759691	95819417	309.56	0.02	0.027	0.013	2.069	1.049	0.822	Old+
TCONS_00065138	3	95893951	95898864	170.426	0.03	0.041	0.019	2.17	1.118	0.858	Old+
TCONS_00067988	3	95988429	95996404	5.329	0.31	0.429	0.183	2.444	1.289	0.836	Old+
TCONS_00065207	3	96601039	96626310	4.051	0.339	0.474	0.194	2.417	1.273	0.808	Old+
TCONS_00068056	3	96606659	96629820	17.817	0.079	0.11	0.047	2.404	1.265	0.822	Old+
TCONS_00065222	3	96696384	96706070	4.27	0.894	1.274	0.486	2.629	1.394	0.922	Old+
TCONS_00065260	3	97628804	97655282	40.498	0.083	0.115	0.048	2.319	1.213	0.89	Old+
TCONS_00068085	3	97689824	97888707	249.157	0.026	0.038	0.013	2.888	1.53	0.982	Old+
TCONS_00065331	3	100487001	100523964	51.573	0.028	0.042	0.013	3.409	1.77	0.924	Old+
TCONS_00068142	3	100550298	100550854	2.159	1.082	1.533	0.598	2.585	1.37	0.86	Old+
TCONS_00068153	3	100938719	100969997	65.432	0.04	0.055	0.023	2.381	1.251	0.872	Old+
TCONS_00068162	3	101313978	101315759	2.352	0.74	1.109	0.345	3.17	1.665	0.926	Old+
TCONS_00065347	3	101377057	101464291	674.6	0.049	0.072	0.024	2.926	1.549	0.98	Old+
TCONS_00068165	3	101493633	101497722	7.131	0.175	0.265	0.079	3.407	1.768	0.92	Old+
TCONS_00065349	3	101495925	101513053	22.852	0.066	0.101	0.029	3.495	1.805	0.94	Old+
TCONS_00068236	3	104361940	104371329	2.806	1.532	2.234	0.779	2.711	1.439	0.928	Old+
TCONS_00065439	3	104638564	104658462	146.667	0.049	0.065	0.032	1.967	0.976	0.832	Old+
TCONS_00068272	3	104737307	104741268	99.978	0.073	0.106	0.036	2.921	1.546	0.974	Old+
TCONS_00068278	3	104794836	104818563	17.32	0.119	0.16	0.074	2.156	1.108	0.814	Old+
TCONS_00068282	3	104939527	104961709	6.222	1.706	2.336	1.031	2.275	1.186	0.866	Old+
TCONS_00068303	3	105727267	105801388	171.807	0.035	0.047	0.021	2.18	1.124	0.878	Old+
TCONS_00065474	3	105959369	105969760	1.895	2.288	3.324	1.178	2.79	1.481	0.882	Old+
TCONS_00065478	3	106257125	106257837	10.32	0.256	0.365	0.138	2.596	1.377	0.912	Old+
TCONS_00068398	3	108793176	108840641	40.687	0.256	0.336	0.169	1.987	0.991	0.804	Old+
TCONS_00068431	3	110790426	110792979	29.869	0.101	0.134	0.065	2.075	1.053	0.816	Old+
TCONS_00065592	3	112143648	112145062	2.103	1.182	1.802	0.517	3.638	1.863	0.946	Old+
TCONS_00068458	3	113570021	113630168	91.417	0.074	0.102	0.044	2.294	1.198	0.898	Old+
TCONS_00065628	3	116488966	116493358	20.818	0.058	0.087	0.027	3.251	1.701	0.886	Old+
TCONS_00068537	3	117417314	117431176	20.843	0.262	0.388	0.128	3.032	1.6	0.982	Old+
TCONS_00065647	3	117485095	117689507	3.347	1.243	1.784	0.664	2.643	1.402	0.9	Old+
TCONS_00068594	3	122224292	122229984	28.059	0.066	0.101	0.029	3.558	1.831	0.976	Old+
TCONS_00065699	3	122274240	122285269	631.364	0.026	0.036	0.016	2.151	1.105	0.888	Old+
TCONS_00068610	3	122929453	122984513	215.866	0.036	0.052	0.018	2.814	1.492	0.97	Old+
TCONS_00065749	3	128148809	128152796	1.91	1.34	0.807	1.91	0.417	-1.264	0.834	Young+
TCONS_00065772	3	129901425	129914103	3.198	0.601	0.898	0.283	3.215	1.685	0.934	Old+
TCONS_00065782	3	130180806	130599885	79.906	0.028	0.046	0.008	5.783	2.532	0.994	Old+
TCONS_00068722	3	132429744	132458422	47.011	0.066	0.09	0.04	2.228	1.156	0.862	Old+
TCONS_00068744	3	132981753	133092084	94.676	0.034	0.048	0.018	2.637	1.399	0.914	Old+
TCONS_00065824	3	133091363	133110988	496.001	0.011	0.015	0.006	2.307	1.206	0.854	Old+
TCONS_00068767	3	135406412	135423925	194.686	0.035	0.048	0.021	2.334	1.223	0.884	Old+
TCONS_00068781	3	136943245	136946788	5.41	0.323	0.456	0.181	2.548	1.349	0.876	Old+
TCONS_00068791	3	137794408	137803499	45.621	0.068	0.09	0.043	2.091	1.064	0.818	Old+
TCONS_00065908	3	137917346	137928765	667.778	0.033	0.05	0.016	3.094	1.63	0.99	Old+
TCONS_00068798	3	138027630	138034754	22.286	0.124	0.179	0.065	2.701	1.433	0.93	Old+
TCONS_00065976	3	141465236	141834924	737.994	0.024	0.035	0.011	3.127	1.645	0.984	Old+
TCONS_00065984	3	142530338	142550143	40.627	0.953	1.253	0.632	1.956	0.968	0.83	Old+
TCONS_00065999	3	142755697	142759683	2.597	0.879	1.188	0.549	2.136	1.095	0.812	Old+
TCONS_00066019	3	144570304	144597680	584.445	0.02	0.028	0.013	2.199	1.137	0.896	Old+
TCONS_00066052	3	145576114	145608852	158.732	0.023	0.031	0.013	2.382	1.252	0.888	Old+
TCONS_00068945	3	146506348	146521906	199.746	0.048	0.071	0.023	3.004	1.587	0.98	Old+
TCONS_00068952	3	147760812	147840678	3.709	0.722	1.017	0.406	2.531	1.34	0.846	Old+
TCONS_00066159	3	152052598	152058055	34.796	0.048	0.066	0.029	2.347	1.231	0.86	Old+
TCONS_00069011	3	152093533	152166230	132.726	0.057	0.085	0.027	3.206	1.681	0.994	Old+
TCONS_00066165	3	152203401	152205820	2.111	1.185	1.717	0.616	2.802	1.486	0.912	Old+
TCONS_00066192	3	152714043	152790304	150.498	0.017	0.025	0.009	2.883	1.528	0.908	Old+
TCONS_00066212	3	153973436	154271727	53.715	0.065	0.088	0.039	2.322	1.215	0.896	Old+
TCONS_00066280	3	159495421	159531613	4.598	0.819	1.133	0.483	2.357	1.237	0.876	Old+
TCONS_00069106	4	3217247	3219110	2.837	0.688	0.949	0.408	2.331	1.221	0.828	Old+
TCONS_00072574	4	3382110	3428729	1.823	1.506	2.167	0.797	2.652	1.407	0.874	Old+
TCONS_00069113	4	3382509	3388907	2.011	1.398	2.044	0.705	2.953	1.562	0.916	Old+
TCONS_00069131	4	3574841	3616682	8.361	0.694	0.987	0.379	2.51	1.327	0.918	Old+
TCONS_00072588	4	3792210	3826148	6.166	0.16	0.231	0.084	2.859	1.515	0.854	Old+
TCONS_00072599	4	3860066	3874476	2581.89	0.028	0.039	0.016	2.492	1.317	0.964	Old+
TCONS_00069146	4	3938888	3945780	94.119	0.051	0.072	0.029	2.528	1.338	0.91	Old+
TCONS_00069154	4	4335514	4388762	1.681	2.698	3.994	1.309	3.129	1.646	0.904	Old+
TCONS_00072622	4	4945437	4960351	2.54	1.142	1.589	0.664	2.37	1.245	0.828	Old+
TCONS_00069165	4	4978783	5115769	23.072	0.129	0.201	0.052	3.848	1.944	0.99	Old+
TCONS_00069186	4	5632328	5642704	7.455	0.438	0.621	0.242	2.589	1.372	0.904	Old+
TCONS_00069198	4	6191014	6221688	121.609	0.07	0.094	0.043	2.186	1.128	0.898	Old+
TCONS_00069239	4	8535562	8607778	205.959	0.042	0.057	0.026	2.152	1.105	0.882	Old+
TCONS_00069247	4	8690406	8867659	284.463	0.032	0.042	0.022	1.939	0.956	0.808	Old+
TCONS_00069281	4	9941034	9983380	4.608	1.211	1.636	0.757	2.19	1.131	0.818	Old+
TCONS_00072784	4	10951773	10961657	114.801	0.066	0.093	0.038	2.512	1.329	0.92	Old+
TCONS_00069307	4	10959817	10962008	1.914	1.439	2.01	0.826	2.306	1.205	0.812	Old+
TCONS_00072821	4	11331931	11389146	813.557	0.021	0.029	0.012	2.413	1.271	0.938	Old+
TCONS_00069331	4	11413666	11422077	16.631	0.407	0.545	0.259	2.129	1.09	0.848	Old+
TCONS_00069337	4	11485818	11550689	454.842	0.024	0.037	0.01	3.954	1.983	1	Old+
TCONS_00072839	4	12134197	12136540	21.291	0.658	0.886	0.413	2.136	1.095	0.876	Old+
TCONS_00069385	4	13148055	13160026	2.106	1.584	2.337	0.778	3.088	1.627	0.934	Old+
TCONS_00069448	4	14864076	14915482	140.876	0.157	0.212	0.097	2.212	1.145	0.884	Old+
TCONS_00069477	4	16957201	17109436	11.388	0.105	0.149	0.058	2.782	1.476	0.814	Old+
TCONS_00069523	4	19575065	19606932	47.235	0.097	0.137	0.055	2.466	1.302	0.924	Old+
TCONS_00072979	4	19876841	19922605	2.219	2.039	2.932	1.083	2.777	1.474	0.882	Old+
TCONS_00072981	4	20122112	20778866	3.388	0.691	0.975	0.386	2.506	1.326	0.888	Old+
TCONS_00069552	4	21595686	21604701	10.224	0.37	0.516	0.213	2.478	1.309	0.888	Old+
TCONS_00073010	4	21724984	21725177	1.651	1.183	1.807	0.514	3.667	1.875	0.948	Old+
TCONS_00069589	4	22641194	22641825	35.525	0.139	0.088	0.193	0.457	-1.128	0.872	Young+
TCONS_00069617	4	23260784	23397898	20.743	0.149	0.205	0.088	2.255	1.173	0.856	Old+
NOMERGE_TCONS_00001131	4	24792680	24800310	6.077	0.12	0.187	0.048	3.986	1.995	0.878	Old+
TCONS_00069640	4	24897975	24905001	1124.81	0.035	0.052	0.017	3.012	1.591	0.996	Old+
TCONS_00073088	4	27867149	27867655	3.604	0.552	0.754	0.336	2.296	1.199	0.854	Old+
TCONS_00073110	4	31145110	31157897	2.468	1.109	1.662	0.517	3.258	1.704	0.97	Old+
TCONS_00069751	4	31902938	31910669	15.912	0.438	0.734	0.121	6.156	2.622	1	Old+
TCONS_00073147	4	31907242	31910458	12.03	0.483	0.815	0.128	6.336	2.663	1	Old+
TCONS_00073196	4	33170343	33189737	1.718	1.946	2.815	1.015	2.615	1.387	0.872	Old+
TCONS_00069865	4	37996800	38004645	3.009	0.437	0.641	0.217	3.049	1.608	0.894	Old+
TCONS_00069880	4	40142855	40202753	220.996	0.031	0.046	0.016	2.934	1.553	0.976	Old+
TCONS_00069887	4	40370284	40384426	4.378	0.346	0.48	0.203	2.463	1.3	0.842	Old+
TCONS_00073377	4	41114427	41124465	63.199	0.044	0.065	0.022	2.999	1.585	0.962	Old+
TCONS_00073386	4	41291258	41314971	1010.58	0.015	0.021	0.009	2.455	1.295	0.918	Old+
TCONS_00073391	4	41390429	41464926	210.233	0.027	0.038	0.015	2.572	1.363	0.924	Old+
TCONS_00073404	4	41723833	41731331	12.287	0.248	0.339	0.15	2.307	1.206	0.862	Old+
TCONS_00073431	4	42979963	43000514	271.709	0.026	0.036	0.016	2.232	1.158	0.87	Old+
ENSMUST00000030189	4	43566928	43578873	87.325	0.06	0.082	0.036	2.319	1.213	0.916	Old+
TCONS_00069982	4	43860942	43944806	2.69	0.758	1.087	0.406	2.667	1.415	0.876	Old+
TCONS_00073499	4	44225024	44234889	3.582	0.327	0.192	0.471	0.421	-1.247	0.804	Young+
TCONS_00070014	4	44943753	44949260	4.017	1.024	1.477	0.538	2.749	1.459	0.93	Old+
TCONS_00073523	4	44991173	45012588	3.004	1.533	2.209	0.808	2.861	1.516	0.912	Old+
TCONS_00073530	4	45316613	45320675	132.452	0.03	0.044	0.016	2.788	1.479	0.944	Old+
TCONS_00070034	4	45591560	45626014	3.499	0.506	0.704	0.294	2.473	1.306	0.844	Old+
TCONS_00073557	4	46114746	46138475	21.825	0.091	0.122	0.058	2.161	1.112	0.818	Old+
TCONS_00070064	4	46138597	46172403	11.075	0.259	0.386	0.124	3.14	1.651	0.95	Old+
TCONS_00073561	4	46376458	46389450	92.384	0.034	0.047	0.021	2.325	1.218	0.86	Old+
TCONS_00073595	4	48193323	48279788	378.91	0.022	0.03	0.013	2.203	1.139	0.89	Old+
TCONS_00073646	4	52725829	52736723	7.613	0.603	0.85	0.339	2.594	1.375	0.936	Old+
TCONS_00073671	4	53731478	53733042	2.516	1.413	0.864	2.001	0.423	-1.241	0.818	Young+
TCONS_00073676	4	54839871	54853226	2.82	0.881	1.309	0.423	3.15	1.655	0.94	Old+
TCONS_00073715	4	56663415	56689844	33.644	0.33	0.473	0.177	2.684	1.424	0.952	Old+
TCONS_00073736	4	56866923	56947580	87.051	0.102	0.142	0.06	2.387	1.255	0.916	Old+
TCONS_00073765	4	57943373	57956895	136.182	0.051	0.073	0.028	2.646	1.404	0.946	Old+
TCONS_00073791	4	58794304	58913507	1947.11	0.023	0.037	0.009	4.329	2.114	1	Old+
TCONS_00073818	4	59301053	59304098	5.838	0.206	0.29	0.117	2.547	1.349	0.834	Old+
TCONS_00073825	4	59471868	59549364	266.122	0.045	0.068	0.021	3.282	1.715	0.996	Old+
NOMERGE_TCONS_00001140	4	59549154	59549625	4.971	0.199	0.306	0.086	3.658	1.871	0.904	Old+
TCONS_00070277	4	59626201	59761439	86.524	0.047	0.064	0.03	2.115	1.081	0.858	Old+
TCONS_00073863	4	62383654	62408720	63.107	0.054	0.073	0.032	2.323	1.216	0.86	Old+
TCONS_00073879	4	63367125	63403354	17.441	0.27	0.465	0.062	7.537	2.914	1	Old+
TCONS_00070374	4	63377053	63402565	23.386	0.095	0.144	0.042	3.505	1.809	0.982	Old+
TCONS_00070389	4	63558728	63586357	3.133	0.932	1.367	0.466	2.918	1.545	0.946	Old+
TCONS_00073894	4	63959785	64047128	9.67	11.147	19.11	2.615	7.377	2.883	0.99	Old+
TCONS_00073902	4	68380482	68410531	3.302	0.733	1.16	0.275	4.173	2.061	0.992	Old+
TCONS_00073929	4	70711705	70719946	41.368	0.169	0.231	0.103	2.218	1.149	0.902	Old+
TCONS_00073934	4	70720060	70721109	1.971	0.844	1.279	0.378	3.571	1.836	0.91	Old+
TCONS_00073979	4	75277354	75278327	161.655	0.045	0.066	0.022	2.986	1.578	0.978	Old+
TCONS_00074044	4	81278496	81442950	288.926	0.033	0.044	0.021	2.083	1.059	0.842	Old+
TCONS_00074065	4	82798738	82859958	4.142	0.389	0.537	0.231	2.361	1.24	0.832	Old+
TCONS_00074179	4	87438300	87452535	7.07	0.351	0.564	0.123	4.681	2.227	0.996	Old+
TCONS_00070602	4	88721805	88723108	53.075	0.059	0.083	0.034	2.456	1.296	0.894	Old+
TCONS_00070622	4	90395521	90401224	12.366	0.093	0.148	0.034	4.346	2.12	0.954	Old+
TCONS_00070659	4	94734653	94874984	37.776	0.069	0.092	0.044	2.154	1.107	0.806	Old+
TCONS_00070705	4	96104224	96173788	9.682	0.108	0.151	0.062	2.512	1.329	0.806	Old+
TCONS_00070717	4	97772702	98118874	2.153	2.033	3.128	0.859	3.591	1.844	0.962	Old+
TCONS_00074348	4	98355370	98383378	612.463	0.049	0.068	0.029	2.332	1.222	0.928	Old+
TCONS_00070728	4	98394400	98719604	568.597	0.016	0.022	0.01	2.15	1.104	0.88	Old+
TCONS_00074354	4	98903179	98909847	122.132	0.108	0.157	0.055	2.885	1.529	0.974	Old+
TCONS_00070794	4	100478867	100550326	38.925	0.06	0.081	0.038	2.1	1.07	0.828	Old+
TCONS_00074422	4	101152275	101265346	826.618	0.014	0.02	0.008	2.575	1.365	0.94	Old+
TCONS_00070818	4	101419319	101466995	292.854	0.043	0.057	0.027	2.12	1.084	0.896	Old+
TCONS_00074434	4	101885276	101903722	163.714	0.127	0.167	0.083	2.025	1.018	0.818	Old+
TCONS_00074468	4	102835796	102859445	31.145	0.074	0.104	0.042	2.558	1.355	0.896	Old+
TCONS_00070907	4	104799130	104805367	213.351	0.017	0.023	0.01	2.252	1.171	0.87	Old+
TCONS_00070937	4	106733751	106753446	1571.59	0.02	0.026	0.013	2.015	1.01	0.854	Old+
TCONS_00074521	4	106744401	106804998	1043.61	0.021	0.028	0.012	2.282	1.19	0.93	Old+
TCONS_00070986	4	107879698	107887424	556.385	0.042	0.061	0.021	2.892	1.532	0.99	Old+
TCONS_00074563	4	108014791	108118547	60.844	0.024	0.033	0.013	2.483	1.312	0.816	Old+
TCONS_00070992	4	108135265	108136473	2.084	1.372	1.971	0.732	2.698	1.432	0.894	Old+
TCONS_00070994	4	108165437	108179308	2.899	0.788	1.229	0.316	3.855	1.947	0.978	Old+
TCONS_00074574	4	108227805	108301140	42.828	0.13	0.172	0.084	2.021	1.015	0.832	Old+
TCONS_00074587	4	108633843	108780798	210.113	0.026	0.036	0.016	2.242	1.165	0.902	Old+
TCONS_00074597	4	108942847	108964395	6.117	0.209	0.35	0.058	5.952	2.573	0.992	Old+
TCONS_00071014	4	108999728	109061777	246.953	0.032	0.044	0.021	2.144	1.1	0.862	Old+
TCONS_00071023	4	109280225	109387817	247.047	0.028	0.039	0.017	2.249	1.17	0.892	Old+
TCONS_00074620	4	109503007	109553118	63.465	0.054	0.073	0.034	2.104	1.073	0.84	Old+
TCONS_00071033	4	109676578	109964049	286.754	0.046	0.065	0.026	2.515	1.33	0.944	Old+
CUFF.33039.1	4	111143674	111144149	5.1	0.424	0.586	0.25	2.466	1.302	0.848	Old+
TCONS_00071057	4	111414317	111460298	62.307	0.037	0.021	0.053	0.409	-1.291	0.85	Young+
TCONS_00074657	4	114329840	114333365	6.962	0.463	0.727	0.181	3.995	1.998	0.996	Old+
TCONS_00071108	4	115784540	115836185	26.398	0.075	0.105	0.042	2.517	1.332	0.872	Old+
TCONS_00074709	4	116306762	116464207	141.754	0.047	0.068	0.024	2.829	1.5	0.974	Old+
NOMERGE_TCONS_00001208	4	116589733	116597630	7.135	0.152	0.216	0.082	2.586	1.371	0.836	Old+
TCONS_00074768	4	117775233	117789351	15.937	0.137	0.209	0.061	3.521	1.816	0.988	Old+
TCONS_00071201	4	118409279	118415111	256.664	0.019	0.025	0.012	2.158	1.11	0.828	Old+
TCONS_00071226	4	119232842	119248972	51.424	0.072	0.098	0.044	2.268	1.182	0.89	Old+
TCONS_00071248	4	119712261	120138045	65.969	0.028	0.044	0.011	3.778	1.918	0.96	Old+
TCONS_00071265	4	120329493	120384364	2.24	0.974	1.442	0.473	2.985	1.578	0.936	Old+
TCONS_00074966	4	123349598	123665539	159.692	0.068	0.1	0.033	2.984	1.577	0.986	Old+
TCONS_00074981	4	123800682	123805989	4.184	0.434	0.585	0.273	2.123	1.086	0.812	Old+
NOMERGE_TCONS_00001213	4	123905062	123917269	14.699	0.066	0.097	0.032	3.045	1.607	0.868	Old+
TCONS_00071358	4	124850679	124855242	27.247	0.21	0.29	0.123	2.421	1.275	0.922	Old+
TCONS_00074996	4	124918458	124936951	676.162	0.014	0.019	0.009	2.302	1.203	0.902	Old+
TCONS_00071371	4	125029949	125055384	485.74	0.018	0.024	0.012	2.018	1.013	0.824	Old+
TCONS_00075009	4	125890082	125917171	1.544	1.246	1.864	0.583	3.182	1.67	0.922	Old+
TCONS_00071411	4	126365819	126372616	47.347	0.235	0.317	0.148	2.14	1.097	0.866	Old+
TCONS_00071421	4	126609696	126614371	4.591	0.997	1.389	0.577	2.371	1.245	0.886	Old+
TCONS_00075076	4	126859825	126968242	110.248	0.036	0.049	0.023	2.169	1.117	0.838	Old+
TCONS_00071466	4	127719730	127724689	3.629	1.255	1.693	0.786	2.236	1.161	0.818	Old+
TCONS_00075103	4	127877927	127911239	140.548	0.165	0.217	0.11	2.012	1.008	0.836	Old+
TCONS_00075146	4	129307100	129335787	217.076	0.033	0.047	0.018	2.652	1.407	0.944	Old+
TCONS_00071508	4	129461581	129488498	147.214	0.015	0.021	0.008	2.593	1.375	0.884	Old+
TCONS_00075168	4	129591960	129600797	329.803	0.031	0.042	0.02	2.113	1.079	0.866	Old+
TCONS_00071512	4	129600680	129608528	8.861	0.149	0.226	0.066	3.488	1.803	0.926	Old+
TCONS_00075175	4	129643980	129675230	167.954	0.02	0.029	0.011	2.627	1.393	0.908	Old+
TCONS_00075198	4	130315383	130360069	299.304	0.018	0.024	0.01	2.402	1.264	0.902	Old+
TCONS_00075273	4	132311763	132329586	79.151	0.037	0.052	0.022	2.387	1.255	0.88	Old+
TCONS_00075285	4	132492032	132510501	13.692	0.093	0.129	0.055	2.359	1.238	0.808	Old+
TCONS_00071616	4	132535513	132553742	523.875	0.019	0.026	0.012	2.264	1.179	0.886	Old+
TCONS_00075292	4	132724896	132732546	4.528	0.622	0.953	0.268	3.632	1.861	0.978	Old+
TCONS_00071639	4	133011506	133078110	106.642	0.031	0.046	0.016	2.955	1.563	0.962	Old+
TCONS_00071658	4	133130505	133199756	504.858	0.02	0.032	0.007	4.397	2.137	0.998	Old+
TCONS_00075348	4	133605299	133634231	73.223	0.051	0.07	0.031	2.263	1.178	0.864	Old+
TCONS_00075355	4	133679008	133754562	522.484	0.022	0.029	0.014	2.054	1.038	0.836	Old+
TCONS_00075377	4	134003209	134019252	238.852	0.036	0.055	0.016	3.413	1.771	0.99	Old+
TCONS_00071726	4	134384037	134388079	12.504	0.708	1.001	0.395	2.543	1.347	0.946	Old+
TCONS_00071740	4	134864536	134896172	381.515	0.014	0.019	0.009	2.131	1.091	0.832	Old+
TCONS_00075426	4	135320483	135353321	422.035	0.027	0.039	0.013	2.945	1.558	0.984	Old+
TCONS_00075462	4	135870918	135873859	11.567	0.213	0.29	0.13	2.204	1.14	0.842	Old+
TCONS_00071789	4	135920722	135962617	155.956	0.03	0.041	0.018	2.324	1.216	0.88	Old+
TCONS_00075468	4	136003368	136021975	55.146	0.346	0.458	0.225	2.037	1.026	0.838	Old+
TCONS_00071808	4	136247904	136274915	156.481	0.019	0.025	0.012	2.055	1.039	0.808	Old+
TCONS_00071863	4	137993456	138207079	246.081	0.019	0.026	0.012	2.118	1.082	0.824	Old+
TCONS_00071889	4	138304463	138312628	207.802	0.037	0.052	0.02	2.558	1.355	0.946	Old+
NOMERGE_TCONS_00001222	4	139376549	139380379	2.041	2.348	3.731	0.867	4.204	2.072	0.968	Old+
TCONS_00071922	4	139380485	139489588	217.139	0.066	0.089	0.041	2.222	1.152	0.902	Old+
TCONS_00071924	4	139530548	139649781	188.96	0.047	0.067	0.025	2.665	1.414	0.958	Old+
TCONS_00075578	4	140726302	140742643	19377.8	0.057	0.089	0.022	4.071	2.025	1	Old+
TCONS_00071953	4	140906344	140952751	10.169	0.087	0.13	0.042	2.921	1.547	0.838	Old+
TCONS_00071964	4	141081661	141112760	191.607	0.03	0.041	0.018	2.405	1.266	0.916	Old+
TCONS_00071971	4	141147828	141204062	501.939	0.022	0.03	0.013	2.247	1.168	0.892	Old+
TCONS_00075618	4	141467890	141538618	14.202	0.148	0.225	0.066	3.436	1.781	0.97	Old+
TCONS_00075643	4	142102735	142104225	2.648	0.749	1.257	0.205	6.319	2.66	0.996	Old+
TCONS_00075693	4	143437164	143450519	2667.38	0.084	0.135	0.03	4.521	2.177	1	Old+
TCONS_00072061	4	143843768	143853864	2457.83	0.04	0.053	0.027	1.989	0.992	0.846	Old+
TCONS_00075761	4	144391674	144408903	2665.85	0.011	0.016	0.007	2.418	1.274	0.92	Old+
TCONS_00075769	4	144972623	145195143	159.878	0.042	0.056	0.028	1.995	0.997	0.806	Old+
TCONS_00072215	4	146942183	146947287	3.952	0.473	0.662	0.271	2.494	1.319	0.862	Old+
TCONS_00072237	4	147230284	147259338	5.421	0.776	1.197	0.325	3.708	1.89	0.994	Old+
ENSMUST00000148762	4	147305674	147333734	2.359	1.289	1.8	0.741	2.48	1.31	0.894	Old+
TCONS_00075860	4	147753972	147809840	52.766	0.231	0.306	0.15	1.998	0.998	0.828	Old+
TCONS_00075887	4	148350957	148369437	45.809	0.128	0.181	0.072	2.555	1.354	0.932	Old+
TCONS_00072274	4	148448543	148557683	136.486	0.06	0.082	0.036	2.315	1.211	0.896	Old+
TCONS_00075935	4	149328416	149426749	549.96	0.028	0.04	0.016	2.387	1.255	0.944	Old+
TCONS_00072308	4	149485092	149503517	114.735	0.029	0.042	0.016	2.569	1.361	0.914	Old+
TCONS_00072321	4	149586468	149648901	23.841	0.086	0.121	0.049	2.534	1.341	0.874	Old+
TCONS_00072348	4	150855038	150868887	465.532	0.01	0.013	0.006	2.193	1.133	0.838	Old+
ENSMUST00000105672	4	150920155	150946102	1.961	0.853	1.196	0.486	2.475	1.307	0.828	Old+
TCONS_00072352	4	151017803	151024259	27.435	0.084	0.112	0.053	2.087	1.061	0.806	Old+
TCONS_00072356	4	151172831	151192319	15.911	0.129	0.184	0.069	2.692	1.428	0.904	Old+
TCONS_00076034	4	151982639	151989131	16.717	0.096	0.138	0.051	2.682	1.424	0.874	Old+
TCONS_00076150	4	154316125	154637271	115.098	0.026	0.04	0.011	3.571	1.836	0.976	Old+
TCONS_00072489	4	155249454	155256687	34.561	0.058	0.096	0.017	5.44	2.444	0.996	Old+
TCONS_00072513	4	155704741	155733879	297.823	0.024	0.033	0.015	2.223	1.153	0.874	Old+
TCONS_00076203	4	155732548	155734627	90.187	0.034	0.046	0.02	2.358	1.238	0.868	Old+
TCONS_00072550	4	155992872	156013610	214.754	0.049	0.07	0.026	2.643	1.402	0.962	Old+
TCONS_00076257	5	3803023	3844515	27.522	0.158	0.229	0.082	2.784	1.477	0.956	Old+
TCONS_00076264	5	3928054	4080209	196.914	0.031	0.042	0.02	2.117	1.082	0.856	Old+
TCONS_00076298	5	4434729	4450449	3.084	0.497	0.715	0.263	2.692	1.429	0.89	Old+
TCONS_00080163	5	5537454	5559569	84.661	0.031	0.042	0.019	2.24	1.163	0.826	Old+
TCONS_00080173	5	5668530	5694578	451.345	0.015	0.021	0.009	2.299	1.201	0.882	Old+
TCONS_00080193	5	6947573	7001943	23.261	0.088	0.126	0.048	2.747	1.458	0.922	Old+
TCONS_00080217	5	8004550	8007936	2.299	1.296	1.94	0.606	3.271	1.71	0.94	Old+
TCONS_00076513	5	16535134	16621398	6.535	0.283	0.4	0.157	2.459	1.298	0.862	Old+
TCONS_00076535	5	17555079	17730306	8.047	0.267	0.392	0.134	2.91	1.541	0.924	Old+
TCONS_00076546	5	17962437	18020134	1.704	1.452	2.01	0.855	2.391	1.258	0.82	Old+
TCONS_00076553	5	18602528	18650327	12.55	0.161	0.227	0.09	2.517	1.332	0.896	Old+
TCONS_00076561	5	19280554	19286814	3.248	0.726	1.023	0.407	2.509	1.327	0.87	Old+
TCONS_00080347	5	20713795	20726712	15.337	0.125	0.173	0.073	2.389	1.257	0.868	Old+
TCONS_00080350	5	20758034	20882286	588.347	0.018	0.024	0.011	2.255	1.173	0.888	Old+
TCONS_00076608	5	20881841	20887379	761.668	0.047	0.064	0.03	2.169	1.117	0.876	Old+
TCONS_00076623	5	21186267	21314899	13.783	0.151	0.211	0.088	2.362	1.24	0.852	Old+
TCONS_00080378	5	21757262	21785277	378.584	0.038	0.05	0.024	2.123	1.086	0.868	Old+
TCONS_00080384	5	21884447	22344715	125.812	0.041	0.06	0.021	2.95	1.561	0.972	Old+
TCONS_00076652	5	22405264	22408025	8.156	0.147	0.214	0.075	2.869	1.521	0.888	Old+
TCONS_00080398	5	23101715	23104917	3.57	0.625	0.273	1.002	0.271	-1.886	0.97	Young+
TCONS_00080423	5	23838944	23844237	112.863	0.057	0.083	0.03	2.766	1.468	0.962	Old+
TCONS_00080425	5	23915280	23923079	8.998	0.422	0.615	0.216	2.801	1.486	0.94	Old+
TCONS_00080428	5	23960931	24030735	105.194	0.118	0.165	0.068	2.472	1.306	0.94	Old+
TCONS_00076702	5	24393604	24410054	317.125	0.023	0.033	0.012	2.768	1.469	0.966	Old+
TCONS_00076708	5	24451740	24502071	26.717	0.051	0.075	0.024	3.102	1.633	0.908	Old+
TCONS_00080468	5	24802823	24842851	310.14	0.025	0.034	0.015	2.335	1.224	0.916	Old+
TCONS_00076725	5	24898201	24906850	207.72	0.133	0.194	0.066	2.912	1.542	0.988	Old+
TCONS_00080481	5	25271613	25499711	1499.27	0.023	0.033	0.013	2.592	1.374	0.964	Old+
TCONS_00080518	5	26675972	26683566	7.75	0.23	0.311	0.142	2.165	1.114	0.808	Old+
TCONS_00076817	5	28071020	28078742	694.38	0.083	0.111	0.052	2.101	1.071	0.88	Old+
TCONS_00076838	5	28458274	28719947	16.857	0.207	0.299	0.107	2.744	1.456	0.97	Old+
TCONS_00080576	5	29534333	29545329	40.27	0.201	0.284	0.112	2.487	1.314	0.928	Old+
TCONS_00076892	5	30092572	30100517	232.396	0.046	0.063	0.028	2.255	1.173	0.91	Old+
TCONS_00080601	5	30095548	30097686	225.614	0.046	0.062	0.028	2.197	1.135	0.902	Old+
TCONS_00076918	5	30666751	30675207	189.892	0.029	0.041	0.016	2.577	1.366	0.934	Old+
TCONS_00080612	5	30786464	30792092	4.76	0.286	0.433	0.127	3.464	1.793	0.926	Old+
TCONS_00076974	5	31297581	31330479	172.1	0.028	0.038	0.018	2.048	1.035	0.808	Old+
TCONS_00077019	5	32720152	32736194	21.305	0.174	0.233	0.111	2.054	1.039	0.828	Old+
TCONS_00080711	5	33632067	33652667	3477.34	0.028	0.039	0.017	2.384	1.253	0.948	Old+
TCONS_00080719	5	33739673	33783040	152.567	0.038	0.055	0.02	2.729	1.448	0.972	Old+
TCONS_00077076	5	34369871	34486456	289.165	0.037	0.049	0.024	2.021	1.015	0.816	Old+
NOMERGE_TCONS_00001256	5	34650718	34652477	6.268	0.2	0.277	0.118	2.306	1.206	0.824	Old+
TCONS_00077104	5	34761122	34912534	182.935	0.072	0.111	0.031	3.648	1.867	0.996	Old+
TCONS_00077131	5	35583040	35615866	468.778	0.034	0.05	0.018	2.921	1.546	0.992	Old+
TCONS_00080795	5	36490602	36696112	3549.85	0.014	0.021	0.006	3.437	1.781	0.992	Old+
TCONS_00077195	5	38039233	38136819	107.09	0.028	0.038	0.018	2.203	1.14	0.822	Old+
TCONS_00077204	5	38260185	38269622	179.519	0.091	0.12	0.06	1.989	0.992	0.83	Old+
TCONS_00077231	5	40937423	40944563	9.985	0.125	0.174	0.073	2.44	1.287	0.838	Old+
TCONS_00077234	5	41028341	41040978	5.68	12.576	23.672	0.688	33.274	5.056	1	Old+
TCONS_00077236	5	41213975	41217083	2.761	0.602	0.894	0.29	3.075	1.62	0.92	Old+
TCONS_00077388	5	47983155	48306282	1.853	2.783	3.965	1.518	2.542	1.346	0.834	Old+
TCONS_00081191	5	52824646	52825557	4.747	0.483	0.656	0.298	2.12	1.084	0.82	Old+
TCONS_00077439	5	53590215	53657445	124.423	0.055	0.074	0.036	2.081	1.057	0.824	Old+
TCONS_00077456	5	53995531	53996616	4.731	0.335	0.475	0.185	2.559	1.355	0.85	Old+
TCONS_00077503	5	60640400	60647831	30.99	0.136	0.181	0.087	2.088	1.062	0.84	Old+
TCONS_00077549	5	64443762	64462177	7.111	0.307	0.456	0.147	3.054	1.611	0.95	Old+
TCONS_00081309	5	65386758	65391443	15.366	0.832	1.272	0.36	3.488	1.802	0.998	Old+
TCONS_00077577	5	65391487	65410693	3.541	3.525	5.22	1.709	3.067	1.617	0.956	Old+
TCONS_00081315	5	65413149	65435946	9.026	0.818	1.143	0.471	2.451	1.293	0.918	Old+
TCONS_00077598	5	65901657	65919296	72.681	0.052	0.076	0.026	2.891	1.531	0.964	Old+
TCONS_00077620	5	67260565	67291461	164.976	0.031	0.045	0.016	2.803	1.487	0.95	Old+
NOMERGE_TCONS_00001262	5	69556924	69574642	16.849	0.103	0.141	0.063	2.283	1.191	0.83	Old+
TCONS_00081390	5	70600938	70610017	10.651	0.135	0.066	0.208	0.316	-1.662	0.886	Young+
TCONS_00081420	5	72603586	72642752	14.151	0.256	0.355	0.151	2.385	1.254	0.878	Old+
TCONS_00081422	5	72673683	72689211	17.002	0.106	0.155	0.053	3.042	1.605	0.95	Old+
TCONS_00081427	5	73019991	73256641	383.386	0.025	0.034	0.015	2.241	1.164	0.902	Old+
TCONS_00081446	5	73998463	74078167	2996.83	0.009	0.013	0.005	2.633	1.396	0.924	Old+
NOMERGE_TCONS_00001265	5	74014216	74029680	133.307	0.026	0.038	0.012	3.168	1.663	0.97	Old+
NOMERGE_TCONS_00001266	5	74032269	74039996	314.979	0.031	0.042	0.018	2.327	1.218	0.896	Old+
TCONS_00077740	5	75067409	75071945	2.115	1.19	1.751	0.589	2.949	1.56	0.936	Old+
TCONS_00077755	5	75574466	75656741	1727.81	0.034	0.045	0.022	2.066	1.047	0.852	Old+
TCONS_00077786	5	76951307	76967509	330.946	0.01	0.017	0.003	4.975	2.315	0.992	Old+
TCONS_00081499	5	77058803	77066793	3.591	0.836	1.177	0.47	2.511	1.328	0.876	Old+
NOMERGE_TCONS_00001335	5	77349240	77408045	99.782	0.061	0.081	0.041	1.991	0.993	0.81	Old+
TCONS_00081553	5	83393605	83394829	2.694	1.503	2.123	0.839	2.54	1.345	0.88	Old+
TCONS_00081556	5	84081215	84417382	8.455	0.254	0.349	0.151	2.337	1.225	0.846	Old+
TCONS_00081601	5	88572548	88579006	19.476	0.276	0.388	0.155	2.428	1.28	0.938	Old+
TCONS_00081686	5	91829944	91844538	43.626	0.031	0.047	0.014	3.241	1.696	0.906	Old+
TCONS_00081702	5	91947655	91963236	692.465	0.014	0.021	0.006	3.608	1.851	0.994	Old+
TCONS_00081717	5	92052146	92084047	3365.14	0.014	0.021	0.008	2.636	1.399	0.954	Old+
TCONS_00081727	5	92257659	92278360	16.435	0.158	0.216	0.096	2.257	1.175	0.84	Old+
TCONS_00081764	5	93181933	93206495	67.655	0.083	0.111	0.054	2.095	1.067	0.838	Old+
TCONS_00078250	5	95518312	95523627	2.633	1.835	2.598	1.017	2.611	1.385	0.88	Old+
TCONS_00078310	5	96373955	96784728	34.329	0.137	0.181	0.09	2.065	1.046	0.824	Old+
TCONS_00078317	5	96997388	97091867	446.101	0.034	0.045	0.021	2.081	1.057	0.872	Old+
TCONS_00081843	5	97086980	97111628	55.017	0.046	0.063	0.028	2.281	1.19	0.854	Old+
TCONS_00081846	5	97295614	97345065	2.744	0.422	0.613	0.218	2.923	1.547	0.836	Old+
TCONS_00081872	5	98929773	99037351	17.791	0.125	0.173	0.072	2.41	1.269	0.884	Old+
TCONS_00081906	5	100220440	100355119	4.953	0.619	0.873	0.346	2.532	1.34	0.89	Old+
TCONS_00078373	5	100518130	100547803	881.506	0.017	0.023	0.01	2.258	1.175	0.896	Old+
NOMERGE_TCONS_00001277	5	100798627	100804471	141.412	0.101	0.143	0.055	2.585	1.37	0.952	Old+
TCONS_00081979	5	101832956	102070150	141.164	0.026	0.038	0.013	2.881	1.526	0.94	Old+
TCONS_00078413	5	103054492	103058217	7.989	0.533	0.718	0.335	2.148	1.103	0.824	Old+
TCONS_00078429	5	103692334	103855392	220.935	0.034	0.051	0.016	3.218	1.686	0.99	Old+
TCONS_00082024	5	103859932	103911700	1872.85	0.054	0.075	0.033	2.303	1.204	0.928	Old+
TCONS_00078467	5	104571409	104752488	253.445	0.042	0.056	0.027	2.057	1.04	0.84	Old+
TCONS_00078492	5	105698813	105815309	275.518	0.111	0.167	0.051	3.231	1.692	0.996	Old+
TCONS_00078499	5	105876546	105915818	5.604	0.349	0.512	0.175	2.817	1.494	0.916	Old+
TCONS_00082134	5	107908053	108003304	214.805	0.035	0.048	0.021	2.293	1.197	0.92	Old+
TCONS_00082146	5	108489127	108493417	1460.52	0.058	0.089	0.026	3.454	1.788	1	Old+
TCONS_00082237	5	110257607	110269913	144.787	0.032	0.044	0.02	2.245	1.166	0.87	Old+
TCONS_00078659	5	110259163	110269847	112.292	0.031	0.041	0.02	2.08	1.057	0.814	Old+
TCONS_00078660	5	110286268	110337699	101.224	0.049	0.066	0.031	2.14	1.098	0.86	Old+
TCONS_00078694	5	110543891	110621382	41.182	0.071	0.105	0.035	2.921	1.547	0.958	Old+
TCONS_00082271	5	110784488	110810180	52.175	0.05	0.071	0.026	2.747	1.458	0.946	Old+
TCONS_00082272	5	110829070	110839856	105.138	0.043	0.062	0.022	2.842	1.507	0.964	Old+
TCONS_00078724	5	111330763	111388359	2.952	3.452	4.816	1.992	2.42	1.275	0.844	Old+
TCONS_00082277	5	111461964	111464548	204.693	0.094	0.126	0.059	2.15	1.105	0.9	Old+
TCONS_00082290	5	111905136	111942960	17.248	0.057	0.027	0.088	0.297	-1.75	0.882	Young+
TCONS_00082344	5	113086323	113203450	154.521	0.041	0.055	0.027	2.029	1.021	0.858	Old+
TCONS_00078806	5	113735768	113740773	6.297	0.264	0.361	0.16	2.2	1.138	0.814	Old+
TCONS_00078814	5	113842601	113843116	11.802	0.268	0.395	0.132	2.934	1.553	0.966	Old+
TCONS_00078817	5	113995806	114025498	4.757	0.37	0.514	0.216	2.277	1.187	0.83	Old+
TCONS_00078837	5	114148054	114250763	159.825	0.074	0.112	0.033	3.381	1.757	0.996	Old+
TCONS_00082443	5	115101804	115119346	503.58	0.029	0.037	0.019	1.966	0.975	0.814	Old+
TCONS_00082460	5	115297110	115313837	578.497	0.054	0.075	0.03	2.482	1.312	0.948	Old+
TCONS_00078900	5	115301119	115319734	1.694	1.352	2.044	0.61	3.219	1.687	0.932	Old+
NOMERGE_TCONS_00001357	5	115491891	115492455	1.931	0.583	0.847	0.301	2.688	1.426	0.868	Old+
TCONS_00078919	5	115492104	115555988	62.978	0.027	0.038	0.015	2.559	1.356	0.832	Old+
TCONS_00082472	5	115648174	115733917	48.407	0.071	0.1	0.041	2.402	1.264	0.898	Old+
TCONS_00078945	5	115845230	116008947	379.173	0.026	0.034	0.017	1.938	0.955	0.804	Old+
TCONS_00082490	5	116124257	116289976	85.679	0.035	0.05	0.02	2.476	1.308	0.906	Old+
TCONS_00078962	5	116336638	116357557	6.656	0.201	0.277	0.119	2.308	1.207	0.814	Old+
TCONS_00082523	5	116857567	116871203	24.989	0.091	0.134	0.045	3.015	1.592	0.942	Old+
TCONS_00082539	5	117090938	117118816	38.763	0.067	0.092	0.04	2.321	1.214	0.88	Old+
TCONS_00082549	5	117378103	117389106	128.974	0.021	0.03	0.011	2.609	1.383	0.892	Old+
TCONS_00078986	5	117388704	117393498	10.93	0.109	0.158	0.057	2.806	1.488	0.874	Old+
TCONS_00082550	5	117590281	117608776	9.738	0.924	1.391	0.424	3.294	1.72	0.996	Old+
NOMERGE_TCONS_00001287	5	118065360	118069710	15.361	0.095	0.137	0.051	2.705	1.435	0.894	Old+
TCONS_00082569	5	118682562	118684744	87.461	0.149	0.203	0.092	2.235	1.16	0.888	Old+
TCONS_00079082	5	120848243	120857989	139.519	0.043	0.058	0.026	2.213	1.146	0.876	Old+
TCONS_00079084	5	120860852	120873512	2316.76	0.016	0.021	0.01	2.055	1.039	0.818	Old+
TCONS_00082642	5	120940498	121086912	226.749	0.038	0.053	0.022	2.432	1.282	0.942	Old+
TCONS_00082648	5	121130532	121191426	497.647	0.023	0.037	0.009	4.21	2.074	1	Old+
TCONS_00079092	5	121204452	121209693	100.89	0.031	0.045	0.015	3.002	1.586	0.944	Old+
TCONS_00079100	5	121220214	121368577	130.9	0.073	0.108	0.036	2.969	1.57	0.976	Old+
TCONS_00079106	5	121397936	121444378	129.943	0.038	0.056	0.02	2.9	1.536	0.964	Old+
TCONS_00079136	5	122206751	122242297	173.081	0.031	0.045	0.016	2.75	1.459	0.948	Old+
TCONS_00082726	5	122417742	122420731	2.624	5.458	8.944	1.723	5.158	2.367	0.97	Old+
TCONS_00082745	5	122787469	122821469	491.999	0.028	0.04	0.014	2.923	1.547	0.984	Old+
TCONS_00082796	5	123698302	123721105	981.543	0.025	0.034	0.015	2.198	1.136	0.898	Old+
TCONS_00079193	5	123749167	123821593	169.291	0.063	0.093	0.031	2.971	1.571	0.986	Old+
TCONS_00079199	5	123930689	123971215	213.85	0.071	0.099	0.041	2.448	1.292	0.95	Old+
TCONS_00079203	5	123973623	124003661	276.657	0.022	0.03	0.013	2.301	1.203	0.886	Old+
TCONS_00079236	5	124731391	124834310	147.446	0.086	0.124	0.045	2.822	1.497	0.986	Old+
TCONS_00079247	5	124862575	124888700	701.366	0.024	0.034	0.012	2.848	1.51	0.992	Old+
TCONS_00082871	5	125384881	125390202	637.741	0.029	0.038	0.02	1.931	0.95	0.822	Old+
TCONS_00079264	5	125465958	125517412	4.14	0.699	0.953	0.428	2.225	1.154	0.83	Old+
TCONS_00082900	5	126716595	126745237	14.71	0.071	0.1	0.039	2.633	1.397	0.842	Old+
TCONS_00079285	5	126851138	126904176	12.529	0.163	0.219	0.102	2.183	1.126	0.828	Old+
TCONS_00079341	5	129020040	129024401	149.54	0.192	0.252	0.127	1.927	0.946	0.804	Old+
TCONS_00082970	5	129622990	129644347	16.983	0.21	0.286	0.127	2.219	1.15	0.844	Old+
TCONS_00079367	5	129715425	129722548	270.772	0.018	0.024	0.012	2.066	1.047	0.806	Old+
TCONS_00079373	5	129787155	129846511	17.423	0.765	1.183	0.318	3.714	1.893	0.998	Old+
TCONS_00083048	5	134237834	134314760	1.602	2.009	2.768	1.197	2.36	1.239	0.804	Old+
TCONS_00083066	5	134489382	134552708	45.408	0.091	0.126	0.053	2.376	1.248	0.884	Old+
TCONS_00083068	5	134552770	134560282	3.845	0.892	1.281	0.475	2.701	1.433	0.916	Old+
TCONS_00083076	5	134656039	134689181	48.929	0.094	0.061	0.129	0.457	-1.13	0.866	Young+
TCONS_00079489	5	135009152	135014746	60.042	0.03	0.047	0.012	4.123	2.044	0.976	Old+
TCONS_00079515	5	135186645	135246129	571.563	0.02	0.029	0.011	2.527	1.338	0.95	Old+
TCONS_00083112	5	135908377	135934685	779.764	0.015	0.022	0.008	2.569	1.361	0.934	Old+
TCONS_00079540	5	135978768	135990412	5067.46	0.048	0.065	0.029	2.181	1.125	0.918	Old+
TCONS_00083132	5	136178127	136199021	250.23	0.02	0.031	0.009	3.564	1.833	0.994	Old+
TCONS_00083151	5	137105644	137116216	2.036	1.584	2.296	0.821	2.84	1.506	0.88	Old+
TCONS_00079620	5	137641223	137642902	18.328	0.086	0.12	0.05	2.51	1.328	0.86	Old+
TCONS_00079676	5	138441468	138460694	12.743	0.328	0.491	0.154	3.16	1.66	0.97	Old+
NOMERGE_TCONS_00001363	5	139144185	139150693	12.501	0.209	0.285	0.128	2.243	1.166	0.84	Old+
TCONS_00079686	5	139150046	139190943	386.569	0.086	0.129	0.04	3.253	1.702	0.992	Old+
TCONS_00079699	5	139377742	139396415	8.344	0.134	0.191	0.073	2.642	1.401	0.864	Old+
TCONS_00083236	5	139741388	139744691	11.048	0.197	0.274	0.114	2.464	1.301	0.862	Old+
TCONS_00079710	5	139743197	139744138	7.589	0.223	0.306	0.134	2.168	1.116	0.808	Old+
TCONS_00083240	5	139751282	139775740	59.997	0.052	0.073	0.03	2.449	1.292	0.934	Old+
TCONS_00083297	5	141753642	141759916	21.874	0.066	0.097	0.033	2.982	1.576	0.912	Old+
TCONS_00079787	5	142401350	142462019	65.997	0.055	0.084	0.024	3.607	1.851	0.978	Old+
TCONS_00079798	5	142895334	142898115	1.814	1.423	2.148	0.646	3.37	1.753	0.948	Old+
TCONS_00083350	5	143164135	143165878	4.045	0.171	0.266	0.069	3.932	1.975	0.854	Old+
TCONS_00083353	5	143172186	143180835	40.308	0.071	0.095	0.044	2.138	1.096	0.838	Old+
TCONS_00079826	5	143235148	143248834	3.4	1.397	2.159	0.581	3.697	1.886	0.976	Old+
TCONS_00079828	5	143255497	143260050	4.897	0.368	0.495	0.232	2.134	1.093	0.806	Old+
TCONS_00079836	5	143463754	143504442	603.96	0.034	0.051	0.016	3.222	1.688	0.996	Old+
TCONS_00083376	5	143505478	143528181	902.538	0.031	0.043	0.019	2.198	1.137	0.92	Old+
TCONS_00083382	5	143710280	143732345	168.849	0.029	0.038	0.019	2.001	1.001	0.808	Old+
TCONS_00079869	5	144073642	144188204	62.6	0.081	0.121	0.038	3.229	1.691	0.98	Old+
TCONS_00079877	5	144244437	144264574	90.92	0.094	0.126	0.06	2.109	1.077	0.832	Old+
TCONS_00083432	5	144983519	145010662	1425.98	0.015	0.02	0.01	1.927	0.947	0.81	Old+
TCONS_00083465	5	147015886	147077131	687.405	0.013	0.018	0.007	2.505	1.325	0.906	Old+
TCONS_00083515	5	148327409	148399925	140.975	0.041	0.061	0.019	3.182	1.67	0.988	Old+
TCONS_00083528	5	148675162	148677111	2.26	0.834	1.181	0.463	2.625	1.392	0.866	Old+
TCONS_00083540	5	148871582	148995223	100.9	0.03	0.042	0.018	2.419	1.274	0.874	Old+
TCONS_00080031	5	149439706	149471973	287.863	0.031	0.041	0.02	1.999	0.999	0.838	Old+
TCONS_00083589	5	150800927	150804056	587.715	0.05	0.071	0.028	2.505	1.325	0.98	Old+
TCONS_00083593	5	151037521	151190477	1186.26	0.018	0.029	0.006	4.581	2.196	1	Old+
TCONS_00080104	5	151368547	151414509	4.461	0.697	1.059	0.309	3.549	1.827	0.974	Old+
TCONS_00086436	6	3372257	3448187	2.416	1.353	1.897	0.77	2.448	1.292	0.884	Old+
TCONS_00083613	6	3448176	3451945	345.712	0.066	0.092	0.038	2.45	1.293	0.932	Old+
TCONS_00086505	6	7675169	7693254	9.022	0.322	0.447	0.188	2.379	1.25	0.88	Old+
TCONS_00083731	6	7844842	7875641	12.397	0.269	0.375	0.154	2.405	1.266	0.888	Old+
TCONS_00086519	6	8255936	8259377	203.988	0.056	0.075	0.035	2.095	1.067	0.884	Old+
NOMERGE_TCONS_00001410	6	8489933	8497979	2.12	0.971	1.373	0.54	2.541	1.345	0.884	Old+
TCONS_00086538	6	10971466	10979708	757.801	0.017	0.024	0.009	2.525	1.336	0.936	Old+
TCONS_00083801	6	12112698	12123749	68.026	0.109	0.159	0.055	2.839	1.505	0.97	Old+
TCONS_00086588	6	13156311	13224965	116.216	0.048	0.063	0.031	2.052	1.037	0.81	Old+
TCONS_00083838	6	14736594	14747628	4.591	1.037	1.491	0.551	2.672	1.418	0.932	Old+
TCONS_00083846	6	14901349	15441977	32.589	0.44	0.629	0.237	2.718	1.442	0.952	Old+
TCONS_00086629	6	16833381	16898441	6.11	0.316	0.451	0.171	2.679	1.421	0.89	Old+
TCONS_00086654	6	18046041	18109373	350.347	0.037	0.053	0.021	2.428	1.28	0.928	Old+
TCONS_00086673	6	19507601	19507889	4.424	0.382	0.542	0.211	2.497	1.32	0.852	Old+
TCONS_00086702	6	22306515	22371415	182.037	0.046	0.066	0.025	2.648	1.405	0.972	Old+
TCONS_00086712	6	23068859	23133043	753.532	0.031	0.044	0.017	2.666	1.415	0.966	Old+
TCONS_00083944	6	24390405	24414958	3.569	0.811	1.145	0.452	2.541	1.346	0.892	Old+
TCONS_00086740	6	24518666	24528013	78.82	0.041	0.056	0.026	2.159	1.11	0.848	Old+
TCONS_00084012	6	29396328	29426994	33.037	0.066	0.096	0.034	2.91	1.541	0.932	Old+
TCONS_00084019	6	29443560	29461888	2.525	1.044	1.421	0.639	2.249	1.169	0.824	Old+
TCONS_00084048	6	29916844	29959735	130.075	0.06	0.084	0.035	2.42	1.275	0.936	Old+
TCONS_00086831	6	30366380	30391046	3.687	1.692	2.338	1	2.35	1.233	0.874	Old+
TCONS_00084086	6	30638664	30645363	738.506	0.024	0.033	0.013	2.46	1.299	0.936	Old+
TCONS_00086861	6	32144272	32588192	608.83	0.016	0.022	0.011	2.017	1.012	0.85	Old+
TCONS_00086899	6	35016962	35133820	457.385	0.014	0.02	0.008	2.313	1.21	0.9	Old+
TCONS_00084190	6	35177419	35247603	65.209	0.051	0.071	0.03	2.332	1.222	0.916	Old+
TCONS_00084213	6	36551221	36666058	1.681	0.944	1.356	0.502	2.709	1.438	0.828	Old+
TCONS_00084239	6	37598409	37600306	27.498	0.328	0.449	0.199	2.21	1.144	0.884	Old+
TCONS_00084256	6	38183497	38189271	4.717	0.58	0.814	0.33	2.437	1.285	0.88	Old+
TCONS_00084262	6	38381469	38427647	6.042	0.484	0.71	0.241	3.027	1.598	0.964	Old+
TCONS_00086977	6	38685494	38876571	374.249	0.033	0.043	0.021	2.009	1.006	0.858	Old+
TCONS_00087032	6	39801804	39811380	212.426	0.035	0.048	0.021	2.31	1.208	0.87	Old+
TCONS_00084323	6	39850364	39852012	2.662	0.945	1.363	0.497	2.683	1.424	0.928	Old+
TCONS_00084359	6	40471286	40484704	77.683	0.039	0.055	0.023	2.471	1.305	0.882	Old+
TCONS_00084369	6	40542229	40547638	4.2	4.221	6.282	2.013	3.101	1.633	0.95	Old+
TCONS_00087042	6	40544036	40545018	2.516	3.056	4.399	1.617	2.763	1.466	0.862	Old+
TCONS_00084381	6	41084811	41093357	6.287	0.339	0.504	0.162	3.175	1.667	0.952	Old+
TCONS_00084415	6	42032394	42035157	83.86	0.112	0.149	0.071	2.058	1.041	0.838	Old+
TCONS_00087056	6	42358487	42373309	10.702	0.217	0.29	0.139	2.103	1.072	0.804	Old+
TCONS_00087083	6	44620522	44632598	11.354	0.166	0.25	0.076	3.417	1.773	0.97	Old+
TCONS_00087149	6	47796142	47813639	361.585	0.046	0.061	0.031	2.005	1.003	0.844	Old+
TCONS_00084520	6	47877204	47909564	51.495	0.041	0.056	0.025	2.226	1.154	0.822	Old+
TCONS_00087200	6	48911663	48999542	8.021	0.442	0.678	0.189	3.761	1.911	0.994	Old+
TCONS_00087254	6	50611177	50631131	816.367	0.021	0.028	0.013	2.148	1.103	0.88	Old+
TCONS_00084667	6	51523901	51590679	1.891	1.352	1.994	0.663	2.95	1.56	0.918	Old+
TCONS_00084739	6	55203360	55348555	169.561	0.017	0.023	0.011	2.268	1.181	0.806	Old+
TCONS_00084760	6	55793469	55829152	6.359	0.261	0.388	0.125	3.197	1.677	0.938	Old+
TCONS_00087390	6	57488267	57492424	3.066	1.385	2.207	0.504	4.42	2.144	0.994	Old+
ENSMUST00000059539	6	58905234	58907126	5.882	3.842	5.7	1.851	3.019	1.594	0.962	Old+
TCONS_00084811	6	62331440	62382858	4.711	1.156	1.687	0.586	2.811	1.491	0.922	Old+
TCONS_00084860	6	66535201	66547184	989.212	0.033	0.045	0.02	2.253	1.172	0.932	Old+
TCONS_00087448	6	67035096	67037406	8.967	0.184	0.111	0.262	0.428	-1.226	0.834	Young+
TCONS_00084894	6	67896112	67898320	1.769	1.096	1.525	0.636	2.46	1.299	0.828	Old+
TCONS_00087482	6	68812091	68818399	4.903	0.478	0.682	0.26	2.64	1.401	0.902	Old+
TCONS_00084916	6	68899661	68905968	22.319	0.172	0.233	0.107	2.158	1.11	0.86	Old+
TCONS_00087513	6	70765652	70793691	78.987	0.04	0.054	0.024	2.285	1.192	0.86	Old+
TCONS_00084943	6	71493878	71510889	4.361	0.558	0.765	0.336	2.284	1.191	0.818	Old+
TCONS_00087542	6	71810489	71823857	403.741	0.019	0.026	0.012	2.18	1.125	0.846	Old+
TCONS_00084971	6	72414272	72432272	13.815	0.145	0.206	0.079	2.601	1.379	0.91	Old+
TCONS_00087585	6	72522163	72534330	1.721	1.126	1.626	0.59	2.714	1.44	0.858	Old+
TCONS_00084983	6	72655582	72687262	7.518	0.225	0.32	0.122	2.6	1.379	0.896	Old+
TCONS_00085004	6	73248362	73276911	67.506	0.034	0.047	0.019	2.45	1.293	0.866	Old+
TCONS_00087656	6	77600753	77979740	5.102	0.297	0.417	0.168	2.47	1.305	0.846	Old+
TCONS_00087709	6	81953418	81965958	19.049	0.069	0.106	0.029	3.56	1.832	0.928	Old+
TCONS_00087715	6	82618899	82619185	3.711	0.44	0.616	0.251	2.535	1.342	0.854	Old+
TCONS_00085087	6	83077635	83080855	1263.34	0.023	0.031	0.015	2.096	1.067	0.88	Old+
NOMERGE_TCONS_00001384	6	83135463	83152579	6.739	0.262	0.38	0.135	2.82	1.496	0.92	Old+
TCONS_00087743	6	83362142	83460282	2606.13	0.033	0.047	0.018	2.597	1.377	0.972	Old+
TCONS_00087758	6	83805401	83831896	1684.48	0.026	0.035	0.015	2.273	1.185	0.924	Old+
TCONS_00085137	6	84004951	84211060	6.88	0.657	1.017	0.271	3.713	1.892	0.992	Old+
TCONS_00087774	6	85133678	85137901	7.41	0.231	0.329	0.125	2.665	1.414	0.892	Old+
TCONS_00085146	6	85193519	85204462	2.639	0.606	0.872	0.321	2.711	1.439	0.838	Old+
TCONS_00087863	6	87814275	87838871	117.115	0.024	0.033	0.015	2.175	1.121	0.856	Old+
NOMERGE_TCONS_00001388	6	87980883	88005471	110.916	0.022	0.032	0.012	2.573	1.363	0.89	Old+
TCONS_00085282	6	88542534	88547301	465.941	0.103	0.143	0.061	2.319	1.214	0.912	Old+
TCONS_00085295	6	88918956	89112774	1598.27	0.02	0.027	0.012	2.183	1.126	0.888	Old+
TCONS_00087905	6	89266297	89287340	1.608	1.776	2.908	0.564	5.401	2.433	0.988	Old+
TCONS_00087913	6	89316316	89362613	119.939	0.045	0.068	0.02	3.517	1.814	0.99	Old+
TCONS_00085332	6	90369471	90403490	73.652	0.046	0.061	0.029	2.064	1.046	0.808	Old+
TCONS_00085355	6	91156665	91174736	2.156	4.849	7.454	2.059	3.613	1.853	0.904	Old+
TCONS_00085364	6	91511231	91524184	315.532	0.037	0.053	0.021	2.522	1.335	0.95	Old+
TCONS_00088020	6	93621350	93666795	12.575	0.139	0.219	0.053	4.048	2.017	0.974	Old+
TCONS_00088083	6	95243866	95334157	842.663	0.022	0.028	0.014	2.031	1.022	0.852	Old+
TCONS_00088209	6	100228507	100287441	103.083	0.051	0.073	0.027	2.686	1.425	0.952	Old+
TCONS_00085569	6	104173736	104207764	3.129	0.708	1.051	0.341	3.055	1.611	0.942	Old+
TCONS_00088257	6	107109680	107148324	1.803	1.412	1.942	0.843	2.369	1.245	0.816	Old+
TCONS_00085602	6	108213095	108551362	324.159	0.045	0.065	0.023	2.862	1.517	0.98	Old+
TCONS_00088330	6	111815685	111818611	4.673	1.028	1.523	0.498	3.077	1.622	0.966	Old+
TCONS_00085642	6	113046180	113068273	202.03	0.045	0.063	0.027	2.362	1.24	0.932	Old+
TCONS_00085655	6	113234880	113281387	2648.32	0.035	0.055	0.015	3.748	1.906	1	Old+
TCONS_00085717	6	115286540	115491407	197.888	0.026	0.039	0.013	3.127	1.645	0.97	Old+
TCONS_00088462	6	118427319	118455528	23.314	0.13	0.179	0.076	2.393	1.259	0.896	Old+
TCONS_00088502	6	119923968	120038673	974.505	0.035	0.052	0.016	3.256	1.703	0.996	Old+
TCONS_00088517	6	120324323	120357429	14.26	0.139	0.187	0.089	2.171	1.118	0.804	Old+
TCONS_00085845	6	120666318	120771248	845.691	0.019	0.026	0.011	2.316	1.212	0.918	Old+
TCONS_00088531	6	120795245	120822923	686.786	0.013	0.017	0.008	2.095	1.067	0.826	Old+
TCONS_00085860	6	120836180	120892984	342.474	0.028	0.041	0.014	2.889	1.53	0.976	Old+
TCONS_00088586	6	123821675	123853190	126.259	0.099	0.137	0.058	2.367	1.243	0.904	Old+
TCONS_00085938	6	124064762	124073106	4.664	0.58	0.942	0.193	4.94	2.305	1	Old+
TCONS_00088599	6	124704381	124712378	563.097	0.026	0.035	0.016	2.293	1.197	0.904	Old+
TCONS_00085976	6	125088515	125130591	355.51	0.048	0.074	0.021	3.542	1.825	1	Old+
TCONS_00085988	6	125191798	125198540	90.109	0.025	0.036	0.012	2.756	1.463	0.924	Old+
TCONS_00088635	6	125248432	125252147	3.158	6.419	8.94	3.718	2.456	1.296	0.806	Old+
NOMERGE_TCONS_00001395	6	127108389	127111711	3.171	0.384	0.612	0.14	4.316	2.11	0.942	Old+
TCONS_00088671	6	127510367	127526481	2.132	1.725	2.561	0.83	3.253	1.702	0.928	Old+
NOMERGE_TCONS_00001396	6	128356004	128358839	82.339	0.013	0.021	0.005	3.715	1.894	0.88	Old+
TCONS_00088691	6	128406656	128424959	17.193	0.072	0.041	0.104	0.384	-1.38	0.808	Young+
TCONS_00088735	6	129275815	129277896	1.744	0.893	1.286	0.472	2.719	1.443	0.88	Old+
TCONS_00086071	6	129342500	129365303	265.023	0.036	0.048	0.022	2.138	1.096	0.872	Old+
TCONS_00088774	6	131082890	131085739	58.654	0.176	0.114	0.242	0.467	-1.097	0.866	Young+
TCONS_00088781	6	131284388	131293285	60.091	0.066	0.097	0.032	3.063	1.615	0.966	Old+
TCONS_00088815	6	134446441	134567228	879.063	0.028	0.038	0.016	2.377	1.249	0.92	Old+
TCONS_00088819	6	134605209	134632949	199.527	0.027	0.039	0.014	2.828	1.5	0.956	Old+
TCONS_00086123	6	134916365	134925517	60.08	0.061	0.084	0.037	2.222	1.152	0.854	Old+
TCONS_00086147	6	136383724	136384837	60.356	0.038	0.052	0.024	2.107	1.076	0.814	Old+
TCONS_00088892	6	137054825	137170497	18.279	0.069	0.096	0.04	2.344	1.229	0.82	Old+
TCONS_00088906	6	137475666	137649474	773.427	0.013	0.017	0.008	2.12	1.084	0.82	Old+
TCONS_00086168	6	138058924	138062600	4.893	0.321	0.477	0.154	3.097	1.631	0.94	Old+
TCONS_00088951	6	141708118	141778115	21.074	0.166	0.228	0.099	2.308	1.207	0.882	Old+
TCONS_00088972	6	142485576	142509146	10240.1	0.025	0.037	0.012	3.023	1.596	0.982	Old+
TCONS_00086294	6	145615757	145621479	153.421	0.74	0.98	0.483	1.976	0.982	0.838	Old+
TCONS_00086327	6	146642467	146650602	779.673	0.059	0.078	0.038	2.01	1.008	0.838	Old+
TCONS_00089084	6	147793133	147796892	1.869	1.803	2.614	0.933	2.833	1.503	0.872	Old+
TCONS_00089126	6	148988071	149101728	11.034	0.25	0.389	0.101	3.823	1.935	0.988	Old+
TCONS_00089139	6	149157147	149188800	444.571	0.044	0.062	0.025	2.529	1.339	0.944	Old+
TCONS_00092629	7	4292936	4397744	1.909	1.261	1.777	0.708	2.486	1.314	0.858	Old+
TCONS_00092656	7	4628028	4659157	17.157	0.196	0.327	0.056	5.79	2.533	0.998	Old+
TCONS_00092660	7	4660515	4685093	1.928	1.616	2.178	1.015	2.182	1.125	0.804	Old+
TCONS_00089226	7	4792874	4795244	107.979	0.048	0.068	0.027	2.528	1.338	0.922	Old+
TCONS_00089257	7	5080183	5098180	14.7	0.106	0.154	0.055	2.851	1.512	0.91	Old+
TCONS_00092700	7	5107843	5117473	2634.25	0.037	0.049	0.025	1.933	0.951	0.804	Old+
TCONS_00092701	7	5124915	5126635	25.168	0.083	0.113	0.051	2.182	1.126	0.842	Old+
TCONS_00092705	7	5297854	5351073	1087.05	0.065	0.099	0.029	3.444	1.784	0.994	Old+
TCONS_00089272	7	5674510	5690051	12.78	0.16	0.223	0.093	2.395	1.26	0.87	Old+
TCONS_00092732	7	6379519	6387507	30.058	0.047	0.064	0.029	2.319	1.213	0.824	Old+
TCONS_00092790	7	7114690	7121492	5.152	1.937	3.028	0.768	3.947	1.981	0.996	Old+
TCONS_00092829	7	10087198	10134285	85.993	0.049	0.067	0.03	2.17	1.118	0.86	Old+
TCONS_00092834	7	10487229	10495422	8.805	0.394	0.576	0.199	2.958	1.564	0.958	Old+
TCONS_00092879	7	12006259	12096439	8.129	0.318	0.456	0.17	2.661	1.412	0.916	Old+
TCONS_00089401	7	12834716	12850644	80.604	0.042	0.058	0.024	2.414	1.271	0.89	Old+
TCONS_00089411	7	12922147	12926688	439.249	0.035	0.046	0.022	2.085	1.06	0.89	Old+
TCONS_00089427	7	13278496	13311433	66.01	0.03	0.041	0.018	2.311	1.209	0.822	Old+
TCONS_00092954	7	14465159	14492926	3.753	0.796	1.21	0.353	3.373	1.754	0.968	Old+
TCONS_00089450	7	14658815	14667766	398.569	0.08	0.118	0.04	2.967	1.569	0.988	Old+
TCONS_00089460	7	15353960	15556866	6074.12	0.061	0.086	0.035	2.491	1.317	0.946	Old+
TCONS_00089481	7	15750377	15759800	2686.28	0.041	0.06	0.021	2.902	1.537	0.98	Old+
TCONS_00089507	7	16452779	16455489	2.73	0.65	0.989	0.286	3.568	1.835	0.948	Old+
TCONS_00093034	7	16494337	16615431	117.698	0.041	0.056	0.025	2.265	1.179	0.894	Old+
TCONS_00093049	7	17004640	17027932	37.089	0.101	0.143	0.057	2.534	1.341	0.932	Old+
TCONS_00093077	7	17672215	17685728	70.956	0.107	0.142	0.07	2.039	1.028	0.846	Old+
TCONS_00089541	7	17685334	17762146	12.652	0.262	0.362	0.154	2.363	1.241	0.888	Old+
TCONS_00093081	7	18014197	18017398	10.597	0.171	0.235	0.103	2.295	1.199	0.83	Old+
TCONS_00093109	7	18673902	18708695	79.312	0.077	0.111	0.041	2.707	1.437	0.962	Old+
TCONS_00093137	7	19256929	19272549	3.966	0.508	0.723	0.278	2.669	1.416	0.882	Old+
TCONS_00093139	7	19302546	19310045	4.107	0.316	0.442	0.182	2.465	1.302	0.812	Old+
TCONS_00093158	7	19564758	19573870	420.216	0.021	0.028	0.014	1.974	0.981	0.806	Old+
TCONS_00093171	7	19631581	19665301	244.377	0.023	0.03	0.014	2.123	1.086	0.836	Old+
TCONS_00093176	7	19696109	19699180	39.279	0.154	0.25	0.052	4.722	2.239	0.998	Old+
TCONS_00093185	7	19903578	19921264	1.553	2.021	2.945	1.03	2.766	1.468	0.87	Old+
TCONS_00089636	7	20003988	20290143	3126.38	0.041	0.056	0.024	2.269	1.182	0.928	Old+
TCONS_00089777	7	23291436	23294574	2.143	0.628	0.905	0.331	2.583	1.369	0.846	Old+
TCONS_00089785	7	23385417	23441922	4294.41	0.074	0.112	0.034	3.29	1.718	1	Old+
TCONS_00089790	7	24081826	24107710	7.452	0.36	0.551	0.156	3.552	1.829	0.976	Old+
TCONS_00089794	7	24176152	24182879	3.891	0.373	0.549	0.183	3.102	1.633	0.898	Old+
TCONS_00089895	7	25626586	25629815	12.512	0.106	0.152	0.055	2.834	1.503	0.888	Old+
TCONS_00089899	7	25680761	25686560	10.879	0.099	0.145	0.05	2.894	1.533	0.862	Old+
TCONS_00093338	7	26012858	26158023	14.018	0.683	0.984	0.359	2.704	1.435	0.958	Old+
TCONS_00089941	7	26535022	26574877	2117.29	0.072	0.099	0.043	2.272	1.184	0.926	Old+
TCONS_00093398	7	26691318	26693683	1.56	1.577	2.191	0.918	2.516	1.331	0.814	Old+
TCONS_00093400	7	26699312	26700501	2.384	0.927	1.415	0.403	3.558	1.831	0.966	Old+
TCONS_00089961	7	27195781	27209135	12.17	0.065	0.092	0.037	2.674	1.419	0.812	Old+
TCONS_00090000	7	27979390	27984460	1.853	0.793	1.165	0.394	3.009	1.589	0.858	Old+
TCONS_00093467	7	28040413	28050922	469.993	0.014	0.018	0.008	2.23	1.157	0.834	Old+
TCONS_00093477	7	28305515	28312260	169.165	0.021	0.028	0.013	2.193	1.133	0.842	Old+
TCONS_00090020	7	28350652	28352696	195.021	0.05	0.067	0.031	2.119	1.083	0.848	Old+
TCONS_00093492	7	28399526	28598254	291.82	0.023	0.031	0.014	2.178	1.123	0.856	Old+
TCONS_00090028	7	28656837	28665912	3.88	0.659	0.999	0.295	3.204	1.68	0.97	Old+
TCONS_00093519	7	29174184	29214035	657.603	0.012	0.016	0.007	2.498	1.321	0.892	Old+
TCONS_00093573	7	30036313	30051449	4.629	0.416	0.564	0.256	2.294	1.198	0.808	Old+
TCONS_00093598	7	30240101	30280419	108.045	0.046	0.06	0.03	2.073	1.052	0.82	Old+
TCONS_00093608	7	30522226	30535091	5.049	0.47	0.682	0.243	2.868	1.52	0.916	Old+
TCONS_00093620	7	30568594	30602896	95.886	0.032	0.046	0.018	2.464	1.301	0.898	Old+
TCONS_00093630	7	30653716	30665825	108.017	0.057	0.086	0.026	3.285	1.716	0.984	Old+
TCONS_00093708	7	34236707	34313595	584.111	0.029	0.038	0.018	2.063	1.045	0.852	Old+
TCONS_00093712	7	34344646	34389896	744.517	0.025	0.032	0.017	1.962	0.972	0.808	Old+
TCONS_00090226	7	34838285	34845411	171.182	0.143	0.197	0.084	2.401	1.263	0.928	Old+
TCONS_00090246	7	35334049	35392338	2958.61	0.016	0.022	0.009	2.336	1.224	0.922	Old+
TCONS_00090252	7	35449037	35466036	43.995	0.069	0.103	0.033	3.202	1.679	0.958	Old+
TCONS_00093756	7	35772346	35812965	10.74	0.088	0.135	0.038	3.588	1.843	0.93	Old+
TCONS_00090288	7	36571325	36574161	23.057	0.143	0.199	0.083	2.428	1.28	0.89	Old+
TCONS_00090298	7	38183261	38197563	2.137	3.192	5.261	0.975	5.332	2.415	0.992	Old+
TCONS_00090361	7	41856950	41863401	6.211	0.372	0.583	0.146	3.906	1.966	0.984	Old+
TCONS_00090363	7	41872829	41873623	6.449	0.334	0.492	0.164	2.913	1.542	0.922	Old+
TCONS_00090431	7	44246722	44252319	16.469	0.222	0.299	0.14	2.154	1.107	0.818	Old+
TCONS_00093905	7	44532746	44548881	22.419	0.136	0.18	0.089	2.005	1.003	0.812	Old+
TCONS_00093925	7	44731416	44751116	150.792	0.258	0.341	0.168	2.036	1.026	0.85	Old+
TCONS_00090464	7	44857127	44862925	11.919	0.17	0.234	0.101	2.347	1.231	0.84	Old+
TCONS_00093946	7	44876764	44892683	203.064	0.032	0.021	0.044	0.493	-1.019	0.822	Young+
TCONS_00093953	7	44900373	44929496	24.231	0.08	0.108	0.05	2.146	1.101	0.822	Old+
TCONS_00090482	7	45154245	45160069	64.419	0.031	0.044	0.018	2.504	1.324	0.87	Old+
TCONS_00090491	7	45259031	45273358	1.86	1.46	2.04	0.838	2.377	1.249	0.848	Old+
TCONS_00093992	7	45376462	45396110	212.542	0.018	0.024	0.011	2.257	1.174	0.82	Old+
TCONS_00090513	7	45434593	45456619	263.156	0.027	0.038	0.015	2.523	1.335	0.922	Old+
TCONS_00093996	7	45457904	45459884	106.782	0.131	0.225	0.03	7.474	2.902	1	Old+
TCONS_00094005	7	45491756	45510605	175.631	0.1	0.145	0.052	2.823	1.497	0.98	Old+
TCONS_00090555	7	46033644	46084212	70.106	0.114	0.174	0.049	3.617	1.855	0.992	Old+
TCONS_00094073	7	46888949	46920222	774.66	0.011	0.016	0.005	3.226	1.69	0.978	Old+
TCONS_00094079	7	46966666	46977535	2102.96	0.022	0.033	0.01	3.498	1.807	0.998	Old+
TCONS_00090578	7	47021094	47054806	5.039	0.661	0.921	0.382	2.392	1.258	0.854	Old+
TCONS_00094110	7	48889188	48911108	83.55	0.017	0.024	0.009	2.654	1.408	0.838	Old+
TCONS_00090617	7	49246141	49610087	271.025	0.023	0.035	0.01	3.426	1.776	0.98	Old+
TCONS_00094158	7	52527636	52535353	103.228	0.054	0.083	0.024	3.363	1.75	0.994	Old+
TCONS_00090725	7	55793736	55831447	108.425	0.063	0.084	0.04	2.081	1.057	0.852	Old+
TCONS_00090726	7	55841951	55930701	250.19	0.025	0.034	0.016	2.176	1.122	0.856	Old+
TCONS_00094176	7	55931200	55962705	21.305	0.166	0.23	0.098	2.349	1.232	0.904	Old+
TCONS_00094193	7	57407680	57510009	17.721	0.37	0.502	0.228	2.257	1.174	0.858	Old+
TCONS_00094219	7	59982495	60140269	76.178	0.045	0.063	0.025	2.519	1.333	0.9	Old+
TCONS_00090785	7	61265210	61271869	44.15	0.121	0.161	0.078	2.059	1.042	0.818	Old+
TCONS_00094236	7	63095633	63221078	2.805	0.759	0.471	1.068	0.427	-1.229	0.83	Young+
TCONS_00090890	7	67222453	67229959	329.806	0.037	0.05	0.022	2.35	1.232	0.906	Old+
TCONS_00094327	7	68737005	68749242	3.324	0.851	1.228	0.447	2.798	1.485	0.894	Old+
TCONS_00094337	7	69994838	70053513	8.177	0.258	0.366	0.142	2.567	1.36	0.9	Old+
TCONS_00090961	7	71302341	71379960	6.376	0.325	0.451	0.191	2.322	1.215	0.838	Old+
TCONS_00094350	7	72076102	72307422	872.895	0.025	0.035	0.015	2.343	1.229	0.924	Old+
TCONS_00091002	7	75455487	75754619	317.131	0.041	0.061	0.02	3.061	1.614	0.988	Old+
TCONS_00091029	7	78190750	78192203	1.728	2.525	3.643	1.328	2.741	1.455	0.842	Old+
TCONS_00094427	7	78775236	78783576	112.004	0.035	0.047	0.022	2.13	1.091	0.83	Old+
TCONS_00091032	7	78783119	78792989	36.814	0.046	0.066	0.025	2.752	1.46	0.892	Old+
TCONS_00094442	7	79586518	79587509	2.081	0.708	0.983	0.413	2.403	1.265	0.806	Old+
TCONS_00091062	7	79660074	79698134	1018.3	0.018	0.025	0.011	2.298	1.201	0.896	Old+
TCONS_00094499	7	80711509	80803339	61.931	0.306	0.411	0.193	2.127	1.089	0.876	Old+
TCONS_00094513	7	80977118	80981416	3.54	0.514	0.754	0.258	2.915	1.544	0.908	Old+
TCONS_00091134	7	81057600	81105612	5.169	1.134	1.569	0.667	2.329	1.22	0.854	Old+
TCONS_00094517	7	81342733	81346058	227.189	0.034	0.046	0.021	2.174	1.12	0.884	Old+
TCONS_00094554	7	81998916	81999652	1.726	1.619	2.243	0.951	2.446	1.291	0.82	Old+
TCONS_00091170	7	82174796	82307419	1.6	1.324	0.785	1.902	0.401	-1.319	0.834	Young+
TCONS_00091200	7	83130038	83197365	55.399	0.087	0.127	0.044	2.93	1.551	0.978	Old+
TCONS_00091262	7	86897905	86903246	1.855	1.637	2.357	0.865	2.68	1.422	0.876	Old+
TCONS_00094612	7	87427307	87524083	1.964	1.046	1.649	0.399	4.162	2.057	0.972	Old+
TCONS_00094637	7	89135665	89338787	108.986	0.026	0.036	0.016	2.225	1.154	0.84	Old+
TCONS_00091333	7	91449756	92126994	5.096	0.292	0.418	0.157	2.668	1.416	0.88	Old+
TCONS_00091349	7	92560835	92582294	160.137	0.043	0.061	0.024	2.573	1.364	0.934	Old+
TCONS_00091380	7	96209663	96911093	4.023	0.801	1.119	0.459	2.448	1.292	0.852	Old+
TCONS_00094742	7	97309185	97332123	9.846	1.887	2.65	1.07	2.474	1.307	0.936	Old+
TCONS_00094755	7	97550331	97579506	16.86	0.123	0.178	0.064	2.907	1.54	0.922	Old+
TCONS_00094786	7	98885029	99141468	493.532	0.029	0.037	0.019	1.959	0.97	0.81	Old+
TCONS_00094790	7	99153656	99182757	137.427	0.061	0.098	0.022	4.499	2.17	1	Old+
TCONS_00091453	7	99466004	99475861	2.728	0.738	1.025	0.43	2.303	1.203	0.82	Old+
TCONS_00094802	7	99657804	99730424	3.465	0.714	0.969	0.441	2.185	1.128	0.828	Old+
TCONS_00094821	7	99918616	99980461	143.192	0.04	0.053	0.026	2.062	1.044	0.842	Old+
TCONS_00091479	7	100371866	100470159	321.428	0.037	0.051	0.022	2.308	1.207	0.932	Old+
TCONS_00091481	7	100493337	100502020	5.632	2.011	3.092	0.852	3.576	1.838	0.984	Old+
TCONS_00091493	7	100706628	100841655	215.389	0.031	0.043	0.018	2.46	1.299	0.924	Old+
TCONS_00094845	7	100845841	100863451	8.918	0.759	1.096	0.397	2.754	1.461	0.958	Old+
TCONS_00091520	7	101663633	101795414	391.636	0.018	0.026	0.009	3.053	1.61	0.956	Old+
TCONS_00091540	7	101933936	102015175	291.6	0.033	0.047	0.019	2.468	1.303	0.936	Old+
TCONS_00094881	7	102119392	102210355	1637.18	0.026	0.038	0.013	3.013	1.591	0.992	Old+
TCONS_00091549	7	102267276	102437315	5.574	0.822	1.175	0.444	2.627	1.394	0.918	Old+
TCONS_00091601	7	105038058	105047865	3.535	6.2	10.029	2.097	4.779	2.257	0.986	Old+
TCONS_00091615	7	105554266	105558388	309.779	0.031	0.046	0.015	3.167	1.663	0.99	Old+
TCONS_00094975	7	105558386	105581866	119.304	0.03	0.043	0.016	2.654	1.408	0.924	Old+
TCONS_00094995	7	105806658	105812141	183.441	0.02	0.03	0.01	3.071	1.619	0.958	Old+
TCONS_00091656	7	107166990	107198093	18246.7	0.049	0.071	0.025	2.915	1.544	0.996	Old+
TCONS_00091691	7	107769760	107793256	211.225	0.263	0.345	0.174	1.941	0.957	0.842	Old+
TCONS_00095056	7	109138567	109175150	548.435	0.01	0.016	0.004	3.466	1.793	0.98	Old+
TCONS_00091730	7	110018236	110056874	56.459	0.081	0.109	0.052	2.134	1.094	0.816	Old+
TCONS_00095098	7	110308009	110614928	174.862	0.052	0.072	0.03	2.392	1.258	0.91	Old+
TCONS_00095132	7	111069013	111122824	1119.36	0.038	0.053	0.023	2.352	1.234	0.938	Old+
TCONS_00095148	7	111990139	111995625	2.701	3.134	4.725	1.428	3.273	1.711	0.948	Old+
TCONS_00091757	7	112023288	112111455	313.229	0.022	0.03	0.013	2.3	1.202	0.884	Old+
TCONS_00095170	7	114264606	114276344	876.288	0.019	0.027	0.011	2.331	1.221	0.908	Old+
TCONS_00091806	7	114415238	114539251	249.585	0.035	0.05	0.019	2.563	1.358	0.946	Old+
TCONS_00091827	7	114882894	114908519	3.976	0.842	1.235	0.422	2.862	1.517	0.948	Old+
TCONS_00095205	7	116483827	116493648	1.546	1.729	2.621	0.774	3.467	1.794	0.956	Old+
TCONS_00095243	7	118105179	118116223	364.97	0.044	0.061	0.026	2.389	1.257	0.934	Old+
TCONS_00095248	7	118131272	118243677	218.833	0.051	0.07	0.032	2.199	1.137	0.888	Old+
TCONS_00095255	7	118525060	118533362	72.29	0.035	0.049	0.02	2.527	1.337	0.878	Old+
TCONS_00095285	7	119783827	119794080	128.392	0.038	0.053	0.023	2.272	1.184	0.894	Old+
TCONS_00091931	7	119794006	119848943	22.051	0.063	0.092	0.031	3.093	1.629	0.906	Old+
TCONS_00091935	7	120102369	120120992	28.233	0.231	0.307	0.15	2.087	1.061	0.816	Old+
TCONS_00095297	7	120126532	120145290	9432.39	0.107	0.161	0.049	3.271	1.71	0.996	Old+
TCONS_00091938	7	120126774	120126973	5.148	0.168	0.095	0.246	0.371	-1.43	0.81	Young+
NOMERGE_TCONS_00001545	7	121033252	121035096	16.421	0.062	0.036	0.091	0.379	-1.4	0.808	Young+
TCONS_00092014	7	121865111	121918516	18.926	0.175	0.243	0.102	2.319	1.213	0.88	Old+
TCONS_00095347	7	122085403	122101932	505.262	0.05	0.072	0.027	2.619	1.389	0.962	Old+
TCONS_00092023	7	122289309	122634402	10.308	0.901	1.308	0.465	2.921	1.546	0.96	Old+
TCONS_00095371	7	122771227	122773440	3.323	0.688	0.949	0.408	2.35	1.233	0.816	Old+
CUFF.42857.1	7	125571685	125572052	7.305	0.215	0.303	0.12	2.578	1.366	0.868	Old+
TCONS_00095410	7	125640955	125707890	327.12	0.046	0.074	0.016	4.599	2.201	1	Old+
TCONS_00095411	7	125804897	125809885	5.389	1.276	1.862	0.647	2.946	1.559	0.964	Old+
TCONS_00095449	7	126546455	126566845	348.76	0.024	0.033	0.015	2.15	1.104	0.866	Old+
TCONS_00095454	7	126571400	126584307	16.177	0.191	0.28	0.095	2.921	1.546	0.936	Old+
TCONS_00095463	7	126785907	126792875	207.799	0.04	0.06	0.019	3.162	1.661	0.992	Old+
TCONS_00095466	7	126795233	126800046	287.842	0.023	0.035	0.01	3.362	1.749	0.992	Old+
TCONS_00095483	7	126869237	126898312	241.071	0.017	0.023	0.01	2.268	1.181	0.87	Old+
TCONS_00092114	7	127068385	127078940	8.469	0.211	0.293	0.122	2.413	1.271	0.838	Old+
TCONS_00095503	7	127197465	127208732	65.661	0.034	0.048	0.02	2.356	1.237	0.854	Old+
TCONS_00092143	7	127448583	127466481	1.619	1.958	3.138	0.694	4.586	2.197	0.986	Old+
TCONS_00092156	7	127511851	127566899	250.755	0.055	0.073	0.037	1.964	0.974	0.814	Old+
NOMERGE_TCONS_00001504	7	127708487	127711066	5.128	0.229	0.319	0.133	2.394	1.26	0.824	Old+
TCONS_00095553	7	127718106	127729229	17.346	0.177	0.243	0.105	2.252	1.171	0.878	Old+
TCONS_00092200	7	127897087	127898135	1.884	1.317	1.819	0.778	2.32	1.214	0.82	Old+
TCONS_00092201	7	127904066	127909899	35.234	0.069	0.105	0.03	3.455	1.789	0.962	Old+
TCONS_00095573	7	127932638	127946344	3.746	0.447	0.661	0.218	3.067	1.617	0.914	Old+
TCONS_00092216	7	128027209	128036990	1.851	1.856	2.55	1.113	2.317	1.212	0.818	Old+
TCONS_00095586	7	128202077	128220919	71.377	0.043	0.059	0.026	2.319	1.214	0.882	Old+
TCONS_00092222	7	128237357	128245101	26.558	0.074	0.109	0.035	3.12	1.642	0.952	Old+
TCONS_00092243	7	129591805	129635738	65.727	0.064	0.087	0.04	2.115	1.08	0.836	Old+
TCONS_00092248	7	130484007	130489142	9.627	0.854	1.161	0.525	2.186	1.129	0.876	Old+
TCONS_00092254	7	130551434	130764848	889.393	0.04	0.059	0.019	3.065	1.616	0.99	Old+
TCONS_00092273	7	130936136	130988493	286.267	0.052	0.07	0.032	2.196	1.135	0.868	Old+
TCONS_00095645	7	131388516	131410521	5.055	0.507	0.679	0.322	2.05	1.035	0.814	Old+
TCONS_00092287	7	131410601	131449320	66.242	0.107	0.142	0.07	2.025	1.018	0.836	Old+
TCONS_00095684	7	132827457	132852679	8.887	0.281	0.38	0.175	2.164	1.114	0.824	Old+
TCONS_00095689	7	132987584	133123367	412.327	0.024	0.033	0.014	2.414	1.272	0.934	Old+
TCONS_00095694	7	133317795	133333270	49.168	0.05	0.069	0.029	2.424	1.278	0.87	Old+
TCONS_00095721	7	133720942	133782726	279.573	0.019	0.025	0.012	2.114	1.08	0.83	Old+
TCONS_00095757	7	135689783	135719507	470.664	0.047	0.062	0.031	2.03	1.022	0.84	Old+
TCONS_00095769	7	137375574	137411044	96.63	0.035	0.051	0.018	2.914	1.543	0.954	Old+
TCONS_00092361	7	137437556	137468694	186.971	0.037	0.054	0.019	2.885	1.529	0.976	Old+
TCONS_00092394	7	140125597	140150786	176.377	0.039	0.054	0.024	2.213	1.146	0.896	Old+
TCONS_00092426	7	141194130	141210055	10.427	0.09	0.05	0.134	0.378	-1.404	0.834	Young+
TCONS_00092432	7	141228550	141262750	61.412	0.034	0.047	0.02	2.379	1.25	0.854	Old+
TCONS_00095850	7	141438113	141447369	2.886	0.947	1.386	0.477	2.875	1.523	0.926	Old+
NOMERGE_TCONS_00001563	7	141461481	141467771	4.662	0.176	0.279	0.066	3.87	1.952	0.926	Old+
TCONS_00095852	7	141471860	141475359	45.232	0.061	0.083	0.038	2.126	1.088	0.832	Old+
TCONS_00092459	7	141949681	142004247	72.642	0.044	0.061	0.026	2.344	1.229	0.868	Old+
TCONS_00095922	7	143795584	143822851	98.02	0.038	0.054	0.021	2.602	1.38	0.92	Old+
TCONS_00092539	7	143866871	143903102	28.704	0.196	0.263	0.124	2.123	1.086	0.854	Old+
TCONS_00095933	7	144476755	144553918	398.747	0.057	0.077	0.035	2.229	1.157	0.892	Old+
TCONS_00095944	7	144929931	144946599	9.373	0.209	0.282	0.131	2.145	1.101	0.808	Old+
TCONS_00098966	8	3286625	3326086	1.555	1.199	1.841	0.512	3.488	1.803	0.944	Old+
TCONS_00095985	8	3630536	3643644	87.923	0.034	0.053	0.013	4.276	2.096	0.992	Old+
TCONS_00096007	8	4166567	4211468	14.379	0.091	0.128	0.051	2.514	1.33	0.832	Old+
TCONS_00096043	8	5136437	5154827	1.947	1.271	1.733	0.776	2.246	1.168	0.814	Old+
TCONS_00096070	8	7072871	7094643	2.221	3.189	4.828	1.431	3.334	1.737	0.932	Old+
TCONS_00099095	8	7816833	8057938	23.563	0.174	0.24	0.103	2.321	1.215	0.902	Old+
TCONS_00096109	8	9081814	9083373	2.015	1.642	2.435	0.792	3.197	1.677	0.942	Old+
TCONS_00096113	8	9085639	9120255	48.553	0.083	0.056	0.113	0.489	-1.032	0.828	Young+
TCONS_00096159	8	10117086	10120348	2.361	0.536	0.828	0.223	3.811	1.93	0.938	Old+
TCONS_00096162	8	10272572	10634748	114.062	0.03	0.041	0.019	2.196	1.135	0.852	Old+
CUFF.43463.1	8	11355686	11357482	6.077	1.055	1.508	0.569	2.583	1.369	0.944	Old+
TCONS_00099208	8	11514021	11550794	28.52	0.04	0.058	0.02	2.94	1.556	0.868	Old+
TCONS_00096192	8	11556027	11564171	246.494	0.013	0.018	0.008	2.236	1.161	0.824	Old+
TCONS_00099220	8	11611582	11636349	11.637	0.365	0.491	0.23	2.114	1.08	0.846	Old+
TCONS_00096202	8	11758354	11835219	441.897	0.026	0.034	0.017	1.999	0.999	0.818	Old+
TCONS_00096256	8	13159091	13175338	831.446	0.037	0.049	0.024	2.086	1.061	0.89	Old+
TCONS_00096265	8	13338676	13378439	181.194	0.036	0.054	0.018	3.085	1.626	0.984	Old+
TCONS_00099294	8	14025929	14090410	11.864	0.231	0.339	0.115	2.933	1.552	0.938	Old+
TCONS_00096312	8	14095789	14848624	549.146	0.119	0.161	0.074	2.191	1.131	0.91	Old+
TCONS_00099313	8	14269213	14286139	7.207	0.22	0.307	0.127	2.413	1.271	0.836	Old+
TCONS_00096356	8	15573181	15576490	4.489	1.487	2.211	0.71	3.107	1.635	0.97	Old+
TCONS_00096367	8	17338618	17346073	2.806	3.563	5.786	1.18	4.957	2.309	0.988	Old+
TCONS_00099383	8	19526766	19529838	2.188	2.221	3.347	1.014	3.412	1.77	0.952	Old+
TCONS_00096456	8	21823214	21831297	18.997	0.112	0.167	0.053	3.153	1.657	0.932	Old+
TCONS_00099513	8	22168143	22185924	556.521	0.02	0.026	0.013	1.955	0.967	0.818	Old+
TCONS_00096493	8	22476700	22569608	46.076	0.049	0.072	0.024	3.03	1.599	0.958	Old+
TCONS_00099527	8	22577039	22593972	656.965	0.013	0.018	0.008	2.104	1.073	0.848	Old+
TCONS_00099528	8	22628119	22653469	269.893	0.022	0.03	0.013	2.236	1.161	0.858	Old+
TCONS_00096504	8	22859339	22943259	192.016	0.036	0.048	0.023	2.095	1.067	0.876	Old+
TCONS_00099565	8	23512385	23515336	55.848	0.121	0.076	0.169	0.451	-1.148	0.894	Young+
TCONS_00099567	8	23519295	23521521	1.886	1.932	2.935	0.857	3.429	1.778	0.936	Old+
TCONS_00099584	8	24510354	24515157	6.105	0.25	0.346	0.147	2.337	1.225	0.824	Old+
TCONS_00099625	8	25154378	25256795	219.932	0.026	0.036	0.015	2.369	1.244	0.916	Old+
TCONS_00099632	8	25415193	25415996	4.529	0.919	1.297	0.513	2.479	1.31	0.868	Old+
TCONS_00099638	8	25443602	25456953	135.944	0.047	0.063	0.031	2.064	1.045	0.818	Old+
TCONS_00096613	8	25602256	25719667	67.315	0.029	0.044	0.013	3.343	1.741	0.966	Old+
NOMERGE_TCONS_00001570	8	25754509	25769704	214.119	0.015	0.021	0.009	2.418	1.274	0.858	Old+
TCONS_00099671	8	25944459	25976768	43.791	0.098	0.131	0.063	2.137	1.095	0.85	Old+
TCONS_00096637	8	26157688	26164152	250.86	0.021	0.03	0.011	2.841	1.507	0.942	Old+
TCONS_00099715	8	26814600	26814798	2.187	0.418	0.696	0.121	5.911	2.563	0.942	Old+
TCONS_00099765	8	28205116	28211115	13.611	0.889	1.219	0.535	2.273	1.184	0.896	Old+
TCONS_00099839	8	31159468	31168775	5.477	0.389	0.531	0.236	2.253	1.172	0.812	Old+
TCONS_00096704	8	31187331	31262070	43.364	0.061	0.082	0.039	2.061	1.043	0.834	Old+
TCONS_00096710	8	31307592	31337880	2.772	0.492	0.708	0.261	2.65	1.406	0.876	Old+
TCONS_00096722	8	31367557	31390546	80.012	0.06	0.081	0.038	2.131	1.091	0.842	Old+
TCONS_00099938	8	32888505	32950124	7.855	0.166	0.241	0.086	2.763	1.466	0.88	Old+
TCONS_00100008	8	34476834	34526901	5.389	0.278	0.411	0.135	3.017	1.593	0.9	Old+
TCONS_00100017	8	34826430	34965690	398.935	0.039	0.055	0.022	2.571	1.362	0.968	Old+
TCONS_00096834	8	35230062	35235252	2.963	1.172	1.618	0.695	2.307	1.206	0.862	Old+
TCONS_00100033	8	36029302	36049156	35.992	0.117	0.165	0.065	2.532	1.34	0.914	Old+
TCONS_00096947	8	40862396	40922070	713.946	0.021	0.027	0.013	1.999	1	0.824	Old+
TCONS_00100063	8	40989780	41134516	4344.4	0.028	0.041	0.014	2.996	1.583	0.992	Old+
NOMERGE_TCONS_00001576	8	41017468	41024216	133.338	0.035	0.058	0.01	6.169	2.625	1	Old+
TCONS_00100084	8	41397457	41417166	89.843	0.059	0.082	0.035	2.358	1.237	0.912	Old+
TCONS_00096969	8	41522757	41644394	19.697	0.901	1.22	0.56	2.18	1.124	0.884	Old+
TCONS_00100135	8	42625669	42634640	849.622	0.065	0.096	0.032	2.9	1.536	0.998	Old+
TCONS_00097076	8	44938077	45052259	670.441	0.05	0.074	0.025	3.067	1.617	0.994	Old+
TCONS_00097120	8	46471018	46536051	149.319	0.037	0.055	0.018	3.02	1.594	0.986	Old+
TCONS_00100248	8	47826083	47990936	767.206	0.031	0.042	0.02	2.147	1.102	0.9	Old+
TCONS_00097165	8	48783565	48790552	17.819	0.109	0.149	0.067	2.275	1.186	0.842	Old+
TCONS_00097207	8	55465272	55472672	2.254	0.509	0.758	0.241	3.274	1.711	0.852	Old+
TCONS_00100329	8	57291495	57302100	4.106	0.415	0.597	0.219	2.788	1.479	0.91	Old+
TCONS_00097252	8	60890357	60907580	1168.76	0.029	0.038	0.019	2.001	1.001	0.826	Old+
TCONS_00097299	8	62930479	62932875	2.832	0.716	1.144	0.257	4.636	2.213	0.992	Old+
TCONS_00097309	8	63952271	63964349	12.514	0.233	0.312	0.149	2.108	1.076	0.808	Old+
TCONS_00100411	8	64978897	64988380	2006.77	0.011	0.014	0.007	2.027	1.019	0.806	Old+
TCONS_00100439	8	67689082	68158685	205.874	0.034	0.045	0.021	2.139	1.097	0.866	Old+
TCONS_00097350	8	69088646	69113718	653.091	0.025	0.034	0.016	2.158	1.11	0.902	Old+
TCONS_00100456	8	69132658	69184303	513.84	0.038	0.049	0.026	1.963	0.973	0.822	Old+
TCONS_00100469	8	69610752	69625548	16.981	0.14	0.19	0.087	2.291	1.196	0.84	Old+
TCONS_00100499	8	70012710	70042783	274.279	0.027	0.036	0.017	2.105	1.074	0.85	Old+
TCONS_00097382	8	70131333	70133739	128.791	0.03	0.04	0.02	2.061	1.043	0.818	Old+
TCONS_00097388	8	70172359	70182875	7.474	0.303	0.439	0.157	2.839	1.506	0.922	Old+
TCONS_00100519	8	70382355	70439862	105.343	0.029	0.039	0.018	2.117	1.082	0.808	Old+
TCONS_00100577	8	70868227	70873525	101.869	0.038	0.056	0.019	2.879	1.525	0.972	Old+
TCONS_00100581	8	70894722	70897511	461.545	0.024	0.031	0.015	2.035	1.025	0.834	Old+
TCONS_00097439	8	71272714	71364864	83.383	0.042	0.067	0.016	4.284	2.099	0.992	Old+
TCONS_00097506	8	72130212	72153142	5.262	0.346	0.48	0.203	2.427	1.279	0.844	Old+
TCONS_00100657	8	72424165	72443870	213.142	0.055	0.074	0.034	2.229	1.156	0.898	Old+
TCONS_00097532	8	72646033	72716855	9.73	0.213	0.302	0.119	2.605	1.382	0.9	Old+
TCONS_00100693	8	77595981	77610795	64.684	0.069	0.099	0.038	2.635	1.398	0.932	Old+
TCONS_00097608	8	78508974	78734005	80.502	0.049	0.066	0.031	2.173	1.12	0.866	Old+
TCONS_00100734	8	79338395	79399555	40.09	0.046	0.064	0.027	2.423	1.277	0.83	Old+
TCONS_00097624	8	79711768	79777634	151.126	0.076	0.099	0.05	1.993	0.995	0.814	Old+
TCONS_00100761	8	80764434	80880505	5.255	1.041	1.504	0.545	2.731	1.449	0.932	Old+
TCONS_00100763	8	80980734	81014906	857.49	0.019	0.025	0.012	2.011	1.008	0.814	Old+
TCONS_00097678	8	83652595	83664794	4.914	0.622	0.877	0.349	2.541	1.346	0.882	Old+
TCONS_00097689	8	83899475	83941954	2.506	0.627	0.876	0.361	2.497	1.32	0.836	Old+
TCONS_00097715	8	84816530	84840149	572.244	0.028	0.039	0.015	2.56	1.356	0.938	Old+
TCONS_00100850	8	84834019	84841627	294.491	0.029	0.039	0.018	2.112	1.079	0.854	Old+
TCONS_00100851	8	84841850	84847014	629.818	0.044	0.063	0.022	2.85	1.511	0.978	Old+
NOMERGE_TCONS_00001624	8	85053160	85060460	6.545	0.158	0.221	0.09	2.54	1.345	0.808	Old+
TCONS_00100865	8	85108612	85123140	329.31	0.025	0.033	0.017	1.993	0.995	0.806	Old+
TCONS_00097768	8	85299597	85308568	821.082	0.065	0.093	0.035	2.672	1.418	0.968	Old+
TCONS_00100877	8	85408759	85432841	372.582	0.029	0.042	0.015	2.838	1.505	0.976	Old+
TCONS_00097779	8	85492492	85527603	103.799	0.024	0.034	0.014	2.453	1.295	0.876	Old+
TCONS_00100900	8	86723940	86746294	145.783	0.03	0.04	0.019	2.133	1.093	0.836	Old+
TCONS_00097861	8	88696993	88751945	21.116	0.085	0.114	0.053	2.169	1.117	0.814	Old+
TCONS_00100984	8	91153737	91154814	13.793	0.094	0.132	0.054	2.522	1.335	0.836	Old+
TCONS_00100990	8	91184404	91200306	63.526	0.035	0.049	0.02	2.532	1.34	0.892	Old+
TCONS_00097902	8	92843515	92853422	216.725	0.025	0.034	0.015	2.259	1.176	0.892	Old+
TCONS_00101032	8	94015527	94037082	36.402	0.175	0.229	0.117	1.939	0.955	0.806	Old+
CUFF.45025.1	8	94852233	94855767	120.858	0.021	0.03	0.012	2.378	1.25	0.858	Old+
TCONS_00101095	8	95718948	95807462	559.479	0.034	0.05	0.016	3.184	1.671	0.984	Old+
TCONS_00098021	8	97289726	97323901	25.726	0.116	0.195	0.032	6.187	2.629	0.998	Old+
TCONS_00098024	8	97815884	97848118	5.9	0.383	0.561	0.192	2.98	1.575	0.934	Old+
TCONS_00101108	8	97883713	97884397	1.939	2.106	3.109	1.031	2.969	1.57	0.908	Old+
TCONS_00101119	8	98849522	98869103	4.567	6.265	9.053	3.277	2.731	1.449	0.896	Old+
TCONS_00101245	8	105456582	105458567	21.412	0.072	0.105	0.037	2.778	1.474	0.906	Old+
TCONS_00098180	8	105880790	105893225	1000.9	0.027	0.037	0.016	2.297	1.2	0.94	Old+
TCONS_00098210	8	106210936	106252794	140.94	0.061	0.09	0.031	2.853	1.513	0.978	Old+
TCONS_00098223	8	106509734	106594781	191.161	0.12	0.158	0.08	1.975	0.982	0.824	Old+
NOMERGE_TCONS_00001632	8	106883863	106893601	2.836	1.276	1.805	0.71	2.613	1.386	0.898	Old+
TCONS_00101311	8	107069400	107096545	44.612	0.059	0.079	0.037	2.161	1.112	0.808	Old+
TCONS_00101323	8	107412486	107425102	22.793	0.087	0.122	0.05	2.466	1.302	0.872	Old+
TCONS_00101336	8	108994747	109075161	8.462	0.136	0.194	0.073	2.67	1.417	0.83	Old+
TCONS_00101382	8	109726422	109737781	337.574	0.043	0.063	0.02	3.117	1.64	0.99	Old+
TCONS_00101388	8	110029075	110040676	9.354	0.396	0.558	0.223	2.464	1.301	0.892	Old+
NOMERGE_TCONS_00001597	8	110805638	110807477	3.096	0.338	0.473	0.193	2.467	1.303	0.826	Old+
TCONS_00098430	8	110919922	110975057	81.293	0.059	0.079	0.039	2.063	1.044	0.828	Old+
NOMERGE_TCONS_00001638	8	111128886	111145480	4.472	0.288	0.427	0.14	3.177	1.667	0.918	Old+
TCONS_00101425	8	111153308	111259228	62.73	0.153	0.21	0.093	2.296	1.199	0.91	Old+
TCONS_00101466	8	111766880	111854425	362.855	0.028	0.039	0.017	2.303	1.203	0.898	Old+
TCONS_00101470	8	111863041	111876728	23.941	0.148	0.198	0.093	2.146	1.102	0.83	Old+
TCONS_00098547	8	115823828	115842119	9.589	0.205	0.282	0.123	2.416	1.273	0.846	Old+
TCONS_00101613	8	116489768	116491674	4.604	0.289	0.423	0.146	3.055	1.611	0.888	Old+
TCONS_00101624	8	116981810	116993541	7.893	0.228	0.315	0.136	2.256	1.174	0.836	Old+
TCONS_00098572	8	117498291	117635140	86.981	0.053	0.076	0.029	2.612	1.385	0.94	Old+
TCONS_00101693	8	119508156	119558864	188.925	0.045	0.066	0.022	3.061	1.614	0.976	Old+
TCONS_00098679	8	119659416	119688363	9.811	0.508	0.699	0.303	2.272	1.184	0.886	Old+
TCONS_00098714	8	120598229	120601892	1.642	1.671	2.388	0.903	2.658	1.41	0.874	Old+
TCONS_00101726	8	120685161	120702570	8.978	0.139	0.204	0.07	2.941	1.556	0.876	Old+
TCONS_00098725	8	121595330	121598048	164.383	0.019	0.027	0.012	2.314	1.21	0.866	Old+
TCONS_00098727	8	121730357	121790806	13.376	0.191	0.273	0.103	2.639	1.4	0.92	Old+
TCONS_00101765	8	122506034	122556792	3.403	0.484	0.661	0.294	2.352	1.234	0.804	Old+
TCONS_00098820	8	124552276	124556622	227.161	0.22	0.305	0.13	2.339	1.226	0.944	Old+
TCONS_00101851	8	124671326	124722088	20.773	0.111	0.162	0.056	2.834	1.503	0.92	Old+
TCONS_00098835	8	124809753	124829203	3.596	0.592	0.859	0.306	2.84	1.506	0.898	Old+
TCONS_00098838	8	124897664	124906166	381.401	0.024	0.034	0.012	2.801	1.486	0.97	Old+
TCONS_00101858	8	124908566	124949298	177.016	0.024	0.034	0.012	2.883	1.528	0.974	Old+
ENSMUST00000156666	8	125224400	125227323	2.032	0.875	1.28	0.44	2.935	1.554	0.884	Old+
TCONS_00098894	8	126043212	126072834	2.296	0.669	0.986	0.33	3.127	1.645	0.916	Old+
TCONS_00101911	8	126144188	126150520	3.91	0.511	0.756	0.247	3.144	1.652	0.93	Old+
TCONS_00101953	8	127613029	127648983	25.657	0.724	0.978	0.453	2.134	1.093	0.852	Old+
TCONS_00101954	8	127653721	127655746	1.512	1.113	1.726	0.456	3.732	1.9	0.962	Old+
TCONS_00098944	8	128653179	128659730	7.849	0.341	0.511	0.159	3.239	1.696	0.952	Old+
TCONS_00102058	9	4309462	4331808	65.065	0.096	0.135	0.054	2.525	1.336	0.952	Old+
TCONS_00104984	9	7931992	8005389	716.238	0.029	0.039	0.018	2.085	1.06	0.86	Old+
TCONS_00102207	9	12185605	12188800	1.669	0.824	1.162	0.463	2.542	1.346	0.82	Old+
TCONS_00105042	9	13091254	13102802	9.757	0.485	0.706	0.247	2.836	1.504	0.936	Old+
TCONS_00105048	9	13594832	13608080	5.604	0.468	0.648	0.275	2.37	1.245	0.87	Old+
TCONS_00105064	9	14383458	14385790	12.186	0.099	0.139	0.056	2.531	1.34	0.83	Old+
TCONS_00102237	9	14384655	14402812	38.132	0.054	0.075	0.031	2.384	1.253	0.852	Old+
TCONS_00102251	9	14860210	14870789	2.587	1.986	3.159	0.73	4.273	2.095	0.994	Old+
TCONS_00102308	9	18430571	18447299	466.003	0.033	0.047	0.017	2.819	1.495	0.972	Old+
TCONS_00105282	9	20495068	20521597	2.649	6.133	8.728	3.353	2.505	1.325	0.81	Old+
TCONS_00105286	9	20667694	20728219	2.128	2.18	3.234	1.05	3.033	1.601	0.938	Old+
TCONS_00102355	9	20888175	20892178	253	0.022	0.03	0.012	2.454	1.295	0.916	Old+
TCONS_00105292	9	20907206	20960182	5831.95	0.032	0.049	0.015	3.326	1.734	0.994	Old+
TCONS_00105303	9	21074168	21092055	225.276	0.028	0.04	0.016	2.597	1.377	0.946	Old+
TCONS_00105313	9	21273458	21288010	1.689	1.52	2.1	0.898	2.405	1.266	0.822	Old+
TCONS_00102372	9	21337142	21356456	885.884	0.037	0.051	0.021	2.411	1.269	0.952	Old+
TCONS_00105360	9	21989871	22002634	1.559	1.527	2.252	0.751	3.008	1.589	0.872	Old+
TCONS_00105371	9	22109542	22117260	1061.74	0.02	0.029	0.01	2.812	1.491	0.982	Old+
TCONS_00102440	9	22475715	22888280	144.037	0.026	0.034	0.016	2.141	1.098	0.84	Old+
TCONS_00105462	9	26743743	26806468	20.327	0.151	0.211	0.087	2.445	1.29	0.904	Old+
NOMERGE_TCONS_00001647	9	26751562	26761338	1.982	0.965	1.366	0.534	2.499	1.321	0.866	Old+
TCONS_00105482	9	26958474	26967158	2.792	0.814	0.476	1.176	0.409	-1.289	0.856	Young+
TCONS_00102497	9	27030169	27095311	337.408	0.028	0.039	0.017	2.239	1.163	0.898	Old+
TCONS_00105524	9	30247241	30381321	74.347	0.032	0.044	0.019	2.425	1.278	0.848	Old+
TCONS_00102546	9	30426965	30466740	33.708	0.093	0.141	0.041	3.444	1.784	0.99	Old+
TCONS_00105531	9	31089402	31131853	6.768	0.262	0.371	0.145	2.602	1.379	0.87	Old+
TCONS_00105540	9	31149557	31211878	204.259	0.102	0.154	0.047	3.312	1.728	0.996	Old+
TCONS_00102560	9	31271240	31380744	70.042	0.034	0.048	0.02	2.3	1.202	0.878	Old+
TCONS_00105607	9	34770480	34940066	7.609	0.333	0.466	0.19	2.449	1.292	0.868	Old+
TCONS_00105625	9	35046579	35116866	3.595	5.339	8.518	1.932	4.507	2.172	0.98	Old+
TCONS_00105633	9	35204206	35211055	3.637	0.588	0.836	0.322	2.649	1.405	0.914	Old+
TCONS_00102648	9	35211086	35217014	68.788	0.32	0.507	0.119	4.195	2.069	1	Old+
TCONS_00102663	9	35381473	35399935	10.547	0.151	0.226	0.071	3.087	1.626	0.94	Old+
TCONS_00105640	9	35536679	35558650	140.274	0.031	0.043	0.019	2.399	1.263	0.876	Old+
NOMERGE_TCONS_00001705	9	35607093	35611935	16.188	0.073	0.102	0.042	2.486	1.314	0.812	Old+
TCONS_00105689	9	37415669	37433259	32.594	0.088	0.127	0.046	2.795	1.483	0.932	Old+
TCONS_00102697	9	37613751	37649266	149.907	0.037	0.055	0.017	3.278	1.713	0.986	Old+
TCONS_00105703	9	38644753	38659173	9.699	0.295	0.44	0.14	3.092	1.628	0.968	Old+
TCONS_00105788	9	42963841	43106315	185.277	0.061	0.087	0.033	2.624	1.392	0.96	Old+
TCONS_00105802	9	44095844	44098592	1.596	1.076	1.565	0.552	2.698	1.432	0.876	Old+
TCONS_00102806	9	44379460	44392369	204.787	0.149	0.226	0.067	3.319	1.731	0.996	Old+
TCONS_00105829	9	44403754	44407733	171.536	0.021	0.029	0.012	2.403	1.265	0.896	Old+
TCONS_00105860	9	44923131	44965655	224.702	0.02	0.028	0.011	2.457	1.297	0.924	Old+
TCONS_00102833	9	45055098	45077732	21.075	0.118	0.166	0.067	2.504	1.324	0.888	Old+
TCONS_00102841	9	45370048	45396159	73.31	0.201	0.112	0.297	0.372	-1.427	0.962	Young+
TCONS_00102846	9	45906569	45929692	20.41	0.085	0.121	0.046	2.715	1.441	0.898	Old+
TCONS_00105930	9	48486022	48495439	509.958	0.025	0.033	0.017	1.969	0.978	0.804	Old+
TCONS_00102909	9	48985338	49042528	1084.83	0.016	0.023	0.009	2.631	1.396	0.958	Old+
TCONS_00105950	9	49045994	49048455	339.335	0.027	0.036	0.018	2.067	1.048	0.83	Old+
TCONS_00105970	9	50137229	50164680	198.44	0.207	0.272	0.139	1.899	0.925	0.81	Old+
NOMERGE_TCONS_00001656	9	51765345	51853856	203.022	0.03	0.044	0.015	2.927	1.549	0.984	Old+
TCONS_00102978	9	53759554	53818161	96.37	0.049	0.065	0.032	2.096	1.068	0.806	Old+
TCONS_00102985	9	53881373	53900873	23.652	0.053	0.074	0.031	2.536	1.343	0.824	Old+
TCONS_00106080	9	54365158	54501943	219.505	0.038	0.051	0.023	2.213	1.146	0.89	Old+
TCONS_00106087	9	54714735	54734614	97.019	0.08	0.108	0.05	2.151	1.105	0.862	Old+
TCONS_00106098	9	55028156	55048544	1.634	0.453	0.642	0.25	2.576	1.365	0.814	Old+
TCONS_00106121	9	55454466	55512252	280.352	0.014	0.009	0.019	0.448	-1.158	0.844	Young+
TCONS_00106131	9	56133778	56166126	121.318	0.248	0.335	0.155	2.137	1.096	0.9	Old+
TCONS_00106135	9	56201124	56418283	1084.12	0.03	0.045	0.014	3.049	1.608	0.992	Old+
NOMERGE_TCONS_00001719	9	57056630	57071807	1.851	0.804	1.135	0.451	2.381	1.252	0.832	Old+
NOMERGE_TCONS_00001721	9	57099950	57131290	39.122	0.024	0.038	0.009	4.24	2.084	0.914	Old+
TCONS_00103125	9	57521149	57532424	454.218	0.037	0.055	0.017	3.182	1.67	0.988	Old+
NOMERGE_TCONS_00001724	9	57531287	57537629	251.151	0.039	0.055	0.021	2.696	1.431	0.978	Old+
TCONS_00103126	9	57536732	57543187	6.482	1.667	2.334	0.953	2.37	1.245	0.908	Old+
TCONS_00106171	9	57543101	57552765	28.229	0.069	0.097	0.04	2.469	1.304	0.866	Old+
TCONS_00106184	9	57790352	57836868	96.997	0.046	0.062	0.029	2.092	1.065	0.864	Old+
TCONS_00103202	9	59680099	59718874	8.854	0.245	0.381	0.101	3.666	1.874	0.964	Old+
TCONS_00106251	9	59966664	60522736	56.368	0.042	0.058	0.025	2.256	1.174	0.838	Old+
TCONS_00106301	9	62242180	62248087	15.436	0.146	0.201	0.087	2.474	1.307	0.89	Old+
TCONS_00103287	9	63602541	63644573	192.602	0.024	0.032	0.016	1.986	0.99	0.808	Old+
TCONS_00106330	9	63646767	63760302	966.439	0.012	0.017	0.007	2.38	1.251	0.904	Old+
TCONS_00103305	9	64172947	64178562	603.727	0.012	0.016	0.007	2.288	1.194	0.844	Old+
TCONS_00103307	9	64179297	64182684	78.598	0.024	0.035	0.012	2.897	1.534	0.89	Old+
TCONS_00106407	9	65585667	65586517	1.966	2.73	4.053	1.312	3.105	1.635	0.91	Old+
TCONS_00106411	9	65691906	65827591	27.194	0.063	0.089	0.035	2.537	1.343	0.884	Old+
TCONS_00106422	9	66064960	66073868	260.107	0.027	0.036	0.017	2.215	1.147	0.852	Old+
TCONS_00103409	9	66296926	66508775	165.819	0.037	0.051	0.021	2.464	1.301	0.916	Old+
TCONS_00103419	9	66945948	66949518	226.167	0.06	0.084	0.033	2.522	1.335	0.96	Old+
TCONS_00103431	9	67840375	67997719	47.827	0.105	0.141	0.066	2.157	1.109	0.878	Old+
TCONS_00106515	9	70407683	70421610	346.784	0.022	0.029	0.015	2.038	1.027	0.838	Old+
TCONS_00106525	9	70425353	70503853	358.193	0.055	0.079	0.028	2.738	1.453	0.99	Old+
TCONS_00103563	9	72661926	72749851	68.381	0.111	0.175	0.043	4.066	2.024	1	Old+
TCONS_00103581	9	72985429	73016338	143.764	0.043	0.059	0.025	2.355	1.236	0.918	Old+
TCONS_00106581	9	73479417	73933736	1078.11	0.035	0.046	0.023	2.014	1.01	0.826	Old+
TCONS_00103667	9	75070998	75223688	235.515	0.027	0.04	0.013	2.948	1.56	0.958	Old+
TCONS_00103674	9	75347615	75351632	5926.54	0.032	0.044	0.019	2.294	1.198	0.934	Old+
TCONS_00106594	9	75351539	75352365	300.149	0.035	0.048	0.02	2.38	1.251	0.946	Old+
TCONS_00106597	9	75386902	75410073	474.905	0.029	0.043	0.014	3.108	1.636	0.986	Old+
TCONS_00106610	9	75641865	75684932	225.654	0.031	0.043	0.018	2.457	1.297	0.924	Old+
TCONS_00106617	9	76487586	76567395	6.587	0.345	0.518	0.16	3.277	1.712	0.96	Old+
TCONS_00106643	9	78081483	78109110	97.835	0.025	0.037	0.012	3.13	1.646	0.93	Old+
TCONS_00103739	9	78327382	78333007	2185.7	0.022	0.033	0.01	3.225	1.689	0.998	Old+
TCONS_00103838	9	86466566	86556095	726.426	0.031	0.044	0.017	2.61	1.384	0.974	Old+
TCONS_00106764	9	86581363	86695914	1759.88	0.009	0.014	0.004	3.177	1.668	0.972	Old+
TCONS_00106833	9	89699201	89705085	75.292	0.047	0.063	0.031	2.133	1.093	0.82	Old+
TCONS_00106839	9	90202047	90270804	24.856	0.085	0.123	0.044	2.786	1.478	0.926	Old+
TCONS_00106866	9	93391167	93392227	2.674	2.394	1.216	3.656	0.336	-1.575	0.914	Young+
TCONS_00103953	9	95680306	95698096	16.671	0.143	0.196	0.086	2.247	1.168	0.854	Old+
TCONS_00106891	9	95752642	95845580	692.16	0.054	0.079	0.028	2.846	1.509	0.98	Old+
TCONS_00106939	9	96943482	97018843	43.629	0.044	0.067	0.021	3.228	1.691	0.942	Old+
TCONS_00106950	9	97073723	97111261	26.335	0.164	0.23	0.094	2.483	1.312	0.924	Old+
TCONS_00106956	9	97209886	97210119	10.507	0.347	0.472	0.212	2.182	1.126	0.836	Old+
TCONS_00104019	9	97756271	97758826	6.719	0.643	0.995	0.266	3.871	1.953	0.99	Old+
TCONS_00106963	9	98588733	98601793	679.159	0.019	0.026	0.011	2.288	1.194	0.9	Old+
TCONS_00104119	9	102562604	102571647	6.972	0.475	0.688	0.246	2.79	1.48	0.91	Old+
TCONS_00104131	9	102833623	102908305	170.624	0.032	0.043	0.02	2.132	1.092	0.846	Old+
TCONS_00104169	9	103521709	103547217	17.058	0.129	0.083	0.179	0.455	-1.135	0.808	Young+
TCONS_00107125	9	104151597	104263089	269.083	0.043	0.059	0.026	2.285	1.192	0.922	Old+
TCONS_00107152	9	105687561	105828085	285.565	0.085	0.114	0.053	2.115	1.08	0.876	Old+
TCONS_00107168	9	105990192	106114399	33.258	0.201	0.271	0.127	2.066	1.047	0.856	Old+
TCONS_00104228	9	106203100	106215387	264.389	0.021	0.028	0.014	2.065	1.046	0.806	Old+
TCONS_00104234	9	106281022	106349891	301.081	0.016	0.022	0.01	2.158	1.11	0.832	Old+
TCONS_00104241	9	106367893	106375764	717.265	0.037	0.05	0.024	2.057	1.041	0.852	Old+
TCONS_00107224	9	106688082	106789593	128.917	0.032	0.049	0.013	3.712	1.892	0.992	Old+
TCONS_00104262	9	106820714	106881026	442.78	0.034	0.046	0.02	2.218	1.149	0.884	Old+
TCONS_00107227	9	106883220	106892014	198.018	0.022	0.031	0.013	2.464	1.301	0.928	Old+
TCONS_00104282	9	107567949	107572776	173.864	0.029	0.039	0.019	2.142	1.099	0.838	Old+
TCONS_00107273	9	107740371	107771247	28.526	0.409	0.564	0.243	2.307	1.206	0.912	Old+
TCONS_00104298	9	107950914	107972271	117.562	0.118	0.168	0.064	2.644	1.403	0.954	Old+
TCONS_00107296	9	108204862	108264115	455.268	0.023	0.032	0.013	2.356	1.236	0.93	Old+
TCONS_00104322	9	108347792	108392529	562.095	0.013	0.017	0.008	2.104	1.073	0.818	Old+
TCONS_00107323	9	108602942	108654935	25.898	0.12	0.169	0.068	2.456	1.296	0.914	Old+
TCONS_00104351	9	108783780	108806333	72.724	0.063	0.084	0.04	2.149	1.104	0.84	Old+
TCONS_00107347	9	109210907	109234993	1729.64	0.016	0.021	0.01	2.009	1.007	0.838	Old+
TCONS_00107352	9	109270836	109287900	2025.65	0.016	0.021	0.01	2.171	1.118	0.88	Old+
TCONS_00104383	9	109404313	109404964	7.22	0.261	0.358	0.157	2.209	1.144	0.834	Old+
TCONS_00107370	9	109471220	109475839	7.822	0.202	0.311	0.085	3.5	1.807	0.948	Old+
TCONS_00104388	9	109471963	109472626	7.237	0.179	0.277	0.074	3.873	1.953	0.954	Old+
TCONS_00107388	9	109601117	109790907	14158.5	0.024	0.034	0.013	2.563	1.358	0.952	Old+
TCONS_00104403	9	109874733	109893888	287.285	0.052	0.069	0.033	2.124	1.087	0.864	Old+
TCONS_00107433	9	110385087	110408256	138.094	0.03	0.04	0.02	2.025	1.018	0.822	Old+
TCONS_00107437	9	110425714	110477227	281.467	0.017	0.024	0.009	2.781	1.476	0.934	Old+
TCONS_00107485	9	113588157	113608404	76.206	0.037	0.056	0.016	3.557	1.831	0.966	Old+
TCONS_00107494	9	113608959	113611828	1.657	0.787	1.191	0.353	3.436	1.781	0.898	Old+
TCONS_00107524	9	114584276	114640306	254.9	0.015	0.02	0.01	2.071	1.05	0.814	Old+
TCONS_00107533	9	114789345	114844152	267.512	0.042	0.058	0.025	2.384	1.253	0.918	Old+
TCONS_00104561	9	115909455	116041216	4.832	0.953	0.646	1.282	0.508	-0.976	0.808	Young+
TCONS_00107594	9	118063801	118150264	190.247	0.052	0.068	0.034	2.014	1.01	0.81	Old+
TCONS_00104603	9	118926453	119044120	46.112	0.106	0.141	0.069	2.085	1.06	0.834	Old+
TCONS_00104633	9	119444923	119466642	5.147	0.431	0.605	0.244	2.478	1.309	0.876	Old+
TCONS_00104642	9	119894895	119926579	417.009	0.012	0.017	0.006	2.909	1.54	0.954	Old+
TCONS_00104683	9	120620763	120642623	6.554	0.281	0.387	0.168	2.333	1.222	0.836	Old+
TCONS_00104735	9	121818596	121831477	37.518	0.035	0.051	0.017	3.108	1.636	0.882	Old+
TCONS_00104747	9	121937293	121947014	13.532	0.136	0.191	0.078	2.443	1.288	0.862	Old+
TCONS_00104750	9	121983735	121988457	2.583	0.393	0.621	0.148	4.505	2.171	0.922	Old+
TCONS_00107727	9	122175879	122294499	243.509	0.03	0.04	0.019	2.124	1.087	0.872	Old+
TCONS_00104790	9	122805483	122841881	251.114	0.036	0.049	0.022	2.227	1.155	0.858	Old+
TCONS_00104796	9	122923071	122931028	2.606	1.382	2.24	0.464	4.824	2.27	0.988	Old+
NOMERGE_TCONS_00001696	9	123635388	123637325	158.417	0.022	0.03	0.014	2.243	1.166	0.84	Old+
TCONS_00107758	9	123636122	123679375	167.792	0.015	0.023	0.007	3.103	1.634	0.928	Old+
NOMERGE_TCONS_00001697	9	123678096	123782037	79.575	0.051	0.072	0.028	2.624	1.392	0.938	Old+
TCONS_00107762	9	123696292	123717635	220.016	0.043	0.058	0.026	2.182	1.125	0.888	Old+
TCONS_00011091	10	3132666	3134626	2.066	1.041	1.495	0.555	2.639	1.4	0.9	Old+
TCONS_00011107	10	3584478	3586448	3.654	0.825	1.195	0.429	2.684	1.425	0.91	Old+
TCONS_00008065	10	3740340	3967303	954.686	0.012	0.019	0.005	4.025	2.009	0.996	Old+
TCONS_00008079	10	4253833	4359534	566.049	0.029	0.039	0.017	2.288	1.194	0.928	Old+
TCONS_00011142	10	5015295	5222524	6.53	0.556	0.827	0.266	3.079	1.622	0.96	Old+
TCONS_00011154	10	5227519	5327486	9.252	0.2	0.291	0.103	2.926	1.549	0.928	Old+
TCONS_00011185	10	5797832	5805951	467.233	0.035	0.047	0.023	1.992	0.994	0.846	Old+
TCONS_00011197	10	6524696	6531784	8.042	0.317	0.465	0.158	2.931	1.551	0.94	Old+
TCONS_00008154	10	7681039	7716458	19.612	0.111	0.152	0.066	2.315	1.211	0.846	Old+
TCONS_00011241	10	7905646	7956840	104.25	0.053	0.07	0.035	2.06	1.043	0.812	Old+
TCONS_00011260	10	8722154	8886070	261.971	0.021	0.03	0.01	3.068	1.617	0.97	Old+
TCONS_00008182	10	9684699	9696369	184.771	0.036	0.051	0.019	2.842	1.507	0.984	Old+
TCONS_00011329	10	9694893	9695656	8.524	0.142	0.2	0.081	2.439	1.286	0.848	Old+
TCONS_00011337	10	9755547	9901943	156.604	0.057	0.076	0.037	2.086	1.061	0.862	Old+
TCONS_00008201	10	10363130	10374554	13.574	0.085	0.126	0.041	3.061	1.614	0.898	Old+
TCONS_00011421	10	13647053	13868980	332.259	0.014	0.02	0.007	2.656	1.409	0.93	Old+
TCONS_00011435	10	14652981	14705866	553.728	0.03	0.044	0.015	2.896	1.534	0.99	Old+
TCONS_00008321	10	18055175	18125146	100.565	0.062	0.09	0.033	2.746	1.457	0.98	Old+
TCONS_00008339	10	18564837	18579185	4.201	8.609	13.551	3.314	4.01	2.004	0.946	Old+
[truncated: 1,304 more rows]

## Sheet: TableS4.560_DEGs
Table S4: Differentially expressed transcripts (DEGs) in oocytes from young and old female mice.
[truncated: 561 more rows]

[truncated: 3 more sheets: TableS5.Young-like genes, TableS6.BSseq, TableS7.Melissa_clustering]
